# Supplementary material for: Age-associated immune dysregulation and B cell dysfunction drive severe outcomes in SFTSV infection
Source: PLoS Pathog. 2025 Aug 12;21(8):e1013402. doi: 10.1371/journal.ppat.1013402 (PMC12342286; doi:10.1371/journal.ppat.1013402)
Supplement: S1 Table — The marker genes-related to each cell type are highlighted in yellow. (XLSX) [file ppat.1013402.s007.xlsx]

## Sheet: 1-1. Spleen-T cell
	Gene	P_val	Avg_log2FC	Pct.1	Pct.2	P_val_adj	Cluster	Tissue
1	CD3E	0	3.89002	0.989	0.664	0	T	Spleen
2	TRBC1	0	3.67419	0.996	0.694	0	T	Spleen
3	CD3G	0	3.49101	0.99	0.605	0	T	Spleen
4	CCL5	0	3.40408	0.899	0.578	0	T	Spleen
5	KLRD1	0	2.82825	0.845	0.643	0	T	Spleen
6	CD3D	0	2.75831	0.992	0.601	0	T	Spleen
7	CTSW	0	2.73698	0.977	0.757	0	T	Spleen
8	ENSMPUG00000007297	0	2.54888	0.954	0.742	0	T	Spleen
9	ENSMPUG00000015202	0	2.53601	0.992	0.751	0	T	Spleen
10	NKG7	0	2.2011	0.911	0.316	0	T	Spleen
11	IL7R	0	2.01798	0.83	0.487	0	T	Spleen
12	LTB	0	1.98509	0.907	0.689	0	T	Spleen
13	PVRIG	0	1.97954	0.978	0.734	0	T	Spleen
14	ENSMPUG00000018221	0	1.97951	0.928	0.631	0	T	Spleen
15	GZMA	0	1.97877	0.726	0.259	0	T	Spleen
16	IL2RB	0	1.94395	0.932	0.567	0	T	Spleen
17	CCL4	0	1.93554	0.849	0.566	0	T	Spleen
18	TRAT1	0	1.89267	0.863	0.584	0	T	Spleen
19	CD247	0	1.85005	0.958	0.471	0	T	Spleen
20	ENSMPUG00000004752	0	1.76893	0.965	0.66	0	T	Spleen
21	ENSMPUG00000018228	0	1.7403	0.82	0.597	0	T	Spleen
22	KLRC1	0	1.68729	0.904	0.778	0	T	Spleen
23	SH2D1A	0	1.57509	0.921	0.411	0	T	Spleen
24	ENSMPUG00000018223	0	1.5269	0.732	0.486	0	T	Spleen
25	BST2	0	1.46032	0.967	0.634	0	T	Spleen
26	PIK3R1	0	1.41648	0.868	0.688	0	T	Spleen
27	ETS1	0	1.40234	0.986	0.824	0	T	Spleen
28	KLRK1	0	1.39624	0.869	0.475	0	T	Spleen
29	XCL1	0	1.3593	0.624	0.311	0	T	Spleen
30	ENSMPUG00000003527	0	1.28877	0.723	0.532	0	T	Spleen
31	ZAP70	0	1.26586	0.874	0.473	0	T	Spleen
32	GZMB	0	1.23311	0.749	0.569	0	T	Spleen
33	BTG1	0	1.15282	0.993	0.897	0	T	Spleen
34	PLAAT3	0	1.14515	0.806	0.484	0	T	Spleen
35	PTPRC	0	1.13853	0.998	0.934	0	T	Spleen
36	GZMH	0	1.13626	0.843	0.406	0	T	Spleen
37	DAPL1	0	1.11808	0.849	0.409	0	T	Spleen
38	PTPRCAP	0	1.11206	0.999	0.922	0	T	Spleen
39	CD96	0	1.08099	0.808	0.182	0	T	Spleen
40	IL2RG	0	1.07683	0.969	0.684	0	T	Spleen
41	FYB1	0	1.04492	0.971	0.677	0	T	Spleen
42	NR4A2	0	1.0089	0.7	0.659	0	T	Spleen
43	CD2	0	0.977311	0.784	0.367	0	T	Spleen
44	ENSMPUG00000011023	0	0.976062	0.91	0.779	0	T	Spleen
45	CD8A	0	0.975099	0.87	0.639	0	T	Spleen
46	SKAP1	0	0.974314	0.908	0.652	0	T	Spleen
47	CRTAM	0	0.955866	0.868	0.152	0	T	Spleen
48	SPOCK2	0	0.954213	0.919	0.631	0	T	Spleen
49	TNFAIP3	0	0.928528	0.894	0.619	0	T	Spleen
50	GNLY	0	0.906459	0.551	0.14	0	T	Spleen
51	CD5	0	0.898038	0.707	0.391	0	T	Spleen
52	DUSP6	0	0.858169	0.869	0.74	0	T	Spleen
53	STAT4	0	0.842388	0.905	0.521	0	T	Spleen
54	RGS1	0	0.826891	0.812	0.703	0	T	Spleen
55	RESF1	0	0.821192	0.949	0.808	0	T	Spleen
56	RAMP1	0	0.819602	0.682	0.374	0	T	Spleen
57	STK17B	0	0.800712	0.965	0.846	0	T	Spleen
58	TIMP1	0	0.794668	0.8	0.55	0	T	Spleen
59	DUSP2	0	0.780969	0.719	0.554	0	T	Spleen
60	ACTG1	0	0.778299	0.997	0.925	0	T	Spleen
61	LGALS1	0	0.761451	0.922	0.673	0	T	Spleen
62	PTGER4	0	0.754609	0.911	0.694	0	T	Spleen
63	SEH1L	0	0.745191	0.999	0.96	0	T	Spleen
64	TNFSF8	0	0.739682	0.834	0.615	0	T	Spleen
65	S100A10	0	0.736274	0.964	0.829	0	T	Spleen
66	NCR3	0	0.730957	0.855	0.394	0	T	Spleen
67	DOCK10	0	0.728291	0.839	0.621	0	T	Spleen
68	KLRG1	0	0.725704	0.88	0.537	0	T	Spleen
69	ENSMPUG00000005059	0	0.718093	0.697	0.553	0	T	Spleen
70	SYTL3	0	0.689072	0.737	0.469	0	T	Spleen
71	CD69	0	0.677402	0.794	0.693	0	T	Spleen
72	PRF1	0	0.674586	0.864	0.508	0	T	Spleen
73	TOX	0	0.672406	0.828	0.334	0	T	Spleen
74	P2RY10	0	0.668211	0.892	0.572	0	T	Spleen
75	CISH	0	0.664063	0.642	0.532	0	T	Spleen
76	CD27	0	0.649093	0.931	0.582	0	T	Spleen
77	ALOX5AP	0	0.630413	0.842	0.725	0	T	Spleen
78	ENSMPUG00000015726	0	0.619292	0.813	0.357	0	T	Spleen
79	RPS7	0	0.599861	1	0.999	0	T	Spleen
80	RPS23	0	0.598167	1	0.993	0	T	Spleen
81	JUN	0	0.595268	0.821	0.587	0	T	Spleen
82	ITGA4	0	0.591166	0.938	0.721	0	T	Spleen
83	APOL6	0	0.589112	0.825	0.622	0	T	Spleen
84	BTG2	0	0.58344	0.943	0.839	0	T	Spleen
85	GATA3	0	0.577575	0.719	0.287	0	T	Spleen
86	ZFP36L2	0	0.57553	0.932	0.82	0	T	Spleen
87	TNFSF10	0	0.57191	0.679	0.345	0	T	Spleen
88	EMP3	0	0.5662	0.885	0.708	0	T	Spleen
89	RPLP1	0	0.566107	1	0.997	0	T	Spleen
90	Mt-l-rRNA	0	0.561725	1	0.986	0	T	Spleen
91	IL18	0	0.561068	0.863	0.748	0	T	Spleen
92	PRKCH	0	0.560592	0.876	0.578	0	T	Spleen
93	C17orf64	0	0.553339	0.91	0.59	0	T	Spleen
94	Mt-s-rRNA	0	0.551953	1	0.985	0	T	Spleen
95	RPS12	0	0.532737	1	0.99	0	T	Spleen
96	ID2	0	0.530727	0.83	0.692	0	T	Spleen
97	FGL2	0	0.530497	0.828	0.681	0	T	Spleen
98	ENSMPUG00000028780	0	0.530069	0.813	0.619	0	T	Spleen
99	ATP1B1	0	0.529822	0.778	0.556	0	T	Spleen
100	PDE3B	0	0.528183	0.705	0.718	0	T	Spleen
101	CD8B	0	0.394292	0.715	0.317	0	T	Spleen

## Sheet: 1-2. Spleen-B cell
	Gene	P_val	Avg_log2FC	Pct.1	Pct.2	P_val_adj	Cluster	Tissue
1	CD79B	0	2.67819	0.989	0.621	0	B	Spleen
2	VPREB3	0	2.44599	0.927	0.611	0	B	Spleen
3	CD79A	0	2.26613	0.988	0.79	0	B	Spleen
4	MS4A1	0	2.18659	0.897	0.705	0	B	Spleen
5	FCMR	0	2.01439	0.962	0.586	0	B	Spleen
6	CD74	0	1.99056	0.982	0.902	0	B	Spleen
7	PLAC8	0	1.93778	0.95	0.833	0	B	Spleen
8	IFITM3	0	1.74629	0.875	0.738	0	B	Spleen
9	PTPRCAP	0	1.7332	0.999	0.911	0	B	Spleen
10	CD24	0	1.71618	0.863	0.606	0	B	Spleen
11	EPCAM	0	1.53166	0.879	0.581	0	B	Spleen
12	NIBAN3	0	1.49407	0.868	0.698	0	B	Spleen
13	ENSMPUG00000010692	0	1.47886	0.978	0.942	0	B	Spleen
14	FCRLA	0	1.40873	0.901	0.52	0	B	Spleen
15	BCAS4	0	1.37658	0.894	0.501	0	B	Spleen
16	IGHM	0	1.35213	0.988	0.843	0	B	Spleen
17	VPREB1	4.16e-279	1.34393	0.638	0.611	8.32e-276	B	Spleen
18	TRIM22	0	1.32992	0.957	0.73	0	B	Spleen
19	IGLL1	0	1.29983	0.765	0.564	0	B	Spleen
20	FAM107B	0	1.28466	0.958	0.848	0	B	Spleen
21	ENSMPUG00000009806	0	1.26296	0.767	0.691	0	B	Spleen
22	CXCR4	0	1.22185	0.921	0.767	0	B	Spleen
23	TOP2B	0	1.18052	0.92	0.84	0	B	Spleen
24	ENSMPUG00000007293	0	1.17998	0.968	0.915	0	B	Spleen
25	CD19	0	1.10083	0.929	0.501	0	B	Spleen
26	FCRL1	0	1.06571	0.901	0.628	0	B	Spleen
27	BLNK	0	1.06269	0.951	0.512	0	B	Spleen
28	TNFRSF21	0	1.02168	0.776	0.548	0	B	Spleen
29	C1orf54	0	1.01347	0.795	0.703	0	B	Spleen
30	TCF3	0	1.00533	0.878	0.632	0	B	Spleen
31	SPTBN1	0	0.997103	0.91	0.725	0	B	Spleen
32	MEF2C	0	0.961972	0.848	0.691	0	B	Spleen
33	BTLA	0	0.945542	0.851	0.613	0	B	Spleen
34	LTB	0	0.915499	0.873	0.668	0	B	Spleen
35	BANK1	0	0.904948	0.855	0.729	0	B	Spleen
36	HLA-DMB	0	0.904314	0.853	0.769	0	B	Spleen
37	TCF4	0	0.881068	0.825	0.63	0	B	Spleen
38	ID3	0	0.876173	0.78	0.715	0	B	Spleen
39	PLEKHA2	0	0.871052	0.886	0.703	0	B	Spleen
40	CD2AP	0	0.869855	0.82	0.622	0	B	Spleen
41	SEPTIN6	0	0.868547	0.948	0.791	0	B	Spleen
42	PAXX	0	0.863728	0.906	0.786	0	B	Spleen
43	MX1	0	0.852821	0.841	0.515	0	B	Spleen
44	BTG1	0	0.851663	0.98	0.887	0	B	Spleen
45	CD40	0	0.834749	0.829	0.417	0	B	Spleen
46	RESF1	0	0.828691	0.912	0.799	0	B	Spleen
47	SYVN1	0	0.815585	0.938	0.691	0	B	Spleen
48	S1PR1	0	0.809326	0.796	0.581	0	B	Spleen
49	SWAP70	0	0.808898	0.928	0.643	0	B	Spleen
50	CD69	0	0.782665	0.877	0.653	0	B	Spleen
51	ITPR2	0	0.777425	0.886	0.684	0	B	Spleen
52	CD38	0	0.767143	0.845	0.606	0	B	Spleen
53	JMJD1C	0	0.757614	0.947	0.797	0	B	Spleen
54	HLA-DOB	0	0.751955	0.877	0.819	0	B	Spleen
55	HLA-DRA	0	0.744655	0.968	0.848	0	B	Spleen
56	RALGPS2	0	0.73246	0.834	0.677	0	B	Spleen
57	POU2AF1	0	0.732108	0.864	0.479	0	B	Spleen
58	SMC6	0	0.720185	0.821	0.713	0	B	Spleen
59	ARID4B	0	0.705193	0.837	0.63	0	B	Spleen
60	ETS1	0	0.698784	0.906	0.825	0	B	Spleen
61	HLA-DRA.1	0	0.68473	0.931	0.758	0	B	Spleen
62	CD22	0	0.637847	0.758	0.663	0	B	Spleen
63	PTPN6	0	0.635605	0.884	0.808	0	B	Spleen
64	SDC4	0	0.624008	0.78	0.479	0	B	Spleen
65	INKA1	0	0.623666	0.869	0.701	0	B	Spleen
66	ADAM9	0	0.611625	0.829	0.613	0	B	Spleen
67	RPS7	0	0.609743	1	0.999	0	B	Spleen
68	ENSMPUG00000013084	0	0.598472	0.919	0.687	0	B	Spleen
69	GADD45A	0	0.594736	0.683	0.612	0	B	Spleen
70	SMCHD1	0	0.58306	0.827	0.677	0	B	Spleen
71	RPS23	0	0.580356	1	0.992	0	B	Spleen
72	Mt-l-rRNA	0	0.573096	1	0.984	0	B	Spleen
73	SOX4	0	0.570615	0.73	0.508	0	B	Spleen
74	MBD4	0	0.570306	0.813	0.608	0	B	Spleen
75	GAB1	0	0.557947	0.856	0.561	0	B	Spleen
76	UTRN	0	0.548573	0.871	0.804	0	B	Spleen
77	GRSF1	0	0.538732	0.82	0.672	0	B	Spleen
78	IKZF3	0	0.535508	0.838	0.446	0	B	Spleen
79	ACP5	0	0.527694	0.855	0.598	0	B	Spleen
80	DKK1	0	0.522783	0.726	0.528	0	B	Spleen
81	DCK	8.28e-68	0.521449	0.553	0.623	1.66e-64	B	Spleen
82	KDM5A	0	0.52101	0.804	0.639	0	B	Spleen
83	AP1B1	0	0.518981	0.878	0.699	0	B	Spleen
84	CORO1A	0	0.515704	0.987	0.921	0	B	Spleen
85	RPS12	0	0.514874	1	0.988	0	B	Spleen
86	HVCN1	0	0.514561	0.897	0.591	0	B	Spleen
87	BCL11A	0	0.513416	0.835	0.642	0	B	Spleen
88	MYB	2.68e-117	0.511926	0.702	0.666	5.36e-114	B	Spleen
89	PRKX	0	0.510132	0.8	0.768	0	B	Spleen
90	FAM53B	0	0.504397	0.799	0.689	0	B	Spleen
91	MIS18BP1	0	0.496773	0.867	0.714	0	B	Spleen
92	CTSH	0	0.492169	0.909	0.72	0	B	Spleen
93	ENSMPUG00000028473	0	0.489904	0.68	0.435	0	B	Spleen
94	FAM3B	0	0.485689	0.588	0.484	0	B	Spleen
95	ANKRD12	0	0.48218	0.929	0.924	0	B	Spleen
96	PAX5	0	0.478674	0.777	0.337	0	B	Spleen
97	TMEM154	0	0.475559	0.895	0.713	0	B	Spleen
98	SYK	0	0.475183	0.802	0.672	0	B	Spleen
99	TPM2	0	0.474352	0.805	0.571	0	B	Spleen
100	FCRL5	0	0.473991	0.764	0.532	0	B	Spleen

## Sheet: 1-3. Spleen-B (PBPC) cell
	Gene	P_val	Avg_log2FC	Pct.1	Pct.2	P_val_adj	Cluster	Tissue
1	IGHG4	0	7.22096	0.97	0.746	0	B (PB/PC)	Spleen
2	ENSMPUG00000009361	0	6.06182	0.945	0.844	0	B (PB/PC)	Spleen
3	JCHAIN	0	6.0186	0.913	0.712	0	B (PB/PC)	Spleen
4	IGLL1.1	0	5.76999	0.959	0.782	0	B (PB/PC)	Spleen
5	TXNDC5	0	3.78196	0.98	0.58	0	B (PB/PC)	Spleen
6	IGLV3-21.1	0	3.74448	0.865	0.593	0	B (PB/PC)	Spleen
7	MZB1	0	3.74052	0.955	0.515	0	B (PB/PC)	Spleen
8	IGHA2	0	3.17295	0.23	0.356	0	B (PB/PC)	Spleen
9	IGLV3-21.2	0	2.61412	0.619	0.607	0	B (PB/PC)	Spleen
10	IGHM	0	2.29126	0.962	0.861	0	B (PB/PC)	Spleen
11	ENSMPUG00000001130	2.89e-07	2.28619	0.515	0.572	0.000579	B (PB/PC)	Spleen
12	HSP90B1	0	2.01821	0.981	0.92	0	B (PB/PC)	Spleen
13	LMAN1	0	1.79662	0.934	0.683	0	B (PB/PC)	Spleen
14	ENSMPUG00000001538	0	1.78292	0.777	0.587	0	B (PB/PC)	Spleen
15	IGHV6-1	9.3e-16	1.77095	0.504	0.315	1.86e-12	B (PB/PC)	Spleen
16	SEC11C	0	1.769	0.954	0.754	0	B (PB/PC)	Spleen
17	IGLV3-21.6	0	1.73256	0.388	0.305	0	B (PB/PC)	Spleen
18	IGLV3-27.2	0	1.6861	0.719	0.306	0	B (PB/PC)	Spleen
19	DERL3	0	1.63545	0.864	0.473	0	B (PB/PC)	Spleen
20	FKBP11	0	1.55313	0.884	0.515	0	B (PB/PC)	Spleen
21	SELENOM	0	1.46095	0.796	0.575	0	B (PB/PC)	Spleen
22	RRBP1	0	1.43254	0.877	0.602	0	B (PB/PC)	Spleen
23	TNFRSF17	0	1.41677	0.851	0.347	0	B (PB/PC)	Spleen
24	IGKV4-1.7	0	1.35749	0.866	0.573	0	B (PB/PC)	Spleen
25	SDF2L1	0	1.28151	0.929	0.737	0	B (PB/PC)	Spleen
26	XBP1	0	1.26259	0.812	0.489	0	B (PB/PC)	Spleen
27	ELL2	0	1.24443	0.865	0.65	0	B (PB/PC)	Spleen
28	PRDX4	0	1.20945	0.912	0.637	0	B (PB/PC)	Spleen
29	ENSMPUG00000002636	0	1.1338	0.686	0.526	0	B (PB/PC)	Spleen
30	PDIA4	0	1.06636	0.852	0.64	0	B (PB/PC)	Spleen
31	CHCHD10	0	1.05429	0.888	0.587	0	B (PB/PC)	Spleen
32	PPIB	0	1.04419	0.984	0.971	0	B (PB/PC)	Spleen
33	EAF2	0	1.01725	0.901	0.567	0	B (PB/PC)	Spleen
34	ENSMPUG00000019899	0	1.01689	0.758	0.391	0	B (PB/PC)	Spleen
35	HSPA5	0	1.0087	0.875	0.792	0	B (PB/PC)	Spleen
36	ENSMPUG00000009451	0	1.00706	0.875	0.565	0	B (PB/PC)	Spleen
37	EDEM3	0	1.00608	0.836	0.611	0	B (PB/PC)	Spleen
38	ENSMPUG00000010645	0	0.995975	0.781	0.494	0	B (PB/PC)	Spleen
39	MANF	0	0.990818	0.863	0.652	0	B (PB/PC)	Spleen
40	IGKV4-1.5	0	0.987398	0.814	0.62	0	B (PB/PC)	Spleen
41	PRDM1	0	0.980094	0.8	0.609	0	B (PB/PC)	Spleen
42	GOLGB1	0	0.932458	0.871	0.806	0	B (PB/PC)	Spleen
43	IGKV4-1.2	0	0.928854	0.852	0.478	0	B (PB/PC)	Spleen
44	CSF2RB	0	0.905748	0.834	0.61	0	B (PB/PC)	Spleen
45	POU2AF1	0	0.894429	0.789	0.528	0	B (PB/PC)	Spleen
46	ENSMPUG00000000495	0	0.885143	0.676	0.598	0	B (PB/PC)	Spleen
47	IRF4	0	0.866491	0.672	0.52	0	B (PB/PC)	Spleen
48	IGKV4-1.6	1.33e-221	0.837597	0.6	0.492	2.65e-218	B (PB/PC)	Spleen
49	H2AW	1.01e-275	0.81357	0.669	0.711	2.01e-272	B (PB/PC)	Spleen
50	ENSMPUG00000010655	0	0.800646	0.827	0.252	0	B (PB/PC)	Spleen
51	TXNDC11	0	0.800611	0.744	0.643	0	B (PB/PC)	Spleen
52	ENSMPUG00000000569	4.65e-66	0.775333	0.521	0.554	9.3e-63	B (PB/PC)	Spleen
53	GLCCI1	0	0.709687	0.837	0.655	0	B (PB/PC)	Spleen
54	ZBP1	0	0.702477	0.76	0.452	0	B (PB/PC)	Spleen
55	ENSMPUG00000001803	0	0.701168	0.748	0.286	0	B (PB/PC)	Spleen
56	IGLL1	0	0.675383	0.944	0.548	0	B (PB/PC)	Spleen
57	KCNN2	0	0.674533	0.868	0.552	0	B (PB/PC)	Spleen
58	IGKV4-1.4	0	0.665502	0.699	0.467	0	B (PB/PC)	Spleen
59	TNFRSF13B	0	0.655455	0.715	0.534	0	B (PB/PC)	Spleen
60	IGLV3-21	3.27e-26	0.645142	0.52	0.424	6.55e-23	B (PB/PC)	Spleen
61	ENSMPUG00000005889	0	0.643876	0.638	0.247	0	B (PB/PC)	Spleen
62	IGHV1-24	0	0.630834	0.597	0.422	0	B (PB/PC)	Spleen
63	CRELD2	0	0.628036	0.681	0.733	0	B (PB/PC)	Spleen
64	EPDR1	0	0.623199	0.817	0.558	0	B (PB/PC)	Spleen
65	ENSMPUG00000018619	8.06e-149	0.604083	0.784	0.791	1.61e-145	B (PB/PC)	Spleen
66	MIF	0	0.592463	0.94	0.922	0	B (PB/PC)	Spleen
67	IGKV4-1	0	0.585952	0.71	0.381	0	B (PB/PC)	Spleen
68	TEX9	0	0.573034	0.694	0.372	0	B (PB/PC)	Spleen
69	ISG20	0	0.568023	0.668	0.29	0	B (PB/PC)	Spleen
70	CALR	0	0.565422	0.786	0.733	0	B (PB/PC)	Spleen
71	FAS	0	0.562868	0.834	0.654	0	B (PB/PC)	Spleen
72	CENPE	1.28e-12	0.560139	0.549	0.62	2.57e-09	B (PB/PC)	Spleen
73	CTSH	0	0.557701	0.879	0.743	0	B (PB/PC)	Spleen
74	ITGA6	0	0.540473	0.723	0.591	0	B (PB/PC)	Spleen
75	PIM1	0	0.539972	0.835	0.607	0	B (PB/PC)	Spleen
76	IGKV2D-26	0	0.538005	0.662	0.609	0	B (PB/PC)	Spleen
77	FCGR2B	0	0.536285	0.635	0.436	0	B (PB/PC)	Spleen
78	ENSMPUG00000001663	0	0.535505	0.893	0.826	0	B (PB/PC)	Spleen
79	PARM1	0	0.533427	0.697	0.384	0	B (PB/PC)	Spleen
80	SMC4	2.06e-140	0.518509	0.642	0.693	4.12e-137	B (PB/PC)	Spleen
81	UBE2S	1.07e-174	0.515452	0.727	0.736	2.14e-171	B (PB/PC)	Spleen
82	TOP2A	1.96e-47	0.515032	0.558	0.627	3.92e-44	B (PB/PC)	Spleen
83	ENSMPUG00000009436	0	0.507704	0.915	0.528	0	B (PB/PC)	Spleen
84	ENSMPUG00000001298	1.85e-139	0.494752	0.456	0.445	3.7e-136	B (PB/PC)	Spleen
85	MT1G	3.12e-88	0.464538	0.602	0.576	6.25e-85	B (PB/PC)	Spleen
86	ANKRD12	0	0.462314	0.904	0.929	0	B (PB/PC)	Spleen
87	MKI67	4.57e-132	0.461919	0.42	0.46	9.13e-129	B (PB/PC)	Spleen
88	NME1	1.83e-258	0.451266	0.645	0.575	3.65e-255	B (PB/PC)	Spleen
89	ASPM	6.1e-34	0.444811	0.49	0.461	1.22e-30	B (PB/PC)	Spleen
90	CENPF	1.74e-10	0.441619	0.492	0.527	3.47e-07	B (PB/PC)	Spleen
91	ENSMPUG00000001801	0	0.41756	0.795	0.356	0	B (PB/PC)	Spleen
92	CCR10	2.66e-08	0.414356	0.523	0.377	5.32e-05	B (PB/PC)	Spleen
93	NUCB2	0	0.413201	0.92	0.708	0	B (PB/PC)	Spleen
94	MT1B	3.46e-145	0.412454	0.625	0.608	6.91e-142	B (PB/PC)	Spleen
95	SYVN1	0	0.400022	0.919	0.717	0	B (PB/PC)	Spleen
96	SPATS2L	0	0.388852	0.68	0.408	0	B (PB/PC)	Spleen
97	ENSMPUG00000019872	0	0.388519	0.702	0.685	0	B (PB/PC)	Spleen
98	AURKB	3.98e-15	0.384315	0.479	0.519	7.96e-12	B (PB/PC)	Spleen
99	ENSMPUG00000009411	0	0.382015	0.856	0.257	0	B (PB/PC)	Spleen
100	STAMBPL1	0	0.376211	0.678	0.609	0	B (PB/PC)	Spleen

## Sheet: 1-4. Spleen-MΦ
	Gene	P_val	Avg_log2FC	Pct.1	Pct.2	P_val_adj	Cluster	Tissue
1	C1QB	0	5.4727	0.995	0.586	0	MΦ	Spleen
2	C4BPA	0	4.72428	0.991	0.669	0	MΦ	Spleen
3	CFP	0	4.52506	0.992	0.713	0	MΦ	Spleen
4	VCAM1	0	4.35691	0.984	0.7	0	MΦ	Spleen
5	C1QC	0	4.19492	0.995	0.734	0	MΦ	Spleen
6	CST3	0	3.71571	0.998	0.925	0	MΦ	Spleen
7	SELENOP	0	3.56413	0.994	0.673	0	MΦ	Spleen
8	SLC40A1	0	2.61129	0.973	0.715	0	MΦ	Spleen
9	AIF1	0	2.49537	0.988	0.759	0	MΦ	Spleen
10	ENSMPUG00000003304	0	2.45284	1	0.991	0	MΦ	Spleen
11	SPIC	0	2.42775	0.904	0.602	0	MΦ	Spleen
12	CD163	0	2.20981	0.927	0.605	0	MΦ	Spleen
13	FCGR3B	0	2.05037	0.862	0.488	0	MΦ	Spleen
14	SAT1	0	1.9827	0.999	0.823	0	MΦ	Spleen
15	FCER1G	0	1.95441	0.983	0.772	0	MΦ	Spleen
16	CD300LF	0	1.94591	0.942	0.6	0	MΦ	Spleen
17	S100A6	0	1.93009	0.945	0.74	0	MΦ	Spleen
18	BLVRB	0	1.87366	0.939	0.653	0	MΦ	Spleen
19	FABP5	0	1.80061	0.876	0.786	0	MΦ	Spleen
20	MAN2B1	0	1.75445	0.978	0.808	0	MΦ	Spleen
21	BPI	0	1.74316	0.946	0.709	0	MΦ	Spleen
22	PLD3	0	1.7421	0.952	0.696	0	MΦ	Spleen
23	CD14	0	1.68648	0.86	0.544	0	MΦ	Spleen
24	FABP2	0	1.61433	0.981	0.711	0	MΦ	Spleen
25	FTH1	0	1.58622	1	0.989	0	MΦ	Spleen
26	PLA2R1	0	1.52191	0.953	0.485	0	MΦ	Spleen
27	HMOX1	0	1.47749	0.729	0.537	0	MΦ	Spleen
28	BLVRA	0	1.44739	0.832	0.637	0	MΦ	Spleen
29	ENSMPUG00000003275	0	1.44465	0.959	0.496	0	MΦ	Spleen
30	CD86	0	1.4056	0.841	0.69	0	MΦ	Spleen
31	PPT1	0	1.40362	0.923	0.676	0	MΦ	Spleen
32	TYROBP	0	1.39833	0.96	0.684	0	MΦ	Spleen
33	CTSS	0	1.39758	0.991	0.866	0	MΦ	Spleen
34	HEBP1	0	1.39181	0.965	0.778	0	MΦ	Spleen
35	CD5L	0	1.38822	0.822	0.621	0	MΦ	Spleen
36	FCN1	0	1.37383	0.965	0.46	0	MΦ	Spleen
37	CD68	0	1.37356	0.976	0.704	0	MΦ	Spleen
38	LY86	0	1.31525	0.867	0.695	0	MΦ	Spleen
39	B2M	0	1.315	1	0.993	0	MΦ	Spleen
40	GUSB	0	1.31165	0.963	0.768	0	MΦ	Spleen
41	ENSMPUG00000006163	0	1.30609	0.908	0.747	0	MΦ	Spleen
42	RGS2	0	1.28514	0.903	0.6	0	MΦ	Spleen
43	APBB1IP	0	1.27943	0.977	0.808	0	MΦ	Spleen
44	NPC2	0	1.27081	0.953	0.706	0	MΦ	Spleen
45	FCGRT	0	1.23655	0.973	0.827	0	MΦ	Spleen
46	ITGB5	0	1.20584	0.86	0.434	0	MΦ	Spleen
47	LGMN	0	1.1863	0.706	0.544	0	MΦ	Spleen
48	ENSMPUG00000015670	0	1.17983	0.835	0.666	0	MΦ	Spleen
49	HEXB	0	1.17052	0.942	0.739	0	MΦ	Spleen
50	ENSMPUG00000010656	0	1.16317	0.768	0.584	0	MΦ	Spleen
51	HSPB1	0	1.14596	0.872	0.576	0	MΦ	Spleen
52	EPB41L3	0	1.13439	0.905	0.577	0	MΦ	Spleen
53	ITM2C	0	1.13144	0.916	0.463	0	MΦ	Spleen
54	TXNIP	0	1.0959	0.936	0.795	0	MΦ	Spleen
55	SLC3A2	0	1.07167	0.926	0.639	0	MΦ	Spleen
56	RNASET2	0	1.05642	0.963	0.845	0	MΦ	Spleen
57	CCL8	0	1.05257	0.572	0.408	0	MΦ	Spleen
58	PSAP	0	1.05044	0.95	0.606	0	MΦ	Spleen
59	IL18	0	1.04311	0.875	0.742	0	MΦ	Spleen
60	SIGLEC1	0	1.03667	0.608	0.352	0	MΦ	Spleen
61	CPVL	0	1.03416	0.943	0.713	0	MΦ	Spleen
62	ENSMPUG00000028077	0	1.03378	0.937	0.313	0	MΦ	Spleen
63	PPARG	0	1.02797	0.776	0.611	0	MΦ	Spleen
64	SLAMF9	0	1.01531	0.907	0.728	0	MΦ	Spleen
65	SIRPG.1	0	1.0083	0.847	0.684	0	MΦ	Spleen
66	CTSZ	0	1.00146	0.83	0.678	0	MΦ	Spleen
67	IFNGR2	0	0.999572	0.881	0.715	0	MΦ	Spleen
68	CD63	0	0.99586	0.99	0.889	0	MΦ	Spleen
69	CLEC4M	0	0.990318	0.652	0.34	0	MΦ	Spleen
70	FCGR1A	0	0.97352	0.679	0.527	0	MΦ	Spleen
71	NRP2	0	0.968502	0.91	0.57	0	MΦ	Spleen
72	ENSMPUG00000002919	0	0.958449	0.883	0.675	0	MΦ	Spleen
73	PDK4	0	0.957918	0.817	0.573	0	MΦ	Spleen
74	NPL	0	0.956508	0.882	0.581	0	MΦ	Spleen
75	SLC7A8	0	0.922967	0.867	0.607	0	MΦ	Spleen
76	GLUL	0	0.920562	0.896	0.625	0	MΦ	Spleen
77	CTSD	0	0.904579	0.772	0.679	0	MΦ	Spleen
78	EGFL7	0	0.851011	0.877	0.615	0	MΦ	Spleen
79	EPSTI1	0	0.826871	0.845	0.597	0	MΦ	Spleen
80	LRP1	0	0.798845	0.862	0.537	0	MΦ	Spleen
81	ID2	0	0.779176	0.862	0.681	0	MΦ	Spleen
82	SLC11A1	6.58e-202	0.754818	0.568	0.58	1.32e-198	MΦ	Spleen
83	ACSF2	0	0.738124	0.907	0.575	0	MΦ	Spleen
84	GNPDA2	0	0.723277	0.919	0.697	0	MΦ	Spleen
85	ADA2	0	0.702258	0.921	0.605	0	MΦ	Spleen
86	GRN	0	0.697936	0.972	0.89	0	MΦ	Spleen
87	LST1	0	0.694017	0.929	0.762	0	MΦ	Spleen
88	ENSMPUG00000005859	0	0.680024	0.626	0.428	0	MΦ	Spleen
89	TIMD4	0	0.657544	0.947	0.437	0	MΦ	Spleen
90	SPATS2L	0	0.657504	0.642	0.416	0	MΦ	Spleen
91	PYCARD	0	0.648967	0.773	0.591	0	MΦ	Spleen
92	FBP1	0	0.643189	0.853	0.636	0	MΦ	Spleen
93	QPRT	0	0.632468	0.884	0.48	0	MΦ	Spleen
94	PIP4K2A	0	0.624348	0.839	0.696	0	MΦ	Spleen
95	MAN1A1	0	0.616206	0.942	0.645	0	MΦ	Spleen
96	CD2AP	0	0.608412	0.681	0.665	0	MΦ	Spleen
97	NRN1	0	0.605478	0.945	0.751	0	MΦ	Spleen
98	GPBAR1	0	0.603608	0.768	0.662	0	MΦ	Spleen
99	LRRC25	0	0.598781	0.694	0.517	0	MΦ	Spleen
100	ABI3	0	0.593744	0.869	0.641	0	MΦ	Spleen

## Sheet: 1-5. Spleen-Monocyte
	Gene	P_val	Avg_log2FC	Pct.1	Pct.2	P_val_adj	Cluster	Tissue
1	FCN1	0	4.31696	0.899	0.445	0	Monocyte	Spleen
2	S100A4	0	3.57891	0.917	0.625	0	Monocyte	Spleen
3	LYZ	0	2.82881	0.96	0.771	0	Monocyte	Spleen
4	VIM	0	2.45558	0.992	0.832	0	Monocyte	Spleen
5	VCAN	0	2.25399	0.931	0.308	0	Monocyte	Spleen
6	SERPINB10	0	2.12959	0.807	0.554	0	Monocyte	Spleen
7	CCL23	0	2.09154	0.924	0.749	0	Monocyte	Spleen
8	ANXA1	0	1.99935	0.95	0.642	0	Monocyte	Spleen
9	SMPDL3A	0	1.96894	0.79	0.346	0	Monocyte	Spleen
10	PYCARD	0	1.96479	0.848	0.586	0	Monocyte	Spleen
11	ENSMPUG00000030033	0	1.80639	0.964	0.682	0	Monocyte	Spleen
12	THBS1	0	1.76616	0.784	0.281	0	Monocyte	Spleen
13	S100P	0	1.7292	0.93	0.616	0	Monocyte	Spleen
14	CTSS	0	1.65089	0.99	0.87	0	Monocyte	Spleen
15	MGST1	0	1.63078	0.945	0.536	0	Monocyte	Spleen
16	GPX1	0	1.62611	0.999	0.971	0	Monocyte	Spleen
17	ENSMPUG00000007293	0	1.61437	0.973	0.921	0	Monocyte	Spleen
18	S100A6	0	1.60741	0.893	0.754	0	Monocyte	Spleen
19	AHNAK	0	1.57783	0.955	0.645	0	Monocyte	Spleen
20	LGALS1	0	1.57132	0.915	0.674	0	Monocyte	Spleen
21	EMP3	0	1.50628	0.928	0.702	0	Monocyte	Spleen
22	EPSTI1	0	1.50052	0.944	0.59	0	Monocyte	Spleen
23	ENSMPUG00000015670	0	1.49004	0.921	0.659	0	Monocyte	Spleen
24	VMP1	0	1.47477	0.944	0.587	0	Monocyte	Spleen
25	TYROBP	0	1.47029	0.938	0.697	0	Monocyte	Spleen
26	ENSMPUG00000010692	0	1.46063	0.967	0.948	0	Monocyte	Spleen
27	ENSMPUG00000018800	0	1.4564	0.921	0.678	0	Monocyte	Spleen
28	PRDX5	0	1.45506	0.965	0.749	0	Monocyte	Spleen
29	CCDC88A	0	1.45375	0.943	0.58	0	Monocyte	Spleen
30	TMEM150B	0	1.4496	0.877	0.663	0	Monocyte	Spleen
31	ENSMPUG00000028729	0	1.43038	0.918	0.544	0	Monocyte	Spleen
32	PLBD1	0	1.41242	0.951	0.703	0	Monocyte	Spleen
33	CD44	0	1.41219	0.974	0.733	0	Monocyte	Spleen
34	RGS2	0	1.40866	0.913	0.608	0	Monocyte	Spleen
35	CAPG	0	1.37231	0.959	0.732	0	Monocyte	Spleen
36	FOS	0	1.36807	0.897	0.692	0	Monocyte	Spleen
37	CD74	0	1.36754	0.958	0.916	0	Monocyte	Spleen
38	ENSMPUG00000013084	0	1.32614	0.945	0.712	0	Monocyte	Spleen
39	LGALS3	0	1.32273	0.946	0.432	0	Monocyte	Spleen
40	TIMP2	0	1.32195	0.93	0.648	0	Monocyte	Spleen
41	FLNA	0	1.3196	0.926	0.721	0	Monocyte	Spleen
42	RNASE6	0	1.31731	0.922	0.757	0	Monocyte	Spleen
43	SERPINA1	0	1.29528	0.845	0.343	0	Monocyte	Spleen
44	FGL2	0	1.28422	0.944	0.663	0	Monocyte	Spleen
45	LMO2	0	1.27924	0.946	0.756	0	Monocyte	Spleen
46	TPM4	0	1.26029	0.945	0.624	0	Monocyte	Spleen
47	IL1B	0	1.23426	0.855	0.542	0	Monocyte	Spleen
48	APOBEC3G	0	1.23342	0.536	0.115	0	Monocyte	Spleen
49	SPI1	0	1.22165	0.96	0.756	0	Monocyte	Spleen
50	HSPB1	0	1.207	0.849	0.589	0	Monocyte	Spleen
51	PECAM1	0	1.18853	0.931	0.598	0	Monocyte	Spleen
52	S100A10	0	1.18183	0.966	0.829	0	Monocyte	Spleen
53	CD86	0	1.17318	0.933	0.682	0	Monocyte	Spleen
54	SAMHD1	0	1.16974	0.817	0.527	0	Monocyte	Spleen
55	ENO1	0	1.16443	0.976	0.85	0	Monocyte	Spleen
56	IRF8	0	1.10985	0.826	0.692	0	Monocyte	Spleen
57	UPP1	0	1.10915	0.831	0.335	0	Monocyte	Spleen
58	BPI	0	1.10021	0.869	0.728	0	Monocyte	Spleen
59	ENSMPUG00000002919	0	1.08397	0.938	0.674	0	Monocyte	Spleen
60	TKT	0	1.08386	0.96	0.769	0	Monocyte	Spleen
61	F5	0	1.08303	0.93	0.654	0	Monocyte	Spleen
62	CXCL14	0	1.08016	0.678	0.155	0	Monocyte	Spleen
63	ALAS1	0	1.06814	0.904	0.677	0	Monocyte	Spleen
64	THY1	0	1.06625	0.683	0.61	0	Monocyte	Spleen
65	IGSF6	0	1.06467	0.872	0.567	0	Monocyte	Spleen
66	HLA-DMB	0	1.0563	0.937	0.767	0	Monocyte	Spleen
67	SPP1	0	1.05504	0.801	0.267	0	Monocyte	Spleen
68	STING1	0	1.05384	0.886	0.454	0	Monocyte	Spleen
69	RETN	0	1.04952	0.956	0.747	0	Monocyte	Spleen
70	FGR	0	1.03402	0.922	0.595	0	Monocyte	Spleen
71	ITGA4	0	1.03395	0.961	0.717	0	Monocyte	Spleen
72	DUSP1	0	1.02511	0.845	0.652	0	Monocyte	Spleen
73	DNASE1L3	0	1.02026	0.592	0.256	0	Monocyte	Spleen
74	F13A1	0	1.00983	0.916	0.508	0	Monocyte	Spleen
75	TLR8	0	0.996988	0.952	0.648	0	Monocyte	Spleen
76	NCF2	0	0.996113	0.915	0.588	0	Monocyte	Spleen
77	FCER1G	0	0.989969	0.98	0.779	0	Monocyte	Spleen
78	PLEKHO1	0	0.980341	0.887	0.575	0	Monocyte	Spleen
79	SAMD9L	0	0.973852	0.909	0.699	0	Monocyte	Spleen
80	IFNGR2	0	0.957701	0.954	0.71	0	Monocyte	Spleen
81	SNX10	0	0.953321	0.919	0.674	0	Monocyte	Spleen
82	AP1S2	0	0.94738	0.953	0.704	0	Monocyte	Spleen
83	TIFAB	0	0.947051	0.767	0.436	0	Monocyte	Spleen
84	IFI30	0	0.945879	0.918	0.656	0	Monocyte	Spleen
85	TNFSF13	0	0.945391	0.907	0.606	0	Monocyte	Spleen
86	ENSMPUG00000017740	0	0.941453	0.804	0.328	0	Monocyte	Spleen
87	GRN	0	0.937285	0.968	0.893	0	Monocyte	Spleen
88	NR4A1	0	0.933887	0.922	0.633	0	Monocyte	Spleen
89	CPVL	0	0.928489	0.925	0.723	0	Monocyte	Spleen
90	ENSMPUG00000006341	0	0.924654	0.849	0.538	0	Monocyte	Spleen
91	ATP1B1	0	0.922677	0.919	0.535	0	Monocyte	Spleen
92	ZFP36	0	0.920112	0.938	0.762	0	Monocyte	Spleen
93	GGH	0	0.914702	0.947	0.746	0	Monocyte	Spleen
94	BCL2A1	0	0.913565	0.817	0.685	0	Monocyte	Spleen
95	DPYSL2	0	0.912801	0.902	0.564	0	Monocyte	Spleen
96	SAT1	0	0.900566	0.985	0.831	0	Monocyte	Spleen
97	CD14	0	0.891998	0.799	0.563	0	Monocyte	Spleen
98	PGD	0	0.880148	0.931	0.636	0	Monocyte	Spleen
99	TREM1	0	0.867183	0.862	0.682	0	Monocyte	Spleen
100	ACTG1	0	0.86002	0.994	0.925	0	Monocyte	Spleen
101	FCGR3B	0	0.315758	0.701	0.523	0	Monocyte	Spleen

## Sheet: 1-6. Spleen-Neutrophil
	Gene	P_val	Avg_log2FC	Pct.1	Pct.2	P_val_adj	Cluster	Tissue
1	CAMP	0	8.41519	0.991	0.781	0	Neutrophil	Spleen
2	S100A12	0	6.66906	0.856	0.627	0	Neutrophil	Spleen
3	S100A8	0	5.87861	0.876	0.531	0	Neutrophil	Spleen
4	CTSG	4e-160	5.79183	0.542	0.647	7.99e-157	Neutrophil	Spleen
5	S100A9	0	5.71689	0.95	0.621	0	Neutrophil	Spleen
6	PGLYRP1	0	5.16782	0.811	0.558	0	Neutrophil	Spleen
7	ELANE	1.85e-183	4.60139	0.523	0.57	3.69e-180	Neutrophil	Spleen
8	LTF	0	4.40156	0.953	0.562	0	Neutrophil	Spleen
9	MPO	0	3.28424	0.863	0.589	0	Neutrophil	Spleen
10	IFITM3	0	2.70392	0.954	0.669	0	Neutrophil	Spleen
11	S100P	0	2.40111	0.987	0.594	0	Neutrophil	Spleen
12	ENSMPUG00000014998	0	2.36062	0.918	0.718	0	Neutrophil	Spleen
13	CD177	0	2.18968	0.782	0.184	0	Neutrophil	Spleen
14	CRISP3	0	2.17188	0.654	0.265	0	Neutrophil	Spleen
15	LYZ	0	2.15641	0.994	0.758	0	Neutrophil	Spleen
16	SERPINB1	0	2.10778	0.912	0.626	0	Neutrophil	Spleen
17	MMP8	0	1.98532	0.541	0.272	0	Neutrophil	Spleen
18	G0S2	0	1.88833	0.955	0.443	0	Neutrophil	Spleen
19	HP	0	1.87853	0.878	0.491	0	Neutrophil	Spleen
20	CST7	0	1.73994	0.828	0.547	0	Neutrophil	Spleen
21	CHIT1	0	1.64255	0.968	0.369	0	Neutrophil	Spleen
22	LST1	0	1.6335	0.969	0.754	0	Neutrophil	Spleen
23	ALOX5AP	0	1.60941	0.875	0.715	0	Neutrophil	Spleen
24	FOLR2	0	1.50359	0.981	0.823	0	Neutrophil	Spleen
25	PRDX5	0	1.49288	0.988	0.737	0	Neutrophil	Spleen
26	NFKBIA	0	1.4822	0.872	0.765	0	Neutrophil	Spleen
27	HMGB2	0	1.40775	0.999	0.827	0	Neutrophil	Spleen
28	PADI4	0	1.39301	0.734	0.275	0	Neutrophil	Spleen
29	MMP9	0	1.39267	0.616	0.553	0	Neutrophil	Spleen
30	NUCB2	0	1.33634	0.891	0.714	0	Neutrophil	Spleen
31	CPNE3	0	1.2365	0.917	0.616	0	Neutrophil	Spleen
32	MS4A6A	0	1.21637	0.937	0.42	0	Neutrophil	Spleen
33	BASP1	0	1.21152	0.864	0.625	0	Neutrophil	Spleen
34	ENSMPUG00000004029	0	1.20449	0.922	0.712	0	Neutrophil	Spleen
35	LCN2	0	1.203	0.784	0.499	0	Neutrophil	Spleen
36	PGD	0	1.1634	0.935	0.624	0	Neutrophil	Spleen
37	IL1B	0	1.15021	0.755	0.549	0	Neutrophil	Spleen
38	TKT	0	1.14426	0.979	0.758	0	Neutrophil	Spleen
39	CSTB	0	1.12595	0.947	0.85	0	Neutrophil	Spleen
40	CEBPE	0	1.04799	0.878	0.37	0	Neutrophil	Spleen
41	CSF3R	0	1.03971	0.833	0.578	0	Neutrophil	Spleen
42	NFKBIZ	1.12e-135	1.02745	0.702	0.715	2.23e-132	Neutrophil	Spleen
43	ENO1	0	1.02027	0.995	0.842	0	Neutrophil	Spleen
44	PTGS2	0	1.00946	0.674	0.556	0	Neutrophil	Spleen
45	PYGL	0	0.995179	0.932	0.7	0	Neutrophil	Spleen
46	RBP7	0	0.993883	0.959	0.741	0	Neutrophil	Spleen
47	RNASE6	0	0.984267	0.901	0.755	0	Neutrophil	Spleen
48	GMFG	0	0.969861	0.999	0.931	0	Neutrophil	Spleen
49	F5	0	0.945377	0.921	0.646	0	Neutrophil	Spleen
50	RGS18	0	0.918816	0.88	0.496	0	Neutrophil	Spleen
51	CP	0	0.884504	0.785	0.243	0	Neutrophil	Spleen
52	ALAS1	0	0.882507	0.847	0.68	0	Neutrophil	Spleen
53	SOD2	5.05e-172	0.87911	0.624	0.58	1.01e-168	Neutrophil	Spleen
54	RFLNB	0	0.866056	0.828	0.392	0	Neutrophil	Spleen
55	ENSMPUG00000028729	0	0.855099	0.85	0.544	0	Neutrophil	Spleen
56	PRSS57	0	0.839422	0.8	0.607	0	Neutrophil	Spleen
57	MS4A3	0	0.824998	0.904	0.572	0	Neutrophil	Spleen
58	CEACAM21	0	0.819404	0.957	0.674	0	Neutrophil	Spleen
59	TRAPPC5	0	0.815206	0.938	0.819	0	Neutrophil	Spleen
60	TSPAN8	0	0.808447	0.908	0.518	0	Neutrophil	Spleen
61	THY1	0	0.793996	0.783	0.589	0	Neutrophil	Spleen
62	SLCO4C1	0	0.793533	0.809	0.216	0	Neutrophil	Spleen
63	TXN	0	0.786485	0.989	0.913	0	Neutrophil	Spleen
64	ACSS1	0	0.78031	0.892	0.688	0	Neutrophil	Spleen
65	TUBA4A	0	0.779656	0.906	0.595	0	Neutrophil	Spleen
66	ITGAM	0	0.760631	0.815	0.57	0	Neutrophil	Spleen
67	BTG2	0	0.757751	0.752	0.87	0	Neutrophil	Spleen
68	HNMT	0	0.743406	0.922	0.608	0	Neutrophil	Spleen
69	ENSMPUG00000001362	0	0.740516	0.73	0.518	0	Neutrophil	Spleen
70	SERPINA1	0	0.733257	0.832	0.327	0	Neutrophil	Spleen
71	ENSMPUG00000001639	0	0.725388	0.818	0.685	0	Neutrophil	Spleen
72	IGFLR1	0	0.717985	0.864	0.661	0	Neutrophil	Spleen
73	CSTA	0	0.702561	0.623	0.342	0	Neutrophil	Spleen
74	ACOD1	0	0.697762	0.667	0.141	0	Neutrophil	Spleen
75	ENSMPUG00000018165	0	0.696103	0.897	0.708	0	Neutrophil	Spleen
76	GLRX	0	0.694878	0.692	0.582	0	Neutrophil	Spleen
77	FGR	0	0.676501	0.832	0.6	0	Neutrophil	Spleen
78	ENSMPUG00000026513	0	0.675956	0.822	0.45	0	Neutrophil	Spleen
79	TESC	0	0.67456	0.843	0.679	0	Neutrophil	Spleen
80	SNX10	0	0.674529	0.876	0.673	0	Neutrophil	Spleen
81	ENSMPUG00000018800	0	0.659839	0.872	0.679	0	Neutrophil	Spleen
82	CD63	0	0.65512	0.949	0.897	0	Neutrophil	Spleen
83	OLR1	0	0.651231	0.79	0.612	0	Neutrophil	Spleen
84	WLS	0	0.646717	0.624	0.26	0	Neutrophil	Spleen
85	LGALS3	0	0.633509	0.702	0.459	0	Neutrophil	Spleen
86	CKAP4	0	0.627964	0.706	0.516	0	Neutrophil	Spleen
87	TREM1	0	0.619919	0.837	0.68	0	Neutrophil	Spleen
88	NCF2	0	0.606482	0.891	0.581	0	Neutrophil	Spleen
89	SEPTIN5	0	0.601853	0.803	0.197	0	Neutrophil	Spleen
90	ANXA3	0	0.593951	0.732	0.235	0	Neutrophil	Spleen
91	RGCC	0	0.578562	0.908	0.685	0	Neutrophil	Spleen
92	SUCNR1	0	0.57476	0.921	0.586	0	Neutrophil	Spleen
93	ENSMPUG00000027069	0	0.567178	0.717	0.518	0	Neutrophil	Spleen
94	CYBB	0	0.557529	0.881	0.664	0	Neutrophil	Spleen
95	UPP1	1.17e-96	0.530967	0.488	0.381	2.33e-93	Neutrophil	Spleen
96	IRF2BP2	0	0.530696	0.836	0.722	0	Neutrophil	Spleen
97	TYROBP	0	0.52967	0.973	0.681	0	Neutrophil	Spleen
98	PROK2	1.33e-14	0.52878	0.449	0.186	2.65e-11	Neutrophil	Spleen
99	EHD1	6e-27	0.524346	0.757	0.769	1.2e-23	Neutrophil	Spleen
100	HK3	0	0.513014	0.908	0.66	0	Neutrophil	Spleen

## Sheet: 1-7. Spleen-EosP (Eosinophil P)
	Gene	P_val	Avg_log2FC	Pct.1	Pct.2	P_val_adj	Cluster	Tissue
1	PRG2	8.44e-195	8.55558	0.75	0.574	1.69e-191	EosP	Spleen
2	TGM2	6.42e-258	2.88065	0.783	0.443	1.28e-254	EosP	Spleen
3	TKT	0	2.35455	0.992	0.791	0	EosP	Spleen
4	TNFAIP3	0	1.99654	0.976	0.65	0	EosP	Spleen
5	ALAS1	0	1.99596	0.992	0.703	0	EosP	Spleen
6	SYNE1	0	1.95854	0.983	0.7	0	EosP	Spleen
7	CSTB	0	1.80905	0.986	0.864	0	EosP	Spleen
8	PGD	0	1.76125	0.969	0.671	0	EosP	Spleen
9	NCF2	0	1.73709	0.977	0.627	0	EosP	Spleen
10	SUCNR1	0	1.68544	0.981	0.635	0	EosP	Spleen
11	NFKBIA	0	1.55972	0.983	0.78	0	EosP	Spleen
12	CD63	1.04e-285	1.55259	0.996	0.904	2.08e-282	EosP	Spleen
13	CTSD	0	1.52154	0.971	0.691	0	EosP	Spleen
14	CD24	0	1.47874	0.951	0.664	0	EosP	Spleen
15	SIGLEC5	0	1.39753	0.943	0.44	0	EosP	Spleen
16	ALOX5AP	0	1.36919	0.935	0.738	0	EosP	Spleen
17	CKAP4	1.54e-257	1.34286	0.863	0.543	3.08e-254	EosP	Spleen
18	PLEK	0	1.34135	0.971	0.664	0	EosP	Spleen
19	FGR	4.75e-204	1.337	0.867	0.635	9.5e-201	EosP	Spleen
20	HK2	0	1.31806	0.95	0.458	0	EosP	Spleen
21	ENSMPUG00000007102	0	1.30855	0.887	0.728	0	EosP	Spleen
22	TXNIP	3.48e-123	1.2776	0.942	0.816	6.97e-120	EosP	Spleen
23	PYGL	0	1.27087	0.967	0.734	0	EosP	Spleen
24	LGALS1	1.55e-237	1.27076	0.906	0.702	3.1e-234	EosP	Spleen
25	NUCB2	2.39e-54	1.20257	0.719	0.742	4.78e-51	EosP	Spleen
26	ENSMPUG00000001347	0	1.1906	0.959	0.546	0	EosP	Spleen
27	SIRPG	0	1.17147	0.971	0.707	0	EosP	Spleen
28	ITGB2	5.38e-277	1.15286	0.963	0.816	1.08e-273	EosP	Spleen
29	ENSMPUG00000003605	0	1.15203	0.88	0.58	0	EosP	Spleen
30	RBP7	0	1.14195	0.97	0.773	0	EosP	Spleen
31	ENSMPUG00000016737	1.02e-96	1.12702	0.73	0.607	2.04e-93	EosP	Spleen
32	SEH1L	7.49e-243	1.11143	1	0.965	1.5e-239	EosP	Spleen
33	IRF2BP2	5.55e-272	1.10649	0.964	0.738	1.11e-268	EosP	Spleen
34	ARRDC3	3.5e-300	1.10626	0.935	0.624	6.99e-297	EosP	Spleen
35	ITGAM	1.4e-181	1.09024	0.804	0.607	2.79e-178	EosP	Spleen
36	GMFG	5.71e-87	1.08871	0.994	0.941	1.14e-83	EosP	Spleen
37	SERPINB10	3.8e-212	1.0827	0.827	0.584	7.59e-209	EosP	Spleen
38	Mt-s-rRNA	4.59e-223	1.07934	1	0.986	9.18e-220	EosP	Spleen
39	CORO1A	1.4e-180	1.07233	0.995	0.936	2.8e-177	EosP	Spleen
40	CXCR4	1.39e-158	1.05645	0.949	0.801	2.77e-155	EosP	Spleen
41	PLCB2	0	1.0482	0.945	0.603	0	EosP	Spleen
42	BAZ2B	0	1.0218	0.945	0.667	0	EosP	Spleen
43	CEBPE	4.93e-139	1.01116	0.745	0.447	9.86e-136	EosP	Spleen
44	VASP	2.52e-69	1.00765	0.886	0.816	5.04e-66	EosP	Spleen
45	STX3	0	1.00461	0.872	0.596	0	EosP	Spleen
46	FAAH	0	1.00116	0.835	0.58	0	EosP	Spleen
47	TSPAN8	1.67e-277	0.989461	0.858	0.577	3.34e-274	EosP	Spleen
48	SGK1	0	0.987303	0.949	0.654	0	EosP	Spleen
49	DACH1	0	0.964353	0.899	0.686	0	EosP	Spleen
50	RAB44	0	0.953582	0.919	0.25	0	EosP	Spleen
51	ACTG1	3.32e-51	0.94638	0.982	0.933	6.64e-48	EosP	Spleen
52	UBASH3B	0	0.926829	0.942	0.706	0	EosP	Spleen
53	ENSMPUG00000030033	2.99e-81	0.924259	0.804	0.717	5.97e-78	EosP	Spleen
54	PADI4	0	0.919138	0.899	0.342	0	EosP	Spleen
55	Mt-l-rRNA	8.56e-127	0.913064	1	0.987	1.71e-123	EosP	Spleen
56	HK3	0	0.906132	0.967	0.697	0	EosP	Spleen
57	CSF1	0	0.900953	0.938	0.486	0	EosP	Spleen
58	AP1S2	3.18e-155	0.874927	0.89	0.734	6.36e-152	EosP	Spleen
59	CD44	2.97e-215	0.867008	0.907	0.762	5.94e-212	EosP	Spleen
60	TAGAP	3.69e-239	0.854621	0.914	0.652	7.38e-236	EosP	Spleen
61	MYO1G	4.46e-245	0.844193	0.94	0.725	8.92e-242	EosP	Spleen
62	IL18BP	0	0.841207	0.884	0.557	0	EosP	Spleen
63	SAMSN1	2.35e-266	0.832856	0.956	0.689	4.7e-263	EosP	Spleen
64	FCRL3	1.01e-139	0.781413	0.793	0.637	2.01e-136	EosP	Spleen
65	RFLNB	2.78e-153	0.773916	0.784	0.458	5.57e-150	EosP	Spleen
66	SPI1	3.57e-163	0.766255	0.947	0.78	7.14e-160	EosP	Spleen
67	ENO1	2.04e-182	0.750269	0.984	0.865	4.08e-179	EosP	Spleen
68	Mt-tRNA-Ser	5.36e-123	0.744369	0.858	0.776	1.07e-119	EosP	Spleen
69	CTSE	3.47e-179	0.740378	0.751	0.54	6.94e-176	EosP	Spleen
70	STK17B	1.22e-26	0.720302	0.96	0.86	2.44e-23	EosP	Spleen
71	LPCAT2	9.01e-162	0.708548	0.792	0.625	1.8e-158	EosP	Spleen
72	CDH17	1.1e-178	0.70509	0.753	0.462	2.19e-175	EosP	Spleen
73	TESC	1.51e-177	0.693036	0.802	0.704	3.03e-174	EosP	Spleen
74	OLR1	0	0.687519	0.919	0.637	0	EosP	Spleen
75	JAK2	7.25e-189	0.682648	0.87	0.681	1.45e-185	EosP	Spleen
76	MAP2K3	4.25e-229	0.661316	0.883	0.619	8.49e-226	EosP	Spleen
77	RAB37	2.93e-60	0.659179	0.705	0.772	5.85e-57	EosP	Spleen
78	GRAMD1A	1.62e-114	0.657793	0.783	0.661	3.24e-111	EosP	Spleen
79	AP2A2	7.09e-201	0.657744	0.863	0.69	1.42e-197	EosP	Spleen
80	HMGB2	9.3e-178	0.654854	0.994	0.853	1.86e-174	EosP	Spleen
81	ATP6V0A2	6.46e-126	0.640071	0.86	0.72	1.29e-122	EosP	Spleen
82	CST7	1.03e-32	0.638845	0.644	0.59	2.07e-29	EosP	Spleen
83	SLCO4C1	4.82e-225	0.636887	0.814	0.305	9.63e-222	EosP	Spleen
84	MYB	9.32e-25	0.630035	0.655	0.675	1.86e-21	EosP	Spleen
85	DHRS7	4.81e-231	0.629272	0.777	0.464	9.63e-228	EosP	Spleen
86	ENSMPUG00000021554	1.54e-264	0.626844	0.931	0.821	3.09e-261	EosP	Spleen
87	ENSMPUG00000004023	2.87e-50	0.624235	0.728	0.598	5.74e-47	EosP	Spleen
88	THY1	1.55e-197	0.619697	0.883	0.617	3.11e-194	EosP	Spleen
89	LST1	3.26e-60	0.617429	0.823	0.787	6.52e-57	EosP	Spleen
90	GPX1	2.77e-84	0.614131	0.998	0.975	5.53e-81	EosP	Spleen
91	PLIN2	1.47e-49	0.599177	0.791	0.733	2.94e-46	EosP	Spleen
92	VIM	7.25e-08	0.597442	0.762	0.853	0.000145	EosP	Spleen
93	FLNA	4.91e-65	0.591626	0.777	0.747	9.81e-62	EosP	Spleen
94	SEMA4B	0	0.577564	0.944	0.574	0	EosP	Spleen
95	ADGRG5	7.56e-92	0.571124	0.645	0.23	1.51e-88	EosP	Spleen
96	ACSL4	5.7e-140	0.569386	0.826	0.67	1.14e-136	EosP	Spleen
97	TRERF1	2.61e-171	0.555541	0.767	0.546	5.22e-168	EosP	Spleen
98	TARM1	4.74e-65	0.550495	0.758	0.702	9.49e-62	EosP	Spleen
99	ENSMPUG00000007391	2.31e-41	0.547151	0.628	0.451	4.63e-38	EosP	Spleen
100	TRPM2	1.78e-65	0.540071	0.674	0.545	3.55e-62	EosP	Spleen

## Sheet: 1-8. Spleen-Erythroblast
	Gene	P_val	Avg_log2FC	Pct.1	Pct.2	P_val_adj	Cluster	Tissue
1	HBA2	0	7.4136	0.947	0.849	0	Erythroblast	Spleen
2	AHSP	0	5.09372	0.977	0.612	0	Erythroblast	Spleen
3	PRDX2	0	3.58289	0.949	0.763	0	Erythroblast	Spleen
4	CA2	0	3.04117	0.899	0.635	0	Erythroblast	Spleen
5	RHD	0	2.8459	0.899	0.517	0	Erythroblast	Spleen
6	MGST3	0	1.92236	0.898	0.693	0	Erythroblast	Spleen
7	BLVRB	0	1.88813	0.973	0.686	0	Erythroblast	Spleen
8	EIF2AK1	0	1.86868	0.96	0.7	0	Erythroblast	Spleen
9	H2AW	0	1.83362	0.89	0.697	0	Erythroblast	Spleen
10	ENSMPUG00000001671	0	1.71805	0.831	0.693	0	Erythroblast	Spleen
11	UROD	0	1.71232	0.895	0.649	0	Erythroblast	Spleen
12	CA1	0	1.67935	0.886	0.381	0	Erythroblast	Spleen
13	TUBA4A	0	1.67842	0.968	0.631	0	Erythroblast	Spleen
14	HBQ1	0	1.66325	0.907	0.654	0	Erythroblast	Spleen
15	CENPF	0	1.64021	0.798	0.511	0	Erythroblast	Spleen
16	SLC43A1	0	1.60171	0.97	0.686	0	Erythroblast	Spleen
17	TMCC2	0	1.58725	0.85	0.711	0	Erythroblast	Spleen
18	ENSMPUG00000011268	0	1.57923	0.852	0.615	0	Erythroblast	Spleen
19	SLC25A37	0	1.55046	0.902	0.731	0	Erythroblast	Spleen
20	CTSE	0	1.54979	0.945	0.525	0	Erythroblast	Spleen
21	SPTA1	0	1.50645	0.839	0.454	0	Erythroblast	Spleen
22	DCK	0	1.43779	0.904	0.595	0	Erythroblast	Spleen
23	PON2	0	1.38575	0.869	0.662	0	Erythroblast	Spleen
24	SOD1	0	1.38492	0.804	0.74	0	Erythroblast	Spleen
25	TPSAB1	2.88e-40	1.37095	0.548	0.513	5.76e-37	Erythroblast	Spleen
26	GFI1B	0	1.33135	0.842	0.482	0	Erythroblast	Spleen
27	DEK	0	1.32065	0.936	0.801	0	Erythroblast	Spleen
28	GATA1	0	1.31216	0.826	0.44	0	Erythroblast	Spleen
29	CTNNBL1	0	1.30166	0.834	0.611	0	Erythroblast	Spleen
30	HEBP1	0	1.28683	0.961	0.801	0	Erythroblast	Spleen
31	ATAD5	0	1.23917	0.9	0.549	0	Erythroblast	Spleen
32	UROS	0	1.23896	0.914	0.597	0	Erythroblast	Spleen
33	ENSMPUG00000018619	0	1.19704	0.926	0.784	0	Erythroblast	Spleen
34	TFDP2	0	1.13832	0.95	0.641	0	Erythroblast	Spleen
35	NUDT4	0	1.11787	0.864	0.655	0	Erythroblast	Spleen
36	MKI67	0	1.11487	0.848	0.438	0	Erythroblast	Spleen
37	DMTN	0	1.11432	0.883	0.553	0	Erythroblast	Spleen
38	PPP1R15B	0	1.1028	0.918	0.699	0	Erythroblast	Spleen
39	ENSMPUG00000014609	0	1.08711	0.892	0.778	0	Erythroblast	Spleen
40	EPB42	0	1.07425	0.877	0.568	0	Erythroblast	Spleen
41	TUBB4B	0	1.03489	0.863	0.506	0	Erythroblast	Spleen
42	E2F2	0	1.02772	0.901	0.547	0	Erythroblast	Spleen
43	MFHAS1	0	1.01714	0.899	0.484	0	Erythroblast	Spleen
44	ASPM	0	1.01504	0.844	0.45	0	Erythroblast	Spleen
45	PPIC	0	1.00354	0.814	0.503	0	Erythroblast	Spleen
46	EPDR1	0	0.99656	0.842	0.589	0	Erythroblast	Spleen
47	AP2A2	0	0.967207	0.919	0.682	0	Erythroblast	Spleen
48	MT1G	7.69e-147	0.965656	0.773	0.572	1.54e-143	Erythroblast	Spleen
49	APLP2	0	0.938479	0.916	0.661	0	Erythroblast	Spleen
50	FECH	0	0.935866	0.919	0.582	0	Erythroblast	Spleen
51	ACSL1	0	0.925304	0.941	0.556	0	Erythroblast	Spleen
52	SMC4	0	0.91755	0.817	0.679	0	Erythroblast	Spleen
53	BSDC1	0	0.903154	0.932	0.644	0	Erythroblast	Spleen
54	CENPE	0	0.899593	0.882	0.598	0	Erythroblast	Spleen
55	ENSMPUG00000000569	0	0.867358	0.827	0.538	0	Erythroblast	Spleen
56	HMGB2	0	0.867236	0.969	0.85	0	Erythroblast	Spleen
57	TFRC	0	0.854987	0.81	0.711	0	Erythroblast	Spleen
58	GPX1	0	0.850296	0.999	0.974	0	Erythroblast	Spleen
59	MAP2K3	0	0.849991	0.889	0.611	0	Erythroblast	Spleen
60	MCM7	0	0.849803	0.812	0.606	0	Erythroblast	Spleen
61	XPO7	0	0.847659	0.84	0.582	0	Erythroblast	Spleen
62	SLC14A1	0	0.843877	0.877	0.398	0	Erythroblast	Spleen
63	AMMECR1	0	0.833659	0.819	0.576	0	Erythroblast	Spleen
64	SLC2A8	0	0.822809	0.808	0.631	0	Erythroblast	Spleen
65	CDK1	0	0.817188	0.863	0.577	0	Erythroblast	Spleen
66	HMGB1	7.81e-211	0.808644	0.863	0.877	1.56e-207	Erythroblast	Spleen
67	HECTD4	0	0.797235	0.908	0.695	0	Erythroblast	Spleen
68	FN3K	0	0.789516	0.869	0.518	0	Erythroblast	Spleen
69	ITSN1	0	0.773941	0.876	0.476	0	Erythroblast	Spleen
70	PRXL2A	1.02e-63	0.770892	0.641	0.682	2.04e-60	Erythroblast	Spleen
71	DNAJC6	0	0.758545	0.867	0.211	0	Erythroblast	Spleen
72	LMNA	0	0.753522	0.79	0.679	0	Erythroblast	Spleen
73	MARCHF2	0	0.75288	0.91	0.551	0	Erythroblast	Spleen
74	CD36	0	0.749687	0.826	0.618	0	Erythroblast	Spleen
75	H1-0	0	0.747712	0.881	0.609	0	Erythroblast	Spleen
76	DENND4A	0	0.733479	0.852	0.755	0	Erythroblast	Spleen
77	RB1CC1	0	0.728115	0.899	0.735	0	Erythroblast	Spleen
78	MCM3	0	0.721605	0.819	0.617	0	Erythroblast	Spleen
79	CLSPN	0	0.714954	0.767	0.486	0	Erythroblast	Spleen
80	R3HDM4	0	0.7119	0.926	0.584	0	Erythroblast	Spleen
81	EPB41	0	0.703084	0.946	0.747	0	Erythroblast	Spleen
82	ENSMPUG00000000247	0	0.699025	0.871	0.507	0	Erythroblast	Spleen
83	NCAPG	0	0.68023	0.847	0.584	0	Erythroblast	Spleen
84	FTH1	1.16e-302	0.671842	0.996	0.991	2.32e-299	Erythroblast	Spleen
85	RRM2	0	0.668094	0.802	0.458	0	Erythroblast	Spleen
86	TOP2A	0	0.654545	0.84	0.608	0	Erythroblast	Spleen
87	SMC2	0	0.65279	0.825	0.538	0	Erythroblast	Spleen
88	KIF22	0	0.642923	0.703	0.64	0	Erythroblast	Spleen
89	SPECC1	0	0.641006	0.892	0.661	0	Erythroblast	Spleen
90	ENSMPUG00000008918	0	0.637359	0.816	0.535	0	Erythroblast	Spleen
91	MBOAT2	0	0.636861	0.899	0.564	0	Erythroblast	Spleen
92	STMN1	7.09e-180	0.63614	0.775	0.67	1.42e-176	Erythroblast	Spleen
93	RESF1	0	0.632488	0.903	0.823	0	Erythroblast	Spleen
94	KIF11	0	0.625635	0.742	0.627	0	Erythroblast	Spleen
95	PRC1	0	0.625119	0.834	0.636	0	Erythroblast	Spleen
96	DLC1	0	0.623751	0.836	0.352	0	Erythroblast	Spleen
97	TRIM59	0	0.598439	0.768	0.495	0	Erythroblast	Spleen
98	CD9	1.19e-282	0.596318	0.642	0.416	2.38e-279	Erythroblast	Spleen
99	ANP32E	0	0.595869	0.908	0.761	0	Erythroblast	Spleen
100	GTSE1	0	0.588691	0.851	0.549	0	Erythroblast	Spleen

## Sheet: 2-1. BM-T cell
	Gene	P_val	Avg_log2FC	Pct.1	Pct.2	P_val_adj	Cluster	Tissue
1	CD3E	0	3.84597	0.982	0.762	0	T	BM
2	CD3G	0	3.33218	0.979	0.776	0	T	BM
3	TRBC1	0	3.29355	0.983	0.822	0	T	BM
4	CCL5	0	2.85171	0.778	0.682	0	T	BM
5	ENSMPUG00000015202	0	2.85118	0.995	0.754	0	T	BM
6	CTSW	0	2.6518	0.951	0.706	0	T	BM
7	CD3D	0	2.54254	0.979	0.759	0	T	BM
8	ENSMPUG00000007297	0	2.53359	0.946	0.515	0	T	BM
9	LTB	0	2.33188	0.895	0.781	0	T	BM
10	GZMA	0	2.22976	0.632	0.173	0	T	BM
11	KLRD1	0	2.19514	0.818	0.642	0	T	BM
12	CCL4	0	2.13376	0.834	0.682	0	T	BM
13	IL7R	0	2.09757	0.861	0.63	0	T	BM
14	PVRIG	0	1.99428	0.967	0.812	0	T	BM
15	TRDC	0	1.99264	0.645	0.506	0	T	BM
16	NKG7	0	1.85925	0.868	0.44	0	T	BM
17	CD247	0	1.82027	0.963	0.738	0	T	BM
18	ENSMPUG00000004752	0	1.67427	0.948	0.667	0	T	BM
19	TRAT1	0	1.65116	0.857	0.649	0	T	BM
20	ENSMPUG00000018221	0	1.63533	0.86	0.491	0	T	BM
21	IL2RB	0	1.57982	0.903	0.392	0	T	BM
22	GZMH	0	1.52902	0.88	0.387	0	T	BM
23	BST2	0	1.42879	0.939	0.509	0	T	BM
24	ETS1	0	1.38725	0.965	0.731	0	T	BM
25	PLAAT3	0	1.35188	0.767	0.622	0	T	BM
26	SH2D1A	0	1.30991	0.876	0.483	0	T	BM
27	DAPL1	0	1.26429	0.844	0.453	0	T	BM
28	ZAP70	0	1.24614	0.869	0.421	0	T	BM
29	GZMB	0	1.23412	0.768	0.312	0	T	BM
30	ENSMPUG00000011023	0	1.2246	0.907	0.79	0	T	BM
31	NR4A2	0	1.2226	0.918	0.918	0	T	BM
32	ENSMPUG00000018228	0	1.20622	0.757	0.735	0	T	BM
33	ENSMPUG00000018223	0	1.19505	0.653	0.501	0	T	BM
34	KLRK1	0	1.1899	0.805	0.498	0	T	BM
35	KLRC1	3.23e-73	1.1603	0.787	0.825	6.45e-70	T	BM
36	RGS1	0	1.15869	0.888	0.917	0	T	BM
37	STK17B	0	1.13276	0.985	0.917	0	T	BM
38	CD8A	0	1.1216	0.841	0.669	0	T	BM
39	IL2RG	0	1.08288	0.926	0.705	0	T	BM
40	BTG1	0	1.07993	0.983	0.922	0	T	BM
41	FYB1	0	1.07297	0.933	0.66	0	T	BM
42	TNFAIP3	0	1.06469	0.867	0.777	0	T	BM
43	CD5	0	1.05751	0.829	0.268	0	T	BM
44	PTPRCAP	0	1.00961	0.991	0.916	0	T	BM
45	DUSP6	0	1.00233	0.883	0.799	0	T	BM
46	PTPRC	0	0.999645	0.991	0.924	0	T	BM
47	CD96	0	0.998196	0.826	0.45	0	T	BM
48	SPOCK2	0	0.995939	0.907	0.775	0	T	BM
49	CD2	0	0.971833	0.693	0.399	0	T	BM
50	SKAP1	0	0.94987	0.857	0.615	0	T	BM
51	DUSP2	0	0.925999	0.862	0.756	0	T	BM
52	ENSMPUG00000003527	0	0.913048	0.816	0.658	0	T	BM
53	Mt-l-rRNA	0	0.874847	0.999	0.907	0	T	BM
54	GZMK	0	0.870475	0.809	0.252	0	T	BM
55	SEH1L	0	0.862304	0.988	0.869	0	T	BM
56	LGALS1	0	0.841758	0.862	0.676	0	T	BM
57	RPLP1	0	0.814449	1	1	0	T	BM
58	ATP1B1	0	0.80674	0.728	0.759	0	T	BM
59	PTGER4	0	0.771395	0.879	0.64	0	T	BM
60	ENSMPUG00000005059	0	0.769098	0.84	0.784	0	T	BM
61	TXNIP	0	0.764501	0.843	0.744	0	T	BM
62	RESF1	0	0.746432	0.843	0.742	0	T	BM
63	Mt-s-rRNA	0	0.744026	0.999	0.94	0	T	BM
64	ENSMPUG00000009320	0	0.723024	1	0.999	0	T	BM
65	P2RY10	0	0.720559	0.819	0.719	0	T	BM
66	BTG2	0	0.698643	0.974	0.953	0	T	BM
67	RPS7	0	0.682913	1	0.999	0	T	BM
68	CISH	0	0.678418	0.618	0.48	0	T	BM
69	CD69	0	0.673222	0.804	0.863	0	T	BM
70	GNLY	0	0.669803	0.731	0.424	0	T	BM
71	JUN	0	0.648811	0.91	0.927	0	T	BM
72	ZBP1	0	0.632726	0.668	0.377	0	T	BM
73	GATA3	0	0.631963	0.748	0.538	0	T	BM
74	ENSMPUG00000017866	0	0.626869	0.819	0.351	0	T	BM
75	ENSMPUG00000015726	0	0.619467	0.809	0.449	0	T	BM
76	CD8B	0	0.616585	0.692	0.205	0	T	BM
77	ZFP36L2	0	0.614929	0.902	0.858	0	T	BM
78	ITGA4	0	0.612636	0.87	0.769	0	T	BM
79	TNFSF8	0	0.612623	0.683	0.745	0	T	BM
80	RPS12	0	0.607834	1	1	0	T	BM
81	ID2	0	0.60744	0.911	0.886	0	T	BM
82	APOL6	0	0.583753	0.719	0.563	0	T	BM
83	JAML	0	0.578983	0.798	0.646	0	T	BM
84	RPS23	0	0.57774	1	0.999	0	T	BM
85	TIAM1	0	0.572835	0.778	0.56	0	T	BM
86	PRF1	0	0.57208	0.784	0.466	0	T	BM
87	HSPA1B	0	0.568216	0.906	0.929	0	T	BM
88	TOX	0	0.565251	0.809	0.321	0	T	BM
89	ENSMPUG00000028780	0	0.552939	0.803	0.594	0	T	BM
90	IL18	0	0.547422	0.853	0.75	0	T	BM
91	RAMP1	0	0.546231	0.655	0.354	0	T	BM
92	CADPS2	0	0.536956	0.757	0.382	0	T	BM
93	STAT4	0	0.530156	0.735	0.453	0	T	BM
94	SEPTIN6	0	0.527807	0.877	0.735	0	T	BM
95	CYTIP	0	0.507624	0.854	0.773	0	T	BM
96	PRKCH	0	0.494117	0.817	0.653	0	T	BM
97	TSC22D3	0	0.486232	0.826	0.795	0	T	BM
98	FGL2	0	0.485813	0.871	0.663	0	T	BM
99	GBP6	1.2e-231	0.475968	0.632	0.713	2.4e-228	T	BM
100	BCL2A1	7.07e-116	0.472989	0.674	0.749	1.41e-112	T	BM

## Sheet: 2-2. BM-B cell
	Gene	P_val	Avg_log2FC	Pct.1	Pct.2	P_val_adj	Cluster	Tissue
1	CD79B	0	2.8384	0.994	0.799	0	B	BM
2	VPREB3	0	2.72928	0.87	0.617	0	B	BM
3	CD79A	0	2.54655	0.994	0.779	0	B	BM
4	EPCAM	0	2.1984	0.896	0.525	0	B	BM
5	IGHM	0	2.08046	0.991	0.81	0	B	BM
6	PTPRCAP	0	2.04277	0.992	0.896	0	B	BM
7	IGLL1	0	1.99998	0.821	0.579	0	B	BM
8	FCMR	0	1.97616	0.967	0.813	0	B	BM
9	MS4A1	0	1.92064	0.823	0.819	0	B	BM
10	NIBAN3	0	1.86306	0.895	0.681	0	B	BM
11	CD74	0	1.81958	0.976	0.968	0	B	BM
12	CD24	0	1.70077	0.913	0.65	0	B	BM
13	IFITM3	0	1.6905	0.829	0.737	0	B	BM
14	FAM107B	0	1.67376	0.97	0.896	0	B	BM
15	VPREB1	0	1.66217	0.62	0.372	0	B	BM
16	FCRLA	0	1.56891	0.952	0.743	0	B	BM
17	TNFRSF21	0	1.473	0.905	0.535	0	B	BM
18	TCF3	0	1.47106	0.898	0.655	0	B	BM
19	CD2AP	0	1.36387	0.858	0.61	0	B	BM
20	ARPP21	0	1.31806	0.819	0.501	0	B	BM
21	TOP2B	0	1.31394	0.786	0.664	0	B	BM
22	POU2AF1	0	1.28375	0.93	0.744	0	B	BM
23	IGLV3-21	0	1.24133	0.853	0.516	0	B	BM
24	TCF4	0	1.23202	0.866	0.686	0	B	BM
25	BCAS4	0	1.20663	0.872	0.753	0	B	BM
26	TRIM22	0	1.19072	0.916	0.71	0	B	BM
27	BTG1	0	1.17162	0.989	0.904	0	B	BM
28	FCRL1	0	1.16097	0.886	0.644	0	B	BM
29	CD19	0	1.15627	0.914	0.77	0	B	BM
30	CTSH	0	1.15574	0.886	0.75	0	B	BM
31	SPTBN1	0	1.0993	0.883	0.592	0	B	BM
32	PLEKHA2	0	1.09384	0.923	0.751	0	B	BM
33	CD38	0	1.09213	0.832	0.43	0	B	BM
34	PAXX	0	1.09116	0.849	0.843	0	B	BM
35	ETS1	0	1.07412	0.927	0.68	0	B	BM
36	SOX4	0	1.06238	0.897	0.671	0	B	BM
37	MEF2C	0	1.01699	0.881	0.787	0	B	BM
38	CXCR4	0	1.00365	0.946	0.894	0	B	BM
39	CD69	0	1.0025	0.914	0.841	0	B	BM
40	ANKRD12	0	0.997629	0.916	0.879	0	B	BM
41	AKAP12	0	0.967033	0.618	0.387	0	B	BM
42	SEPTIN6	0	0.937229	0.853	0.704	0	B	BM
43	Mt-l-rRNA	0	0.925961	0.999	0.882	0	B	BM
44	DCK	2.48e-91	0.912721	0.622	0.586	4.96e-88	B	BM
45	STMN1	8.14e-175	0.912013	0.798	0.775	1.63e-171	B	BM
46	PLAC8	0	0.908392	0.699	0.744	0	B	BM
47	UHRF1	4.5e-15	0.880392	0.468	0.552	9.01e-12	B	BM
48	ENSMPUG00000010692	0	0.873248	0.829	0.946	0	B	BM
49	HMGB1	0	0.867209	0.864	0.811	0	B	BM
50	ENSMPUG00000007293	0	0.861632	0.877	0.934	0	B	BM
51	ARID4B	0	0.844673	0.89	0.716	0	B	BM
52	JMJD1C	0	0.835912	0.912	0.751	0	B	BM
53	MYB	0	0.825812	0.695	0.669	0	B	BM
54	BLNK	0	0.806301	0.74	0.584	0	B	BM
55	PNN	0	0.779923	0.83	0.687	0	B	BM
56	GRSF1	0	0.752898	0.796	0.727	0	B	BM
57	ITPR2	0	0.752823	0.768	0.556	0	B	BM
58	CHD9	0	0.751953	0.834	0.732	0	B	BM
59	KDM5A	0	0.74044	0.824	0.527	0	B	BM
60	ICAM2	0	0.737995	0.879	0.803	0	B	BM
61	CD40	0	0.737106	0.848	0.727	0	B	BM
62	HLA-DQA1	0	0.736211	0.93	0.962	0	B	BM
63	ID3	0	0.7353	0.825	0.767	0	B	BM
64	SMARCA4	0	0.727617	0.749	0.585	0	B	BM
65	ADAM9	0	0.723001	0.876	0.656	0	B	BM
66	LTB	0	0.721841	0.764	0.796	0	B	BM
67	TAPT1	0	0.72094	0.817	0.651	0	B	BM
68	SYVN1	0	0.720119	0.682	0.634	0	B	BM
69	IRF4	0	0.711089	0.875	0.707	0	B	BM
70	ACP5	0	0.703863	0.836	0.603	0	B	BM
71	PRKX	0	0.698458	0.774	0.759	0	B	BM
72	CD81	0	0.687429	0.953	0.882	0	B	BM
73	RESF1	0	0.68394	0.778	0.738	0	B	BM
74	GADD45A	0	0.681651	0.848	0.808	0	B	BM
75	UTRN	0	0.680739	0.855	0.66	0	B	BM
76	GLCCI1	0	0.68067	0.809	0.615	0	B	BM
77	CAPSL	0	0.654668	0.714	0.412	0	B	BM
78	GOLGB1	0	0.648867	0.775	0.66	0	B	BM
79	CD200	0	0.643341	0.762	0.73	0	B	BM
80	S1PR1	0	0.63869	0.838	0.631	0	B	BM
81	MIF	0	0.634807	0.917	0.932	0	B	BM
82	PSIP1	0	0.625926	0.733	0.678	0	B	BM
83	MACF1	0	0.623067	0.783	0.54	0	B	BM
84	FAM53B	0	0.620592	0.615	0.67	0	B	BM
85	BTLA	0	0.610109	0.617	0.557	0	B	BM
86	BTK	0	0.609635	0.829	0.672	0	B	BM
87	SDC4	0	0.608159	0.746	0.693	0	B	BM
88	ENSMPUG00000004579	0	0.602845	0.725	0.683	0	B	BM
89	SH2D6	0	0.602809	0.785	0.51	0	B	BM
90	EBF1	0	0.598258	0.8	0.467	0	B	BM
91	GAB1	0	0.594919	0.665	0.586	0	B	BM
92	L1TD1	0	0.594906	0.844	0.725	0	B	BM
93	SMC6	0	0.590038	0.674	0.79	0	B	BM
94	ZCCHC7	0	0.58204	0.809	0.549	0	B	BM
95	SWAP70	0	0.580463	0.797	0.68	0	B	BM
96	INKA1	0	0.575148	0.702	0.623	0	B	BM
97	RERE	0	0.574937	0.756	0.522	0	B	BM
98	CLEC2D	0	0.570594	0.776	0.594	0	B	BM
99	FBXO22	0	0.569977	0.634	0.766	0	B	BM
100	MBD4	0	0.565653	0.773	0.543	0	B	BM

[truncated: 54 more sheets: 2-3. BM-B (PBPC) cell, 2-4. BM-MΦ, 2-5. BM-Neutrophil, 2-6. BM-NP, 2-7. BM-MP (Myeloid P), 2-8. BM-EosP (Eosinophil P), 2-9. BM-EP (Erythrocyte P), 2-10. BM-MgK (Megakaryocyte), 2-11. BM-Stroma, 3-1. PBMC-T cell, 3-2. PBMC-B cell, 3-3. PBMC-B (PBPC) cell, 3-4. PBMC-Monocyte, 3-5. PBMC-Neutrophil, 4-1. Spleen-CD4_T (CD4+ T cell), 4-2. Spleen-CD8_T (CD8+ T cell), 4-3. Spleen-DP (Double Pos. T), 4-4. Spleen-NKT, 4-5. Spleen-ImmB (Immature B), 4-6. Spleen-NB (Naive B) …]
