# Supplementary material for: Age-associated immune dysregulation and B cell dysfunction drive severe outcomes in SFTSV infection
Source: PLoS Pathog. 2025 Aug 12;21(8):e1013402. doi: 10.1371/journal.ppat.1013402 (PMC12342286; doi:10.1371/journal.ppat.1013402)
Supplement: S2 Table — (XLSX) [file ppat.1013402.s008.xlsx]

## Sheet: 1-1
1-1. YG-Spleen-Celltype-Total cells.
Age	State	Replicate	T	B	B (PB,PC)	MΦ	Monocyte	Neutrophil	EosP	Erythroblast	Total
YG	Ctrl	1	159	2621	128	207	687	2318	231	206	6557
	Ctrl	2	141	403	22	249	54	106	18	23	1016
	Ctrl	3	667	1850	425	429	581	1322	54	230	5558
	Ctrl	Sum	967	4874	575	885	1322	3746	303	459	13131
	Ctrl	Ratio (%)	7.36	37.12	4.38	6.74	10.07	28.53	2.31	3.5	100.01
	2dpi	1	174	2831	134	341	795	1731	209	228	6443
	2dpi	2	1715	2752	306	1397	824	638	132	199	7963
	2dpi	3	781	2135	105	1189	336	510	41	111	5208
	2dpi	Sum	2670	7718	545	2927	1955	2879	382	538	19614
	2dpi	Ratio (%)	13.61	39.35	2.78	14.92	9.97	14.68	1.95	2.74	100
	4dpi	1	683	842	180	2550	711	130	11	307	5414
	4dpi	2	463	1090	503	3229	1181	275	21	657	7419
	4dpi	3	517	1278	703	1432	1245	388	14	925	6502
	4dpi	Sum	1663	3210	1386	7211	3137	793	46	1889	19335
	4dpi	Ratio (%)	8.6	16.6	7.17	37.3	16.22	4.1	0.24	9.77	100
	6dpi	1	893	1229	927	744	942	1033	47	195	6010
	6dpi	2	744	709	1937	425	889	670	31	90	5495
	6dpi	3	1146	1148	1700	294	966	820	18	128	6220
	6dpi	Sum	2783	3086	4564	1463	2797	2523	96	413	17725
	6dpi	Ratio (%)	15.7	17.41	25.75	8.25	15.78	14.23	0.54	2.33	99.99
		Sum	8083	18888	7070	12486	9211	9941	827	3299	69805
		Ratio (%)	11.58	27.06	10.13	17.89	13.2	14.24	1.18	4.73	100

## Sheet: 1-2
1-2. YG-Spleen-Subset-Total cells.
Age	State	Replicate	CD4_T	CD8_T	DP	NKT	ImmB	NB	AB	MB1	MB2	PB1	PB2	PC	M1_MΦ	M2_MΦ	HPSC	Mono.Prog.	CM	IM	DC1	DC2	Neu1	Neu2	Neu3	EosP	EB1	EB2	Total
YG	Ctrl	1	34	63	59	3	1760	817	0	39	5	33	51	44	207	0	33	266	119	263	6	0	570	1044	704	231	183	23	6557
	Ctrl	2	29	90	17	5	116	231	29	12	15	2	12	8	241	8	6	19	3	23	3	0	14	33	59	18	12	11	1016
	Ctrl	3	99	470	78	20	497	897	222	100	134	81	203	141	375	54	30	240	50	232	29	0	36	592	694	54	204	26	5558
	Ctrl	Sum	162	623	154	28	2373	1945	251	151	154	116	266	193	823	62	69	525	172	518	38	0	620	1669	1457	303	399	60	13131
	Ctrl	Ratio (%)	1.23	4.74	1.17	0.21	18.07	14.81	1.91	1.15	1.17	0.88	2.03	1.47	6.27	0.47	0.53	4	1.31	3.94	0.29	0	4.72	12.71	11.1	2.31	3.04	0.46	99.99
	2dpi	1	18	87	64	5	1995	821	0	7	8	48	38	48	341	0	34	371	121	266	3	0	451	691	589	209	196	32	6443
	2dpi	2	293	763	626	33	300	1940	257	65	190	57	69	180	1163	234	57	272	45	365	74	11	96	222	320	132	157	42	7963
	2dpi	3	107	522	136	16	671	1248	101	52	63	24	33	48	1022	167	50	116	23	95	39	13	54	200	256	41	83	28	5208
	2dpi	Sum	418	1372	826	54	2966	4009	358	124	261	129	140	276	2526	401	141	759	189	726	116	24	601	1113	1165	382	436	102	19614
	2dpi	Ratio (%)	2.13	7	4.21	0.28	15.12	20.44	1.83	0.63	1.33	0.66	0.71	1.41	12.88	2.04	0.72	3.87	0.96	3.7	0.59	0.12	3.06	5.67	5.94	1.95	2.22	0.52	99.99
	4dpi	1	63	466	125	29	24	636	87	36	59	81	32	67	2310	240	46	84	41	380	136	24	24	32	74	11	291	16	5414
	4dpi	2	34	371	35	23	85	705	160	35	105	358	76	69	2841	388	99	272	76	573	138	23	11	56	208	21	600	57	7419
	4dpi	3	32	421	57	7	280	726	142	32	98	466	147	90	1271	161	129	313	77	555	145	26	10	91	287	14	891	34	6502
	4dpi	Sum	129	1258	217	59	389	2067	389	103	262	905	255	226	6422	789	274	669	194	1508	419	73	45	179	569	46	1782	107	19335
	4dpi	Ratio (%)	0.67	6.51	1.12	0.31	2.01	10.69	2.01	0.53	1.36	4.68	1.32	1.17	33.21	4.08	1.42	3.46	1	7.8	2.17	0.38	0.23	0.93	2.94	0.24	9.22	0.55	100.01
	6dpi	1	250	472	136	35	130	861	99	56	83	468	390	69	732	12	84	296	97	306	151	8	163	270	600	47	151	44	6010
	6dpi	2	67	382	246	49	66	471	78	23	71	868	939	130	403	22	111	216	82	343	135	2	187	140	343	31	76	14	5495
	6dpi	3	96	815	205	30	223	614	124	59	128	731	811	158	290	4	172	237	67	294	192	4	217	204	399	18	114	14	6220
	6dpi	Sum	413	1669	587	114	419	1946	301	138	282	2067	2140	357	1425	38	367	749	246	943	478	14	567	614	1342	96	341	72	17725
	6dpi	Ratio (%)	2.33	9.42	3.31	0.64	2.36	10.98	1.7	0.78	1.59	11.66	12.07	2.01	8.04	0.21	2.07	4.23	1.39	5.32	2.7	0.08	3.2	3.46	7.57	0.54	1.92	0.41	99.99
		Sum	1122	4922	1784	255	6147	9967	1299	516	959	3217	2801	1052	11196	1290	851	2702	801	3695	1051	111	1833	3575	4533	827	2958	341	69805
		Ratio (%)	1.61	7.05	2.56	0.37	8.81	14.28	1.86	0.74	1.37	4.61	4.01	1.51	16.04	1.85	1.22	3.87	1.15	5.29	1.51	0.16	2.63	5.12	6.49	1.18	4.24	0.49	100

## Sheet: 1-3
1-3. AG-Spleen-Celltype-Total cells.
Age	State	Replicate	T	B	B (PB,PC)	MΦ	Monocyte	Neutrophil	EosP	Erythroblast	Total
AG	Ctrl	1	1326	2196	494	1120	587	941	43	373	7080
	Ctrl	2	546	973	78	434	464	920	16	418	3849
	Ctrl	3	1256	2046	340	1170	690	1004	72	194	6772
	Ctrl	Sum	3128	5215	912	2724	1741	2865	131	985	17701
	Ctrl	Ratio (%)	17.67	29.46	5.15	15.39	9.84	16.19	0.74	5.56	100
	2dpi	1	771	2077	261	1071	393	662	37	201	5473
	2dpi	2	645	934	687	956	874	1980	101	79	6256
	2dpi	3	875	1393	225	602	412	605	63	343	4518
	2dpi	Sum	2291	4404	1173	2629	1679	3247	201	623	16247
	2dpi	Ratio (%)	14.1	27.11	7.22	16.18	10.33	19.99	1.24	3.83	100
	4dpi	1	23	13	447	85	187	244	0	4	1003
	4dpi	2	181	155	3131	366	1529	1707	10	44	7123
	4dpi	3	29	27	483	74	231	285	0	6	1135
	4dpi	Sum	233	195	4061	525	1947	2236	10	54	9261
	4dpi	Ratio (%)	2.52	2.11	43.85	5.67	21.02	24.14	0.11	0.58	100
	6dpi	1	1377	363	2945	136	626	1312	3	11	6773
	6dpi	2	1172	666	2299	2322	1341	932	14	184	8930
	6dpi	3	564	395	3100	295	707	856	5	66	5988
	6dpi	Sum	3113	1424	8344	2753	2674	3100	22	261	21691
	6dpi	Ratio (%)	14.35	6.56	38.47	12.69	12.33	14.29	0.1	1.2	99.99
		Sum	8765	11238	14490	8631	8041	11448	364	1923	64900
		Ratio (%)	13.51	17.32	22.33	13.3	12.39	17.64	0.56	2.96	100

## Sheet: 1-4
1-4. AG-Spleen-Subset-Total cells.
Age	State	Replicate	CD4_T	CD8_T	DP	NKT	ImmB	NB	AB	MB1	MB2	PB1	PB2	PC	M1_MΦ	M2_MΦ	HPSC	Mono.Prog.	CM	IM	DC1	DC2	Neu1	Neu2	Neu3	EosP	EB1	EB2	Total
AG	Ctrl	1	345	796	103	82	598	957	226	190	225	102	165	227	885	235	42	210	36	244	47	8	27	329	585	43	299	74	7080
	Ctrl	2	70	309	150	17	221	589	65	73	25	25	34	19	398	36	20	207	44	172	21	0	11	334	575	16	392	26	3849
	Ctrl	3	326	693	205	32	334	1239	148	157	168	78	122	140	959	211	30	284	31	300	42	3	47	460	497	72	121	73	6772
	Ctrl	Sum	741	1798	458	131	1153	2785	439	420	418	205	321	386	2242	482	92	701	111	716	110	11	85	1123	1657	131	812	173	17701
	Ctrl	Ratio (%)	4.19	10.16	2.59	0.74	6.51	15.73	2.48	2.37	2.36	1.16	1.81	2.18	12.67	2.72	0.52	3.96	0.63	4.04	0.62	0.06	0.48	6.34	9.36	0.74	4.59	0.98	99.99
	2dpi	1	167	490	80	34	508	1262	113	95	99	54	53	154	747	324	40	104	29	180	26	14	35	233	394	37	171	30	5473
	2dpi	2	111	484	36	14	175	416	75	119	149	114	132	441	875	81	66	300	188	272	44	4	55	692	1233	101	53	26	6256
	2dpi	3	299	427	134	15	147	851	148	49	198	49	61	115	558	44	35	102	19	212	34	10	118	211	276	63	327	16	4518
	2dpi	Sum	577	1401	250	63	830	2529	336	263	446	217	246	710	2180	449	141	506	236	664	104	28	208	1136	1903	201	551	72	16247
	2dpi	Ratio (%)	3.55	8.62	1.54	0.39	5.11	15.57	2.07	1.62	2.75	1.34	1.51	4.37	13.42	2.76	0.87	3.11	1.45	4.09	0.64	0.17	1.28	6.99	11.71	1.24	3.39	0.44	100
	4dpi	1	9	10	3	1	0	8	1	3	1	263	130	54	73	12	2	81	25	73	5	1	35	30	179	0	0	4	1003
	4dpi	2	61	87	26	7	5	89	5	27	29	1635	1117	379	351	15	18	692	160	608	49	2	133	299	1275	10	2	42	7123
	4dpi	3	9	16	3	1	1	19	1	5	1	257	176	50	65	9	3	107	22	89	9	1	35	35	215	0	1	5	1135
	4dpi	Sum	79	113	32	9	6	116	7	35	31	2155	1423	483	489	36	23	880	207	770	63	4	203	364	1669	10	3	51	9261
	4dpi	Ratio (%)	0.85	1.22	0.35	0.1	0.06	1.25	0.08	0.38	0.33	23.27	15.37	5.22	5.28	0.39	0.25	9.5	2.24	8.31	0.68	0.04	2.19	3.93	18.02	0.11	0.03	0.55	100
	6dpi	1	181	979	205	12	2	242	26	50	43	1344	959	642	132	4	30	85	38	448	21	4	1158	53	101	3	3	8	6773
	6dpi	2	255	824	57	36	60	433	42	79	52	1266	713	320	1998	324	76	437	70	642	102	14	507	122	303	14	151	33	8930
	6dpi	3	213	277	58	16	8	294	8	52	33	2123	736	241	294	1	16	160	49	453	26	3	518	116	222	5	41	25	5988
	6dpi	Sum	649	2080	320	64	70	969	76	181	128	4733	2408	1203	2424	329	122	682	157	1543	149	21	2183	291	626	22	195	66	21691
	6dpi	Ratio (%)	2.99	9.59	1.48	0.3	0.32	4.47	0.35	0.83	0.59	21.82	11.1	5.55	11.18	1.52	0.56	3.14	0.72	7.11	0.69	0.1	10.06	1.34	2.89	0.1	0.9	0.3	100
		Sum	2046	5392	1060	267	2059	6399	858	899	1023	7310	4398	2782	7335	1296	378	2769	711	3693	426	64	2679	2914	5855	364	1561	362	64900
		Ratio (%)	3.15	8.31	1.63	0.41	3.17	9.86	1.32	1.39	1.58	11.26	6.78	4.29	11.3	2	0.58	4.27	1.1	5.69	0.66	0.1	4.13	4.49	9.02	0.56	2.41	0.56	100

## Sheet: 2-1
2-1. YG-BM-Celltype-Total cells.
Age	State	Replicate	T	B	B (PB,PC)	MΦ	Neutrophil	NP	MP	EosP	EP	MgK	Stroma	Total
YG	Ctrl	1	1568	3281	236	907	549	291	790	117	92	55	14	7900
	Ctrl	2	357	1806	556	17	414	69	1243	63	22	44	79	4670
	Ctrl	3	190	2244	172	96	1829	162	829	72	32	7	15	5648
	Ctrl	Sum	2115	7331	964	1020	2792	522	2862	252	146	106	108	18218
	Ctrl	Ratio (%)	11.61	40.24	5.29	5.6	15.33	2.87	15.71	1.38	0.8	0.58	0.59	100
	2dpi	1	1154	2516	162	1123	435	195	724	90	174	45	13	6631
	2dpi	2	192	2652	151	233	1831	312	1294	30	191	40	12	6938
	2dpi	3	144	2240	76	247	1244	199	755	27	151	30	13	5126
	2dpi	Sum	1490	7408	389	1603	3510	706	2773	147	516	115	38	18695
	2dpi	Ratio (%)	7.97	39.63	2.08	8.57	18.78	3.78	14.83	0.79	2.76	0.62	0.2	100.01
	4dpi	1	199	885	78	453	620	118	1082	50	200	43	27	3755
	4dpi	2	76	740	65	258	737	64	809	145	175	15	18	3102
	4dpi	3	138	1939	107	342	492	188	1344	19	299	20	24	4912
	4dpi	Sum	413	3564	250	1053	1849	370	3235	214	674	78	69	11769
	4dpi	Ratio (%)	3.51	30.28	2.12	8.95	15.71	3.14	27.49	1.82	5.73	0.66	0.59	100
	6dpi	1	162	1975	105	112	763	323	1176	28	71	13	17	4745
	6dpi	2	212	1133	144	168	696	188	1641	143	99	11	19	4454
	6dpi	3	177	1421	192	387	526	182	1265	41	84	9	34	4318
	6dpi	Sum	551	4529	441	667	1985	693	4082	212	254	33	70	13517
	6dpi	Ratio (%)	4.08	33.51	3.26	4.93	14.69	5.13	30.2	1.57	1.88	0.24	0.52	100.01
		Sum	4569	22832	2044	4343	10136	2291	12952	825	1590	332	285	62199
		Ratio (%)	7.35	36.71	3.29	6.98	16.3	3.68	20.82	1.33	2.56	0.53	0.46	100

## Sheet: 2-2
2-2. YG-BM-Subset-Total cells.
Age	State	Replicate	CD8_T	ProB	L.PreB	S.PreB	B	MB1	PB1	PC	MΦ	MP1	MP2	GMP	Neu	NP	EosP	EP	MgK	Stroma	Total
YG	Ctrl	1	1568	153	169	796	1809	354	25	211	907	370	205	215	549	291	117	92	55	14	7900
	Ctrl	2	357	13	128	985	665	15	8	548	17	1078	132	33	414	69	63	22	44	79	4670
	Ctrl	3	190	425	193	961	638	27	10	162	96	462	251	116	1829	162	72	32	7	15	5648
	Ctrl	Sum	2115	591	490	2742	3112	396	43	921	1020	1910	588	364	2792	522	252	146	106	108	18218
	Ctrl	Ratio (%)	11.61	3.24	2.69	15.05	17.08	2.17	0.24	5.06	5.6	10.48	3.23	2	15.33	2.87	1.38	0.8	0.58	0.59	100
	2dpi	1	1154	90	186	611	1572	57	39	123	1123	327	276	121	435	195	90	174	45	13	6631
	2dpi	2	192	373	407	1113	742	17	10	141	233	552	427	315	1831	312	30	191	40	12	6938
	2dpi	3	144	394	278	855	689	24	11	65	247	259	310	186	1244	199	27	151	30	13	5126
	2dpi	Sum	1490	857	871	2579	3003	98	60	329	1603	1138	1013	622	3510	706	147	516	115	38	18695
	2dpi	Ratio (%)	7.97	4.58	4.66	13.8	16.06	0.52	0.32	1.76	8.57	6.09	5.42	3.33	18.78	3.78	0.79	2.76	0.62	0.2	100.01
	4dpi	1	199	108	89	210	450	28	2	76	453	439	372	271	620	118	50	200	43	27	3755
	4dpi	2	76	71	94	232	341	2	3	62	258	403	181	225	737	64	145	175	15	18	3102
	4dpi	3	138	199	312	727	680	21	10	97	342	491	490	363	492	188	19	299	20	24	4912
	4dpi	Sum	413	378	495	1169	1471	51	15	235	1053	1333	1043	859	1849	370	214	674	78	69	11769
	4dpi	Ratio (%)	3.51	3.21	4.21	9.93	12.5	0.43	0.13	2	8.95	11.33	8.86	7.3	15.71	3.14	1.82	5.73	0.66	0.59	100.01
	6dpi	1	162	61	313	841	733	27	32	73	112	454	350	372	763	323	28	71	13	17	4745
	6dpi	2	212	44	92	396	587	14	26	118	168	846	359	436	696	188	143	99	11	19	4454
	6dpi	3	177	20	133	546	689	33	48	144	387	485	321	459	526	182	41	84	9	34	4318
	6dpi	Sum	551	125	538	1783	2009	74	106	335	667	1785	1030	1267	1985	693	212	254	33	70	13517
	6dpi	Ratio (%)	4.08	0.92	3.98	13.19	14.86	0.55	0.78	2.48	4.93	13.21	7.62	9.37	14.69	5.13	1.57	1.88	0.24	0.52	100
		Sum	4569	1951	2394	8273	9595	619	224	1820	4343	6166	3674	3112	10136	2291	825	1590	332	285	62199
		Ratio (%)	7.35	3.14	3.85	13.3	15.43	1	0.36	2.93	6.98	9.91	5.91	5	16.3	3.68	1.33	2.56	0.53	0.46	100

## Sheet: 2-3
2-3. AG-BM-Celltype-Total cells.
Age	State	Replicate	T	B	B (PB,PC)	MΦ	Neutrophil	NP	MP	EosP	EP	MgK	Stroma	Total
AG	Ctrl	1	219	2405	214	252	2308	248	1006	46	244	30	17	6989
	Ctrl	2	153	827	43	139	1959	231	1062	8	230	21	7	4680
	Ctrl	3	393	2470	144	176	2839	452	1570	39	186	32	6	8307
	Ctrl	Sum	765	5702	401	567	7106	931	3638	93	660	83	30	19976
	Ctrl	Ratio (%)	3.83	28.54	2.01	2.84	35.57	4.66	18.21	0.47	3.3	0.42	0.15	100
	2dpi	1	162	2058	246	255	1432	326	1153	39	198	42	22	5933
	2dpi	2	124	371	259	145	3364	292	1184	63	55	8	8	5873
	2dpi	3	147	585	620	412	3445	889	4196	2404	1452	157	8	14315
	2dpi	Sum	433	3014	1125	812	8241	1507	6533	2506	1705	207	38	26121
	2dpi	Ratio (%)	1.66	11.54	4.31	3.11	31.55	5.77	25.01	9.59	6.53	0.79	0.15	100.01
	4dpi	1	74	28	438	61	2967	482	1741	31	2	11	61	5896
	4dpi	2	92	50	665	131	1378	237	1251	15	2	20	56	3897
	4dpi	3	127	72	293	324	1326	200	1405	19	11	9	33	3819
	4dpi	Sum	293	150	1396	516	5671	919	4397	65	15	40	150	13612
	4dpi	Ratio (%)	2.15	1.1	10.26	3.79	41.66	6.75	32.3	0.48	0.11	0.29	1.1	99.99
	6dpi	1	702	740	409	354	1265	724	1710	47	4	12	14	5981
	6dpi	2	474	2135	256	453	847	504	1876	35	41	14	28	6663
	6dpi	3	461	1574	422	583	745	404	1719	95	8	5	25	6041
	6dpi	Sum	1637	4449	1087	1390	2857	1632	5305	177	53	31	67	18685
	6dpi	Ratio (%)	8.76	23.81	5.82	7.44	15.29	8.73	28.39	0.95	0.28	0.17	0.36	100
		Sum	3128	13315	4009	3285	23875	4989	19873	2841	2433	361	285	78394
		Ratio (%)	3.99	16.98	5.11	4.19	30.46	6.36	25.35	3.62	3.1	0.46	0.36	100

## Sheet: 2-4
2-4. AG-BM-Subset-Total cells.
Age	State	Replicate	CD8_T	Pro-B	L.PreB	S.PreB	B	MB1	PB1	PC	MΦ	MP1	MP2	GMP	Neu	NP	EosP	EP	MgK	Stroma	Total
AG	Ctrl	1	219	351	318	1039	609	88	5	209	252	492	231	283	2308	248	46	244	30	17	6989
	Ctrl	2	153	103	103	282	318	21	5	38	139	553	244	265	1959	231	8	230	21	7	4680
	Ctrl	3	393	396	163	895	969	47	10	134	176	733	443	394	2839	452	39	186	32	6	8307
	Ctrl	Sum	765	850	584	2216	1896	156	20	381	567	1778	918	942	7106	931	93	660	83	30	19976
	Ctrl	Ratio (%)	3.83	4.26	2.92	11.09	9.49	0.78	0.1	1.91	2.84	8.9	4.6	4.72	35.57	4.66	0.47	3.3	0.42	0.15	100.01
	2dpi	1	162	263	351	845	573	26	5	241	255	329	399	425	1432	326	39	198	42	22	5933
	2dpi	2	124	29	20	127	167	28	2	257	145	637	170	377	3364	292	63	55	8	8	5873
	2dpi	3	147	113	103	143	217	9	5	615	412	859	1066	2271	3445	889	2404	1452	157	8	14315
	2dpi	Sum	433	405	474	1115	957	63	12	1113	812	1825	1635	3073	8241	1507	2506	1705	207	38	26121
	2dpi	Ratio (%)	1.66	1.55	1.81	4.27	3.66	0.24	0.05	4.26	3.11	6.99	6.26	11.76	31.55	5.77	9.59	6.53	0.79	0.15	100
	4dpi	1	74	1	6	5	14	2	1	437	61	1408	145	188	2967	482	31	2	11	61	5896
	4dpi	2	92	0	3	9	32	6	4	661	131	968	192	91	1378	237	15	2	20	56	3897
	4dpi	3	127	0	8	37	23	4	4	289	324	1058	258	89	1326	200	19	11	9	33	3819
	4dpi	Sum	293	1	17	51	69	12	9	1387	516	3434	595	368	5671	919	65	15	40	150	13612
	4dpi	Ratio (%)	2.15	0.01	0.12	0.37	0.51	0.09	0.07	10.19	3.79	25.23	4.37	2.7	41.66	6.75	0.48	0.11	0.29	1.1	99.99
	6dpi	1	702	2	2	6	627	103	241	168	354	434	629	647	1265	724	47	4	12	14	5981
	6dpi	2	474	3	206	552	1282	92	36	220	453	568	735	573	847	504	35	41	14	28	6663
	6dpi	3	461	4	76	161	1291	42	167	255	583	616	666	437	745	404	95	8	5	25	6041
	6dpi	Sum	1637	9	284	719	3200	237	444	643	1390	1618	2030	1657	2857	1632	177	53	31	67	18685
	6dpi	Ratio (%)	8.76	0.05	1.52	3.85	17.13	1.27	2.38	3.44	7.44	8.66	10.86	8.87	15.29	8.73	0.95	0.28	0.17	0.36	100.01
		Sum	3128	1265	1359	4101	6122	468	485	3524	3285	8655	5178	6040	23875	4989	2841	2433	361	285	78394
		Ratio (%)	3.99	1.61	1.73	5.23	7.81	0.6	0.62	4.5	4.19	11.04	6.61	7.7	30.46	6.36	3.62	3.1	0.46	0.36	100

## Sheet: 3-1
3-1. YG-PBMC-Celltype-Total cells.
Age	State	Replicate	T	B	B (PB,PC)	Monocyte	Neutrophil	Total
YG	Ctrl	1	1622	2476	63	1563	532	6256
	Ctrl	2	547	2397	5	230	45	3224
	Ctrl	3	2051	2853	90	1031	433	6458
	Ctrl	Sum	4220	7726	158	2824	1010	15938
	Ctrl	Ratio (%)	26.48	48.48	0.99	17.72	6.34	100.01
	2dpi	1	1861	2230	25	2661	465	7242
	2dpi	2	1839	560	34	898	159	3490
	2dpi	3	1809	1400	27	1656	288	5180
	2dpi	Sum	5509	4190	86	5215	912	15912
	2dpi	Ratio (%)	34.62	26.33	0.54	32.77	5.73	99.99
	4dpi	1	651	612	24	1234	98	2619
	4dpi	2	713	1009	98	2519	202	4541
	4dpi	3	374	997	35	489	36	1931
	4dpi	Sum	1738	2618	157	4242	336	9091
	4dpi	Ratio (%)	19.12	28.8	1.73	46.66	3.7	100.01
	6dpi	1	855	1065	32	2071	346	4369
	6dpi	2	255	532	54	1931	358	3130
	6dpi	3	196	225	71	818	44	1354
	6dpi	Sum	1306	1822	157	4820	748	8853
	6dpi	Ratio (%)	14.75	20.58	1.77	54.44	8.45	99.99
		Sum	12773	16356	558	17101	3006	49794
		Ratio (%)	25.65	32.85	1.12	34.34	6.04	100

## Sheet: 3-2
3-2. YG-PBMC-Subset-Total cells.
Age	State	Replicate	CD4_T	CD8_T	NKT	B	MB1	PB1	PC	CM	IM	Neu	Total
YG	Ctrl	1	1041	548	33	2254	222	15	48	820	702	573	6256
	Ctrl	2	412	135	0	2309	88	1	4	68	123	84	3224
	Ctrl	3	1159	805	87	2815	38	37	53	223	780	461	6458
	Ctrl	Sum	2612	1488	120	7378	348	53	105	1111	1605	1118	15938
	Ctrl	Ratio (%)	16.39	9.34	0.75	46.29	2.18	0.33	0.66	6.97	10.07	7.01	99.99
	2dpi	1	669	902	290	2212	18	9	16	1333	1226	567	7242
	2dpi	2	1328	476	35	554	6	6	28	367	492	198	3490
	2dpi	3	1056	722	31	1378	22	5	22	1143	404	397	5180
	2dpi	Sum	3053	2100	356	4144	46	20	66	2843	2122	1162	15912
	2dpi	Ratio (%)	19.19	13.2	2.24	26.04	0.29	0.13	0.41	17.87	13.34	7.3	100.01
	4dpi	1	394	224	33	596	16	5	19	686	495	151	2619
	4dpi	2	490	209	14	991	18	37	61	1847	617	257	4541
	4dpi	3	218	150	6	983	14	16	19	79	400	46	1931
	4dpi	Sum	1102	583	53	2570	48	58	99	2612	1512	454	9091
	4dpi	Ratio (%)	12.12	6.41	0.58	28.27	0.53	0.64	1.09	28.73	16.63	4.99	99.99
	6dpi	1	627	203	26	1043	22	25	7	1531	372	513	4369
	6dpi	2	139	94	22	525	7	39	15	1413	445	431	3130
	6dpi	3	81	99	16	219	6	43	28	383	410	69	1354
	6dpi	Sum	847	396	64	1787	35	107	50	3327	1227	1013	8853
	6dpi	Ratio (%)	9.57	4.47	0.72	20.19	0.4	1.21	0.56	37.58	13.86	11.44	100
		Sum	7614	4567	593	15879	477	238	320	9893	6466	3747	49794
		Ratio (%)	15.29	9.17	1.19	31.89	0.96	0.48	0.64	19.87	12.99	7.53	100

[truncated: 3 more sheets: 3-3, 3-4, 4]
