# Supplementary material for: Age-associated immune dysregulation and B cell dysfunction drive severe outcomes in SFTSV infection
Source: PLoS Pathog. 2025 Aug 12;21(8):e1013402. doi: 10.1371/journal.ppat.1013402 (PMC12342286; doi:10.1371/journal.ppat.1013402)
Supplement: S3 Table — (XLSX) [file ppat.1013402.s009.xlsx]

## Sheet: 1-1
1-1. YG-Spleen-Celltype-virus+ cells.
Age	State	Replicate	T	B	B (PB,PC)	MΦ	Monocyte	Neutrophil	EosP	Erythroblast	Total
YG	Ctrl	1	0	0	0	0	0	0	0	0	0
	Ctrl	2	0	0	0	0	0	0	0	0	0
	Ctrl	3	0	0	0	0	0	0	0	0	0
	Ctrl	Sum	0	0	0	0	0	0	0	0	0
	Ctrl	Ratio (%)	0	0	0	0	0	0	0	0	0
	2dpi	1	0	0	0	0	0	0	0	0	0
	2dpi	2	0	0	0	0	0	0	0	0	0
	2dpi	3	0	0	0	0	0	0	0	0	0
	2dpi	Sum	0	0	0	0	0	0	0	0	0
	2dpi	Ratio (%)	0	0	0	0	0	0	0	0	0
	4dpi	1	1	1	13	12	5	1	0	1	34
	4dpi	2	3	6	17	23	16	0	0	5	70
	4dpi	3	1	9	27	2	10	0	0	2	51
	4dpi	Sum	5	16	57	37	31	1	0	8	155
	4dpi	Ratio (%)	3.23	10.32	36.77	23.87	20	0.65	0	5.16	100
	6dpi	1	0	0	8	1	4	0	0	0	13
	6dpi	2	0	0	9	1	2	0	0	0	12
	6dpi	3	0	2	7	0	0	0	0	0	9
	6dpi	Sum	0	2	24	2	6	0	0	0	34
	6dpi	Ratio (%)	0	5.88	70.59	5.88	17.65	0	0	0	100
		Sum	5	18	81	39	37	1	0	8	189
		Ratio (%)	2.65	9.52	42.86	20.63	19.58	0.53	0	4.23	100

## Sheet: 1-2
1-2. YG-Spleen-Subset- virus+ cells.
Age	State	Replicate	CD4_T	CD8_T	DP	NKT	ImmB	NB	AB	MB1	MB2	PB1	PB2	PC	M1_MΦ	M2_MΦ	HPSC	Mono.Prog.	CM	IM	DC1	DC2	Neu1	Neu2	Neu3	EosP	EB1	EB2	Total
YG	Ctrl	1	0	0	0	0	0	0	0	0	0	0	0	0	0	0	0	0	0	0	0	0	0	0	0	0	0	0	0
	Ctrl	2	0	0	0	0	0	0	0	0	0	0	0	0	0	0	0	0	0	0	0	0	0	0	0	0	0	0	0
	Ctrl	3	0	0	0	0	0	0	0	0	0	0	0	0	0	0	0	0	0	0	0	0	0	0	0	0	0	0	0
	Ctrl	Sum	0	0	0	0	0	0	0	0	0	0	0	0	0	0	0	0	0	0	0	0	0	0	0	0	0	0	0
	Ctrl	Ratio (%)	0	0	0	0	0	0	0	0	0	0	0	0	0	0	0	0	0	0	0	0	0	0	0	0	0	0	0
	2dpi	1	0	0	0	0	0	0	0	0	0	0	0	0	0	0	0	0	0	0	0	0	0	0	0	0	0	0	0
	2dpi	2	0	0	0	0	0	0	0	0	0	0	0	0	0	0	0	0	0	0	0	0	0	0	0	0	0	0	0
	2dpi	3	0	0	0	0	0	0	0	0	0	0	0	0	0	0	0	0	0	0	0	0	0	0	0	0	0	0	0
	2dpi	Sum	0	0	0	0	0	0	0	0	0	0	0	0	0	0	0	0	0	0	0	0	0	0	0	0	0	0	0
	2dpi	Ratio (%)	0	0	0	0	0	0	0	0	0	0	0	0	0	0	0	0	0	0	0	0	0	0	0	0	0	0	0
	4dpi	1	1	0	0	0	0	1	0	0	0	12	1	0	8	4	0	0	0	5	0	0	0	0	1	0	1	0	34
	4dpi	2	0	3	0	0	0	4	1	0	1	16	1	0	17	6	1	0	0	15	0	0	0	0	0	0	5	0	70
	4dpi	3	1	0	0	0	1	5	0	2	1	27	0	0	1	1	1	0	0	6	2	1	0	0	0	0	2	0	51
	4dpi	Sum	2	3	0	0	1	10	1	2	2	55	2	0	26	11	2	0	0	26	2	1	0	0	1	0	8	0	155
	4dpi	Ratio (%)	1.29	1.94	0	0	0.65	6.45	0.65	1.29	1.29	35.48	1.29	0	16.77	7.1	1.29	0	0	16.77	1.29	0.65	0	0	0.65	0	5.16	0	100.01
	6dpi	1	0	0	0	0	0	0	0	0	0	7	1	0	1	0	1	1	0	2	0	0	0	0	0	0	0	0	13
	6dpi	2	0	0	0	0	0	0	0	0	0	7	2	0	0	1	0	1	0	1	0	0	0	0	0	0	0	0	12
	6dpi	3	0	0	0	0	0	1	0	0	1	7	0	0	0	0	0	0	0	0	0	0	0	0	0	0	0	0	9
	6dpi	Sum	0	0	0	0	0	1	0	0	1	21	3	0	1	1	1	2	0	3	0	0	0	0	0	0	0	0	34
	6dpi	Ratio (%)	0	0	0	0	0	2.94	0	0	2.94	61.76	8.82	0	2.94	2.94	2.94	5.88	0	8.82	0	0	0	0	0	0	0	0	99.98
		Sum	2	3	0	0	1	11	1	2	3	76	5	0	27	12	3	2	0	29	2	1	0	0	1	0	8	0	189
		Ratio (%)	1.06	1.59	0	0	0.53	5.82	0.53	1.06	1.59	40.21	2.65	0	14.29	6.35	1.59	1.06	0	15.34	1.06	0.53	0	0	0.53	0	4.23	0	100

## Sheet: 1-3
1-3. AG-Spleen-Celltype-virus+ cells.
Age	State	Replicate	T	B	B (PB,PC)	MΦ	Monocyte	Neutrophil	EosP	Erythroblast	Total
AG	Ctrl	1	0	0	0	0	0	0	0	0	0
	Ctrl	2	0	0	0	0	0	0	0	0	0
	Ctrl	3	0	0	0	0	0	0	0	0	0
	Ctrl	Sum	0	0	0	0	0	0	0	0	0
	Ctrl	Ratio (%)	0	0	0	0	0	0	0	0	0
	2dpi	1	0	0	0	0	0	0	0	0	0
	2dpi	2	0	0	0	0	0	0	0	0	0
	2dpi	3	0	0	4	0	0	0	0	0	4
	2dpi	Sum	0	0	4	0	0	0	0	0	4
	2dpi	Ratio (%)	0	0	100	0	0	0	0	0	100
	4dpi	1	0	0	8	0	0	0	0	0	8
	4dpi	2	0	0	42	1	3	0	0	0	46
	4dpi	3	0	0	10	2	2	0	0	0	14
	4dpi	Sum	0	0	60	3	5	0	0	0	68
	4dpi	Ratio (%)	0	0	88.24	4.41	7.35	0	0	0	100
	6dpi	1	15	12	379	21	65	46	0	0	538
	6dpi	2	2	2	158	46	65	9	0	0	282
	6dpi	3	7	15	374	41	44	15	1	0	497
	6dpi	Sum	24	29	911	108	174	70	1	0	1317
	6dpi	Ratio (%)	1.82	2.2	69.17	8.2	13.21	5.32	0.08	0	100
		Sum	24	29	975	111	179	70	1	0	1389
		Ratio (%)	1.73	2.09	70.19	7.99	12.89	5.04	0.07	0	100

## Sheet: 1-4
1-4. AG-Spleen-Subset-virus+ cells.
Age	State	Replicate	CD4_T	CD8_T	DP	NKT	ImmB	NB	AB	MB1	MB2	PB1	PB2	PC	M1_MΦ	M2_MΦ	HPSC	Mono.Prog.	CM	IM	DC1	DC2	Neu1	Neu2	Neu3	EosP	EB1	EB2	Total
AG	Ctrl	1	0	0	0	0	0	0	0	0	0	0	0	0	0	0	0	0	0	0	0	0	0	0	0	0	0	0	0
	Ctrl	2	0	0	0	0	0	0	0	0	0	0	0	0	0	0	0	0	0	0	0	0	0	0	0	0	0	0	0
	Ctrl	3	0	0	0	0	0	0	0	0	0	0	0	0	0	0	0	0	0	0	0	0	0	0	0	0	0	0	0
	Ctrl	Sum	0	0	0	0	0	0	0	0	0	0	0	0	0	0	0	0	0	0	0	0	0	0	0	0	0	0	0
	Ctrl	Ratio (%)	0	0	0	0	0	0	0	0	0	0	0	0	0	0	0	0	0	0	0	0	0	0	0	0	0	0	0
	2dpi	1	0	0	0	0	0	0	0	0	0	0	0	0	0	0	0	0	0	0	0	0	0	0	0	0	0	0	0
	2dpi	2	0	0	0	0	0	0	0	0	0	0	0	0	0	0	0	0	0	0	0	0	0	0	0	0	0	0	0
	2dpi	3	0	0	0	0	0	0	0	0	0	4	0	0	0	0	0	0	0	0	0	0	0	0	0	0	0	0	4
	2dpi	Sum	0	0	0	0	0	0	0	0	0	4	0	0	0	0	0	0	0	0	0	0	0	0	0	0	0	0	4
	2dpi	Ratio (%)	0	0	0	0	0	0	0	0	0	100	0	0	0	0	0	0	0	0	0	0	0	0	0	0	0	0	100
	4dpi	1	0	0	0	0	0	0	0	0	0	7	1	0	0	0	0	0	0	0	0	0	0	0	0	0	0	0	8
	4dpi	2	0	0	0	0	0	0	0	0	0	30	12	0	0	1	0	0	0	3	0	0	0	0	0	0	0	0	46
	4dpi	3	0	0	0	0	0	0	0	0	0	8	2	0	2	0	1	0	0	1	0	0	0	0	0	0	0	0	14
	4dpi	Sum	0	0	0	0	0	0	0	0	0	45	15	0	2	1	1	0	0	4	0	0	0	0	0	0	0	0	68
	4dpi	Ratio (%)	0	0	0	0	0	0	0	0	0	66.18	22.06	0	2.94	1.47	1.47	0	0	5.88	0	0	0	0	0	0	0	0	100
	6dpi	1	1	10	4	0	2	4	1	4	1	258	117	4	19	2	5	8	1	45	5	1	42	0	4	0	0	0	538
	6dpi	2	0	2	0	0	0	1	0	1	0	127	29	2	24	22	5	0	1	57	2	0	9	0	0	0	0	0	282
	6dpi	3	3	2	2	0	0	8	0	5	2	321	50	3	40	1	1	0	1	42	0	0	12	0	3	1	0	0	497
	6dpi	Sum	4	14	6	0	2	13	1	10	3	706	196	9	83	25	11	8	3	144	7	1	63	0	7	1	0	0	1317
	6dpi	Ratio (%)	0.3	1.06	0.46	0	0.15	0.99	0.08	0.76	0.23	53.61	14.88	0.68	6.3	1.9	0.84	0.61	0.23	10.93	0.53	0.08	4.78	0	0.53	0.08	0	0	100.01
		Sum	4	14	6	0	2	13	1	10	3	755	211	9	85	26	12	8	3	148	7	1	63	0	7	1	0	0	1389
		Ratio (%)	0.29	1.01	0.43	0	0.14	0.94	0.07	0.72	0.22	54.36	15.19	0.65	6.12	1.87	0.86	0.58	0.22	10.66	0.5	0.07	4.54	0	0.5	0.07	0	0	100

## Sheet: 2-1
2-1. YG-BM-Celltype-virus+ cells.
Age	State	Replicate	T	B	B (PB,PC)	MΦ	Neutrophil	NP	MP	EosP	EP	MgK	Stroma	Total
YG	Ctrl	1	0	0	0	0	0	0	0	0	0	0	0	0
	Ctrl	2	0	0	0	0	0	0	0	0	0	0	0	0
	Ctrl	3	0	0	0	0	0	0	0	0	0	0	0	0
	Ctrl	Sum	0	0	0	0	0	0	0	0	0	0	0	0
	Ctrl	Ratio (%)	0	0	0	0	0	0	0	0	0	0	0	0
	2dpi	1	0	0	0	0	0	0	0	0	0	0	0	0
	2dpi	2	0	0	0	0	0	0	0	0	0	0	0	0
	2dpi	3	0	0	0	0	0	0	0	0	0	0	0	0
	2dpi	Sum	0	0	0	0	0	0	0	0	0	0	0	0
	2dpi	Ratio (%)	0	0	0	0	0	0	0	0	0	0	0	0
	4dpi	1	0	0	0	0	0	0	0	0	0	0	0	0
	4dpi	2	0	0	0	0	0	0	0	0	0	0	0	0
	4dpi	3	0	0	0	0	0	0	0	0	0	0	0	0
	4dpi	Sum	0	0	0	0	0	0	0	0	0	0	0	0
	4dpi	Ratio (%)	0	0	0	0	0	0	0	0	0	0	0	0
	6dpi	1	0	0	1	0	0	0	0	0	0	0	0	1
	6dpi	2	0	0	0	0	0	0	0	0	0	0	0	0
	6dpi	3	0	0	0	0	0	0	0	0	0	0	0	0
	6dpi	Sum	0	0	1	0	0	0	0	0	0	0	0	1
	6dpi	Ratio (%)	0	0	100	0	0	0	0	0	0	0	0	100
		Sum	0	0	1	0	0	0	0	0	0	0	0	1
		Ratio (%)	0	0	100	0	0	0	0	0	0	0	0	100

## Sheet: 2-2
2-2. YG-BM-Subset-virus+ cells.
Age	State	Replicate	CD8_T	ProB	L.PreB	S.PreB	B	MB1	PB1	PC	MΦ	MP1	MP2	GMP	Neu	NP	EosP	EP	MgK	Stroma	Total
YG	Ctrl	1	0	0	0	0	0	0	0	0	0	0	0	0	0	0	0	0	0	0	0
	Ctrl	2	0	0	0	0	0	0	0	0	0	0	0	0	0	0	0	0	0	0	0
	Ctrl	3	0	0	0	0	0	0	0	0	0	0	0	0	0	0	0	0	0	0	0
	Ctrl	Sum	0	0	0	0	0	0	0	0	0	0	0	0	0	0	0	0	0	0	0
	Ctrl	Ratio (%)	0	0	0	0	0	0	0	0	0	0	0	0	0	0	0	0	0	0	0
	2dpi	1	0	0	0	0	0	0	0	0	0	0	0	0	0	0	0	0	0	0	0
	2dpi	2	0	0	0	0	0	0	0	0	0	0	0	0	0	0	0	0	0	0	0
	2dpi	3	0	0	0	0	0	0	0	0	0	0	0	0	0	0	0	0	0	0	0
	2dpi	Sum	0	0	0	0	0	0	0	0	0	0	0	0	0	0	0	0	0	0	0
	2dpi	Ratio (%)	0	0	0	0	0	0	0	0	0	0	0	0	0	0	0	0	0	0	0
	4dpi	1	0	0	0	0	0	0	0	0	0	0	0	0	0	0	0	0	0	0	0
	4dpi	2	0	0	0	0	0	0	0	0	0	0	0	0	0	0	0	0	0	0	0
	4dpi	3	0	0	0	0	0	0	0	0	0	0	0	0	0	0	0	0	0	0	0
	4dpi	Sum	0	0	0	0	0	0	0	0	0	0	0	0	0	0	0	0	0	0	0
	4dpi	Ratio (%)	0	0	0	0	0	0	0	0	0	0	0	0	0	0	0	0	0	0	0
	6dpi	1	0	0	0	0	0	0	1	0	0	0	0	0	0	0	0	0	0	0	1
	6dpi	2	0	0	0	0	0	0	0	0	0	0	0	0	0	0	0	0	0	0	0
	6dpi	3	0	0	0	0	0	0	0	0	0	0	0	0	0	0	0	0	0	0	0
	6dpi	Sum	0	0	0	0	0	0	1	0	0	0	0	0	0	0	0	0	0	0	1
	6dpi	Ratio (%)	0	0	0	0	0	0	100	0	0	0	0	0	0	0	0	0	0	0	100
		Sum	0	0	0	0	0	0	1	0	0	0	0	0	0	0	0	0	0	0	1
		Ratio (%)	0	0	0	0	0	0	100	0	0	0	0	0	0	0	0	0	0	0	100

## Sheet: 2-3
2-3. AG-BM-Celltype-virus+ cells.
Age	State	Replicate	T	B	B (PB,PC)	MΦ	Neutrophil	NP	MP	EosP	EP	MgK	Stroma	Total
AG	Ctrl	1	0	0	0	0	0	0	0	0	0	0	0	0
	Ctrl	2	0	0	0	0	0	0	0	0	0	0	0	0
	Ctrl	3	0	0	0	0	0	0	0	0	0	0	0	0
	Ctrl	Sum	0	0	0	0	0	0	0	0	0	0	0	0
	Ctrl	Ratio (%)	0	0	0	0	0	0	0	0	0	0	0	0
	2dpi	1	0	0	0	0	0	0	0	0	0	0	0	0
	2dpi	2	0	0	0	0	0	0	0	0	0	0	0	0
	2dpi	3	0	0	0	0	0	0	0	0	0	0	0	0
	2dpi	Sum	0	0	0	0	0	0	0	0	0	0	0	0
	2dpi	Ratio (%)	0	0	0	0	0	0	0	0	0	0	0	0
	4dpi	1	0	0	0	0	0	0	2	0	0	0	0	2
	4dpi	2	0	0	1	0	0	0	7	0	0	0	0	8
	4dpi	3	0	0	0	0	0	0	1	0	0	0	0	1
	4dpi	Sum	0	0	1	0	0	0	10	0	0	0	0	11
	4dpi	Ratio (%)	0	0	9.09	0	0	0	90.91	0	0	0	0	100
	6dpi	1	13	14	85	43	3	0	20	7	0	0	0	185
	6dpi	2	0	0	2	1	0	0	1	0	0	0	0	4
	6dpi	3	2	10	48	29	2	0	48	15	0	0	0	154
	6dpi	Sum	15	24	135	73	5	0	69	22	0	0	0	343
	6dpi	Ratio (%)	4.37	7	39.36	21.28	1.46	0	20.12	6.41	0	0	0	100
		Sum	15	24	136	73	5	0	79	22	0	0	0	354
		Ratio (%)	4.24	6.78	38.42	20.62	1.41	0	22.32	6.21	0	0	0	100

## Sheet: 2-4
2-4. AG-BM-Subset-virus+ cells.
Age	State	Replicate	CD8_T	Pro-B	L.PreB	S.PreB	B	MB1	PB1	PC	MΦ	MP1	MP2	GMP	Neu	NP	EosP	EP	MgK	Stroma	Total
AG	Ctrl	1	0	0	0	0	0	0	0	0	0	0	0	0	0	0	0	0	0	0	0
	Ctrl	2	0	0	0	0	0	0	0	0	0	0	0	0	0	0	0	0	0	0	0
	Ctrl	3	0	0	0	0	0	0	0	0	0	0	0	0	0	0	0	0	0	0	0
	Ctrl	Sum	0	0	0	0	0	0	0	0	0	0	0	0	0	0	0	0	0	0	0
	Ctrl	Ratio (%)	0	0	0	0	0	0	0	0	0	0	0	0	0	0	0	0	0	0	0
	2dpi	1	0	0	0	0	0	0	0	0	0	0	0	0	0	0	0	0	0	0	0
	2dpi	2	0	0	0	0	0	0	0	0	0	0	0	0	0	0	0	0	0	0	0
	2dpi	3	0	0	0	0	0	0	0	0	0	0	0	0	0	0	0	0	0	0	0
	2dpi	Sum	0	0	0	0	0	0	0	0	0	0	0	0	0	0	0	0	0	0	0
	2dpi	Ratio (%)	0	0	0	0	0	0	0	0	0	0	0	0	0	0	0	0	0	0	0
	4dpi	1	0	0	0	0	0	0	0	0	0	2	0	0	0	0	0	0	0	0	2
	4dpi	2	0	0	0	0	0	0	1	0	0	7	0	0	0	0	0	0	0	0	8
	4dpi	3	0	0	0	0	0	0	0	0	0	1	0	0	0	0	0	0	0	0	1
	4dpi	Sum	0	0	0	0	0	0	1	0	0	10	0	0	0	0	0	0	0	0	11
	4dpi	Ratio (%)	0	0	0	0	0	0	9.09	0	0	90.91	0	0	0	0	0	0	0	0	100
	6dpi	1	13	0	0	0	11	3	85	0	43	20	0	0	3	0	7	0	0	0	185
	6dpi	2	0	0	0	0	0	0	2	0	1	1	0	0	0	0	0	0	0	0	4
	6dpi	3	2	0	1	1	7	1	46	2	29	45	2	1	2	0	15	0	0	0	154
	6dpi	Sum	15	0	1	1	18	4	133	2	73	66	2	1	5	0	22	0	0	0	343
	6dpi	Ratio (%)	4.37	0	0.29	0.29	5.25	1.17	38.78	0.58	21.28	19.24	0.58	0.29	1.46	0	6.41	0	0	0	99.99
		Sum	15	0	1	1	18	4	134	2	73	76	2	1	5	0	22	0	0	0	354
		Ratio (%)	4.24	0	0.28	0.28	5.08	1.13	37.85	0.56	20.62	21.47	0.56	0.28	1.41	0	6.21	0	0	0	100

## Sheet: 3-1
3-1. YG-PBMC-Celltype-virus+ cells.
Age	State	Replicate	T	B	B (PB,PC)	Monocyte	Neutrophil	Total
YG	Ctrl	1	0	0	0	0	0	0
	Ctrl	2	0	0	0	0	0	0
	Ctrl	3	0	0	0	0	0	0
	Ctrl	Sum	0	0	0	0	0	0
	Ctrl	Ratio (%)	0	0	0	0	0	0
	2dpi	1	0	0	0	0	0	0
	2dpi	2	0	0	0	0	0	0
	2dpi	3	0	0	0	0	0	0
	2dpi	Sum	0	0	0	0	0	0
	2dpi	Ratio (%)	0	0	0	0	0	0
	4dpi	1	0	0	0	0	0	0
	4dpi	2	0	0	0	0	0	0
	4dpi	3	0	0	0	0	0	0
	4dpi	Sum	0	0	0	0	0	0
	4dpi	Ratio (%)	0	0	0	0	0	0
	6dpi	1	0	0	0	0	0	0
	6dpi	2	0	0	0	0	0	0
	6dpi	3	0	0	0	0	0	0
	6dpi	Sum	0	0	0	0	0	0
	6dpi	Ratio (%)	0	0	0	0	0	0
		Sum	0	0	0	0	0	0
		Ratio (%)	0	0	0	0	0	0

## Sheet: 3-2
3-2. YG-PBMC-Subset-virus+ cells.
Age	State	Replicate	CD4_T	CD8_T	NKT	B	MB1	PB1	PC	CM	IM	Neu	Total
YG	Ctrl	1	0	0	0	0	0	0	0	0	0	0	0
	Ctrl	2	0	0	0	0	0	0	0	0	0	0	0
	Ctrl	3	0	0	0	0	0	0	0	0	0	0	0
	Ctrl	Sum	0	0	0	0	0	0	0	0	0	0	0
	Ctrl	Ratio (%)	0	0	0	0	0	0	0	0	0	0	0
	2dpi	1	0	0	0	0	0	0	0	0	0	0	0
	2dpi	2	0	0	0	0	0	0	0	0	0	0	0
	2dpi	3	0	0	0	0	0	0	0	0	0	0	0
	2dpi	Sum	0	0	0	0	0	0	0	0	0	0	0
	2dpi	Ratio (%)	0	0	0	0	0	0	0	0	0	0	0
	4dpi	1	0	0	0	0	0	0	0	0	0	0	0
	4dpi	2	0	0	0	0	0	0	0	0	0	0	0
	4dpi	3	0	0	0	0	0	0	0	0	0	0	0
	4dpi	Sum	0	0	0	0	0	0	0	0	0	0	0
	4dpi	Ratio (%)	0	0	0	0	0	0	0	0	0	0	0
	6dpi	1	0	0	0	0	0	0	0	0	0	0	0
	6dpi	2	0	0	0	0	0	0	0	0	0	0	0
	6dpi	3	0	0	0	0	0	0	0	0	0	0	0
	6dpi	Sum	0	0	0	0	0	0	0	0	0	0	0
	6dpi	Ratio (%)	0	0	0	0	0	0	0	0	0	0	0
		Sum	0	0	0	0	0	0	0	0	0	0	0
		Ratio (%)	0	0	0	0	0	0	0	0	0	0	0

[truncated: 3 more sheets: 3-3, 3-4, 4]
