# Supplementary material for: Age-associated immune dysregulation and B cell dysfunction drive severe outcomes in SFTSV infection
Source: PLoS Pathog. 2025 Aug 12;21(8):e1013402. doi: 10.1371/journal.ppat.1013402 (PMC12342286; doi:10.1371/journal.ppat.1013402)
Supplement: S1 Data — (XLSX) [file ppat.1013402.s010.xlsx]

## Sheet: Spleen
Cell_Barcode	Tissue	Condition	Dpi	Age	Aging-related scores
12_S3_L004:AAACCCACAATAGTAG-1x	Spleen	Ctrl	ctrl	YG	0.172823
12_S3_L004:AAACCCACATTGCAAC-1x	Spleen	Ctrl	ctrl	YG	0.158154
12_S3_L004:AAACGAAAGTTGCTGT-1x	Spleen	Ctrl	ctrl	YG	0.260102
12_S3_L004:AAACGAACAAGGCAAC-1x	Spleen	Ctrl	ctrl	YG	0.0538874
12_S3_L004:AAACGAACACGCGTGT-1x	Spleen	Ctrl	ctrl	YG	0.0888233
12_S3_L004:AAACGAAGTCATCACA-1x	Spleen	Ctrl	ctrl	YG	0.141989
12_S3_L004:AAACGAAGTCTCAAGT-1x	Spleen	Ctrl	ctrl	YG	0.129809
12_S3_L004:AAACGAAGTCTGTGTA-1x	Spleen	Ctrl	ctrl	YG	0.118479
12_S3_L004:AAACGAATCACTGGGC-1x	Spleen	Ctrl	ctrl	YG	0.165719
12_S3_L004:AAACGAATCACTGTCC-1x	Spleen	Ctrl	ctrl	YG	0.0432201
12_S3_L004:AAACGAATCCGTGGTG-1x	Spleen	Ctrl	ctrl	YG	0.194679
12_S3_L004:AAACGAATCGTGCGAC-1x	Spleen	Ctrl	ctrl	YG	0.145234
12_S3_L004:AAACGAATCTCTCAAT-1x	Spleen	Ctrl	ctrl	YG	0.15078
12_S3_L004:AAACGCTAGAACAAGG-1x	Spleen	Ctrl	ctrl	YG	0.186948
12_S3_L004:AAACGCTAGCATCTTG-1x	Spleen	Ctrl	ctrl	YG	0.14608
12_S3_L004:AAACGCTAGCGATGGT-1x	Spleen	Ctrl	ctrl	YG	0.18729
12_S3_L004:AAACGCTAGGGCCTCT-1x	Spleen	Ctrl	ctrl	YG	0.0332625
12_S3_L004:AAACGCTAGTGAGTGC-1x	Spleen	Ctrl	ctrl	YG	0.0983205
12_S3_L004:AAACGCTCAATCTCGA-1x	Spleen	Ctrl	ctrl	YG	0.292304
12_S3_L004:AAACGCTCATAATGCC-1x	Spleen	Ctrl	ctrl	YG	0.0211332
12_S3_L004:AAACGCTGTACCAGAG-1x	Spleen	Ctrl	ctrl	YG	0.0877221
12_S3_L004:AAACGCTGTAGGGTAC-1x	Spleen	Ctrl	ctrl	YG	-0.00148173
12_S3_L004:AAACGCTGTCCAGCGT-1x	Spleen	Ctrl	ctrl	YG	0.117281
12_S3_L004:AAACGCTTCCACTGGG-1x	Spleen	Ctrl	ctrl	YG	0.101036
12_S3_L004:AAAGAACAGCTTCGTA-1x	Spleen	Ctrl	ctrl	YG	0.0462635
12_S3_L004:AAAGAACAGTAAACGT-1x	Spleen	Ctrl	ctrl	YG	0.0793725
12_S3_L004:AAAGAACCAAAGACGC-1x	Spleen	Ctrl	ctrl	YG	0.124675
12_S3_L004:AAAGAACGTACGAGCA-1x	Spleen	Ctrl	ctrl	YG	0.0877147
12_S3_L004:AAAGAACGTCGTACTA-1x	Spleen	Ctrl	ctrl	YG	0.263626
12_S3_L004:AAAGAACGTTCGAAGG-1x	Spleen	Ctrl	ctrl	YG	0.00780216
12_S3_L004:AAAGAACGTTGCGAAG-1x	Spleen	Ctrl	ctrl	YG	0.0262113
12_S3_L004:AAAGGATCATTGCCGG-1x	Spleen	Ctrl	ctrl	YG	0.0231518
12_S3_L004:AAAGGATGTCGAATTC-1x	Spleen	Ctrl	ctrl	YG	0.00981159
12_S3_L004:AAAGGATGTGACATCT-1x	Spleen	Ctrl	ctrl	YG	0.0716053
12_S3_L004:AAAGGGCCACGAGGAT-1x	Spleen	Ctrl	ctrl	YG	0.0453814
12_S3_L004:AAAGGGCCACTTCCTG-1x	Spleen	Ctrl	ctrl	YG	0.047206
12_S3_L004:AAAGGGCCAGTTACCA-1x	Spleen	Ctrl	ctrl	YG	-0.0210116
12_S3_L004:AAAGGGCGTATGCGGA-1x	Spleen	Ctrl	ctrl	YG	0.152697
12_S3_L004:AAAGGGCGTTGCGGAA-1x	Spleen	Ctrl	ctrl	YG	0.0533181
12_S3_L004:AAAGGGCTCAGACATC-1x	Spleen	Ctrl	ctrl	YG	0.0465211
12_S3_L004:AAAGGTAAGATTGATG-1x	Spleen	Ctrl	ctrl	YG	0.224126
12_S3_L004:AAAGGTAAGGTCACCC-1x	Spleen	Ctrl	ctrl	YG	0.0227549
12_S3_L004:AAAGGTACACGTTGGC-1x	Spleen	Ctrl	ctrl	YG	0.0545217
12_S3_L004:AAAGGTACAGCTCATA-1x	Spleen	Ctrl	ctrl	YG	0.172471
12_S3_L004:AAAGGTAGTCACTCTC-1x	Spleen	Ctrl	ctrl	YG	0.149397
12_S3_L004:AAAGGTATCAGCTGTA-1x	Spleen	Ctrl	ctrl	YG	0.197841
12_S3_L004:AAAGGTATCTCTGCCA-1x	Spleen	Ctrl	ctrl	YG	0.178755
12_S3_L004:AAAGTCCAGTAACCTC-1x	Spleen	Ctrl	ctrl	YG	0.148253
12_S3_L004:AAAGTCCCAGGTTCAT-1x	Spleen	Ctrl	ctrl	YG	0.179716
12_S3_L004:AAAGTCCGTATACCCA-1x	Spleen	Ctrl	ctrl	YG	0.176358
12_S3_L004:AAAGTCCGTCTAGATC-1x	Spleen	Ctrl	ctrl	YG	0.0502062
12_S3_L004:AAAGTCCGTGACTGAG-1x	Spleen	Ctrl	ctrl	YG	0.061302
12_S3_L004:AAAGTCCGTGGTATGG-1x	Spleen	Ctrl	ctrl	YG	0.0398462
12_S3_L004:AAAGTCCGTTGGCTAT-1x	Spleen	Ctrl	ctrl	YG	0.0854332
12_S3_L004:AAAGTCCTCACCATGA-1x	Spleen	Ctrl	ctrl	YG	0.31897
12_S3_L004:AAAGTGAAGGTTCCGC-1x	Spleen	Ctrl	ctrl	YG	0.0509634
12_S3_L004:AAAGTGAAGTAAAGCT-1x	Spleen	Ctrl	ctrl	YG	0.0809235
12_S3_L004:AAAGTGAAGTTTGAGA-1x	Spleen	Ctrl	ctrl	YG	0.00540974
12_S3_L004:AAAGTGACATAACGGG-1x	Spleen	Ctrl	ctrl	YG	0.155032
12_S3_L004:AAAGTGAGTTTGAACC-1x	Spleen	Ctrl	ctrl	YG	0.0454709
12_S3_L004:AAAGTGATCACAGAGG-1x	Spleen	Ctrl	ctrl	YG	0.0357493
12_S3_L004:AAAGTGATCACCCTGT-1x	Spleen	Ctrl	ctrl	YG	0.0792649
12_S3_L004:AAATGGAAGACGACGT-1x	Spleen	Ctrl	ctrl	YG	0.0249583
12_S3_L004:AAATGGAAGCCTCAGC-1x	Spleen	Ctrl	ctrl	YG	0.169664
12_S3_L004:AAATGGACAGCTGAGA-1x	Spleen	Ctrl	ctrl	YG	0.0518468
12_S3_L004:AAATGGAGTGCTATTG-1x	Spleen	Ctrl	ctrl	YG	0.0304359
12_S3_L004:AAATGGATCGCTACGG-1x	Spleen	Ctrl	ctrl	YG	0.0201933
12_S3_L004:AACAAAGAGGCTAAAT-1x	Spleen	Ctrl	ctrl	YG	0.228763
12_S3_L004:AACAAAGCACGGTGCT-1x	Spleen	Ctrl	ctrl	YG	0.0962239
12_S3_L004:AACAAAGCAGCCCAGT-1x	Spleen	Ctrl	ctrl	YG	0.168898
12_S3_L004:AACAAAGCATCCCACT-1x	Spleen	Ctrl	ctrl	YG	0.012528
12_S3_L004:AACAAAGCATGCCATA-1x	Spleen	Ctrl	ctrl	YG	0.167182
12_S3_L004:AACAAAGGTGGCCACT-1x	Spleen	Ctrl	ctrl	YG	0.0592607
12_S3_L004:AACAAAGTCATCGCTC-1x	Spleen	Ctrl	ctrl	YG	0.226233
12_S3_L004:AACAAAGTCCATTCGC-1x	Spleen	Ctrl	ctrl	YG	0.0618015
12_S3_L004:AACAACCAGAGCCCAA-1x	Spleen	Ctrl	ctrl	YG	0.136557
12_S3_L004:AACAACCAGCCAGACA-1x	Spleen	Ctrl	ctrl	YG	-0.0104407
12_S3_L004:AACAACCCAAGTATCC-1x	Spleen	Ctrl	ctrl	YG	0.160672
12_S3_L004:AACAACCCATTGAGGG-1x	Spleen	Ctrl	ctrl	YG	0.12539
12_S3_L004:AACAACCCATTGGCAT-1x	Spleen	Ctrl	ctrl	YG	0.0672556
12_S3_L004:AACAACCGTAGCGTAG-1x	Spleen	Ctrl	ctrl	YG	0.00897737
12_S3_L004:AACAACCGTCAAGCGA-1x	Spleen	Ctrl	ctrl	YG	-0.0180803
12_S3_L004:AACAACCTCAGCTCTC-1x	Spleen	Ctrl	ctrl	YG	0.0675562
12_S3_L004:AACAAGAAGTCTACCA-1x	Spleen	Ctrl	ctrl	YG	0.0531824
12_S3_L004:AACAAGACACTCAGAT-1x	Spleen	Ctrl	ctrl	YG	0.0555742
12_S3_L004:AACAAGACAGCAGTTT-1x	Spleen	Ctrl	ctrl	YG	0.137577
12_S3_L004:AACAAGAGTAAGGTCG-1x	Spleen	Ctrl	ctrl	YG	-0.0202717
12_S3_L004:AACAAGAGTACCACGC-1x	Spleen	Ctrl	ctrl	YG	0.189863
12_S3_L004:AACAAGAGTAGTCTGT-1x	Spleen	Ctrl	ctrl	YG	0.239221
12_S3_L004:AACAAGATCACCCTGT-1x	Spleen	Ctrl	ctrl	YG	0.0430898
12_S3_L004:AACAAGATCTGCTTAT-1x	Spleen	Ctrl	ctrl	YG	0.0487878
12_S3_L004:AACACACAGAATTGTG-1x	Spleen	Ctrl	ctrl	YG	0.0401915
12_S3_L004:AACACACAGAGGTGCT-1x	Spleen	Ctrl	ctrl	YG	0.196522
12_S3_L004:AACACACAGCACAAAT-1x	Spleen	Ctrl	ctrl	YG	0.064162
12_S3_L004:AACACACAGGCTCAAG-1x	Spleen	Ctrl	ctrl	YG	0.13845
12_S3_L004:AACACACAGTCATGAA-1x	Spleen	Ctrl	ctrl	YG	0.16154
12_S3_L004:AACACACCAACGCCCA-1x	Spleen	Ctrl	ctrl	YG	0.0817599
12_S3_L004:AACACACCACGTGTGC-1x	Spleen	Ctrl	ctrl	YG	0.0684691
12_S3_L004:AACACACGTCGCGTTG-1x	Spleen	Ctrl	ctrl	YG	0.108216
12_S3_L004:AACACACGTCTCTCAC-1x	Spleen	Ctrl	ctrl	YG	0.0681152
12_S3_L004:AACACACGTTGCAAGG-1x	Spleen	Ctrl	ctrl	YG	0.271814
12_S3_L004:AACACACTCGGTCATA-1x	Spleen	Ctrl	ctrl	YG	0.170556
12_S3_L004:AACACACTCTTGATTC-1x	Spleen	Ctrl	ctrl	YG	0.163539
12_S3_L004:AACAGGGAGACTCTAC-1x	Spleen	Ctrl	ctrl	YG	0.098044
12_S3_L004:AACAGGGAGCCTCTTC-1x	Spleen	Ctrl	ctrl	YG	0.264052
12_S3_L004:AACAGGGAGGCTCCCA-1x	Spleen	Ctrl	ctrl	YG	0.144698
12_S3_L004:AACAGGGCAGAGGCTA-1x	Spleen	Ctrl	ctrl	YG	0.146541
12_S3_L004:AACAGGGCAGGCATGA-1x	Spleen	Ctrl	ctrl	YG	0.127206
12_S3_L004:AACAGGGCATGTGGTT-1x	Spleen	Ctrl	ctrl	YG	0.037075
12_S3_L004:AACAGGGGTTCAAAGA-1x	Spleen	Ctrl	ctrl	YG	0.126202
12_S3_L004:AACAGGGGTTGGTAGG-1x	Spleen	Ctrl	ctrl	YG	0.0958965
12_S3_L004:AACAGGGTCCATCTCG-1x	Spleen	Ctrl	ctrl	YG	0.152458
12_S3_L004:AACAGGGTCGTGGGAA-1x	Spleen	Ctrl	ctrl	YG	0.0782639
12_S3_L004:AACAGGGTCTGTCAGA-1x	Spleen	Ctrl	ctrl	YG	0.0108841
12_S3_L004:AACCAACCACTGAGTT-1x	Spleen	Ctrl	ctrl	YG	0.063082
12_S3_L004:AACCAACCAGAGTAAT-1x	Spleen	Ctrl	ctrl	YG	0.0426121
12_S3_L004:AACCAACGTGGCAACA-1x	Spleen	Ctrl	ctrl	YG	0.129185
12_S3_L004:AACCAACTCCGATCTC-1x	Spleen	Ctrl	ctrl	YG	0.0264519
12_S3_L004:AACCAACTCGAGAGCA-1x	Spleen	Ctrl	ctrl	YG	0.0536891
12_S3_L004:AACCACAAGCAATTAG-1x	Spleen	Ctrl	ctrl	YG	0.0621768
12_S3_L004:AACCACACAAGAGAGA-1x	Spleen	Ctrl	ctrl	YG	0.0810625
12_S3_L004:AACCACAGTAAGGCCA-1x	Spleen	Ctrl	ctrl	YG	0.166656
12_S3_L004:AACCACAGTATAATGG-1x	Spleen	Ctrl	ctrl	YG	0.0987042
12_S3_L004:AACCACAGTCGCGTCA-1x	Spleen	Ctrl	ctrl	YG	0.187397
12_S3_L004:AACCACAGTGATCATC-1x	Spleen	Ctrl	ctrl	YG	-0.00176961
12_S3_L004:AACCACAGTGGGCTCT-1x	Spleen	Ctrl	ctrl	YG	-0.0416269
12_S3_L004:AACCACAGTTCCGCGA-1x	Spleen	Ctrl	ctrl	YG	0.156954
12_S3_L004:AACCACATCACTTTGT-1x	Spleen	Ctrl	ctrl	YG	0.174554
12_S3_L004:AACCACATCATCCTGC-1x	Spleen	Ctrl	ctrl	YG	0.0977224
12_S3_L004:AACCACATCCTATGGA-1x	Spleen	Ctrl	ctrl	YG	0.0961487
12_S3_L004:AACCACATCGATACAC-1x	Spleen	Ctrl	ctrl	YG	0.0490422
12_S3_L004:AACCACATCTCCCTAG-1x	Spleen	Ctrl	ctrl	YG	0.233735
12_S3_L004:AACCATGAGGTGCTAG-1x	Spleen	Ctrl	ctrl	YG	-0.0306359
12_S3_L004:AACCATGAGTCTTCGA-1x	Spleen	Ctrl	ctrl	YG	0.0541426
12_S3_L004:AACCATGCAAGAGCTG-1x	Spleen	Ctrl	ctrl	YG	0.0763271
12_S3_L004:AACCATGCACGATTCA-1x	Spleen	Ctrl	ctrl	YG	0.00507673
12_S3_L004:AACCATGCATGTACGT-1x	Spleen	Ctrl	ctrl	YG	0.190538
12_S3_L004:AACCATGGTCTACACA-1x	Spleen	Ctrl	ctrl	YG	0.163069
12_S3_L004:AACCATGGTGTTCCAA-1x	Spleen	Ctrl	ctrl	YG	0.0914938
12_S3_L004:AACCATGGTTCGAGCC-1x	Spleen	Ctrl	ctrl	YG	-0.0409775
12_S3_L004:AACCATGGTTTCTATC-1x	Spleen	Ctrl	ctrl	YG	0.23336
12_S3_L004:AACCATGTCCTACACC-1x	Spleen	Ctrl	ctrl	YG	0.0891829
12_S3_L004:AACCCAAAGGTTCAGG-1x	Spleen	Ctrl	ctrl	YG	0.0535954
12_S3_L004:AACCCAACAAGAGGCT-1x	Spleen	Ctrl	ctrl	YG	0.00733063
12_S3_L004:AACCCAACACCTGCTT-1x	Spleen	Ctrl	ctrl	YG	0.185142
12_S3_L004:AACCCAAGTCAGTTTG-1x	Spleen	Ctrl	ctrl	YG	0.0538131
12_S3_L004:AACCCAAGTGTCCGGT-1x	Spleen	Ctrl	ctrl	YG	0.123921
12_S3_L004:AACCCAAGTTGGGCCT-1x	Spleen	Ctrl	ctrl	YG	0.142325
12_S3_L004:AACCCAATCATGCCAA-1x	Spleen	Ctrl	ctrl	YG	-0.0180346
12_S3_L004:AACCCAATCCTTTGAT-1x	Spleen	Ctrl	ctrl	YG	0.170355
12_S3_L004:AACCCAATCGCCGAAC-1x	Spleen	Ctrl	ctrl	YG	0.143492
12_S3_L004:AACCCAATCTAACGCA-1x	Spleen	Ctrl	ctrl	YG	0.152972
12_S3_L004:AACCTGAAGCTAAACA-1x	Spleen	Ctrl	ctrl	YG	-0.00869496
12_S3_L004:AACCTGACACCTTCGT-1x	Spleen	Ctrl	ctrl	YG	0.169653
12_S3_L004:AACCTTTAGAGGATGA-1x	Spleen	Ctrl	ctrl	YG	0.259918
12_S3_L004:AACCTTTCACGTAACT-1x	Spleen	Ctrl	ctrl	YG	-0.0349695
12_S3_L004:AACCTTTCATCCGAAT-1x	Spleen	Ctrl	ctrl	YG	0.0404558
12_S3_L004:AACCTTTCATGCACTA-1x	Spleen	Ctrl	ctrl	YG	0.16105
12_S3_L004:AACCTTTGTACTCCGG-1x	Spleen	Ctrl	ctrl	YG	0.0847858
12_S3_L004:AACCTTTGTATCGTTG-1x	Spleen	Ctrl	ctrl	YG	0.171632
12_S3_L004:AACCTTTGTCTACACA-1x	Spleen	Ctrl	ctrl	YG	0.178386
12_S3_L004:AACCTTTTCATCCCGT-1x	Spleen	Ctrl	ctrl	YG	0.00512714
12_S3_L004:AACCTTTTCTATTCGT-1x	Spleen	Ctrl	ctrl	YG	-0.0161499
12_S3_L004:AACGAAAAGCGATCGA-1x	Spleen	Ctrl	ctrl	YG	0.0737553
12_S3_L004:AACGAAAAGGCCCGTT-1x	Spleen	Ctrl	ctrl	YG	0.0738812
12_S3_L004:AACGAAAAGTAGCTCT-1x	Spleen	Ctrl	ctrl	YG	0.000679642
12_S3_L004:AACGAAAAGTGGAAGA-1x	Spleen	Ctrl	ctrl	YG	0.085145
12_S3_L004:AACGAAACAGACCTAT-1x	Spleen	Ctrl	ctrl	YG	0.196268
12_S3_L004:AACGAAACAGTTAGAA-1x	Spleen	Ctrl	ctrl	YG	0.16832
12_S3_L004:AACGAAAGTGTTGACT-1x	Spleen	Ctrl	ctrl	YG	-0.0574547
12_S3_L004:AACGAAATCAAGCCGC-1x	Spleen	Ctrl	ctrl	YG	0.102625
12_S3_L004:AACGAAATCTAGGCCG-1x	Spleen	Ctrl	ctrl	YG	0.0955785
12_S3_L004:AACGGGAAGACCCTTA-1x	Spleen	Ctrl	ctrl	YG	0.203224
12_S3_L004:AACGGGAAGACGGAAA-1x	Spleen	Ctrl	ctrl	YG	0.0495436
12_S3_L004:AACGGGAAGCCTGTCG-1x	Spleen	Ctrl	ctrl	YG	0.0611661
12_S3_L004:AACGGGACAAACCATC-1x	Spleen	Ctrl	ctrl	YG	0.145674
12_S3_L004:AACGGGACACTGTGAT-1x	Spleen	Ctrl	ctrl	YG	0.0534413
12_S3_L004:AACGGGACAGCTGGTC-1x	Spleen	Ctrl	ctrl	YG	0.184171
12_S3_L004:AACGGGACAGTAACCT-1x	Spleen	Ctrl	ctrl	YG	0.138971
12_S3_L004:AACGGGACATATGAAG-1x	Spleen	Ctrl	ctrl	YG	0.0592182
12_S3_L004:AACGGGAGTCAAATCC-1x	Spleen	Ctrl	ctrl	YG	0.070532
12_S3_L004:AACGGGATCAGCAGAG-1x	Spleen	Ctrl	ctrl	YG	0.297305
12_S3_L004:AACGGGATCATTGCCC-1x	Spleen	Ctrl	ctrl	YG	0.0424871
12_S3_L004:AACGGGATCGCTTAAG-1x	Spleen	Ctrl	ctrl	YG	0.189382
12_S3_L004:AACGGGATCGTACACA-1x	Spleen	Ctrl	ctrl	YG	0.0439922
12_S3_L004:AACGGGATCGTCAACA-1x	Spleen	Ctrl	ctrl	YG	0.139743
12_S3_L004:AACGTCAAGAAGAGCA-1x	Spleen	Ctrl	ctrl	YG	0.290136
12_S3_L004:AACGTCAAGAGTTCGG-1x	Spleen	Ctrl	ctrl	YG	0.0384599
12_S3_L004:AACGTCAAGCACTAGG-1x	Spleen	Ctrl	ctrl	YG	0.234825
12_S3_L004:AACGTCAAGGCCATAG-1x	Spleen	Ctrl	ctrl	YG	0.0781843
12_S3_L004:AACGTCACAGTTCACA-1x	Spleen	Ctrl	ctrl	YG	0.297274
12_S3_L004:AACGTCAGTCACATTG-1x	Spleen	Ctrl	ctrl	YG	0.168687
12_S3_L004:AACGTCAGTTAAGGAT-1x	Spleen	Ctrl	ctrl	YG	0.0928447
12_S3_L004:AACGTCAGTTCGTAAC-1x	Spleen	Ctrl	ctrl	YG	0.0846062
12_S3_L004:AACGTCATCTCCAATT-1x	Spleen	Ctrl	ctrl	YG	0.0516239
12_S3_L004:AACTTCTAGTCACAGG-1x	Spleen	Ctrl	ctrl	YG	0.0383261
12_S3_L004:AACTTCTCAGCCTATA-1x	Spleen	Ctrl	ctrl	YG	0.0892471
12_S3_L004:AACTTCTTCCGTCCTA-1x	Spleen	Ctrl	ctrl	YG	0.0943688
12_S3_L004:AAGAACAAGCGATGGT-1x	Spleen	Ctrl	ctrl	YG	0.162114
12_S3_L004:AAGAACAAGCGTGCTC-1x	Spleen	Ctrl	ctrl	YG	0.0520742
12_S3_L004:AAGAACACACGGATCC-1x	Spleen	Ctrl	ctrl	YG	0.0324466
12_S3_L004:AAGAACACAGAGAGGG-1x	Spleen	Ctrl	ctrl	YG	0.0428724
12_S3_L004:AAGAACACAGCATCTA-1x	Spleen	Ctrl	ctrl	YG	0.0582912
12_S3_L004:AAGAACACAGCGGATA-1x	Spleen	Ctrl	ctrl	YG	0.141117
12_S3_L004:AAGAACACAGGATCTT-1x	Spleen	Ctrl	ctrl	YG	0.0237432
12_S3_L004:AAGAACAGTACGCTAT-1x	Spleen	Ctrl	ctrl	YG	0.10965
12_S3_L004:AAGAACAGTCCACAGC-1x	Spleen	Ctrl	ctrl	YG	0.0683973
12_S3_L004:AAGAACAGTGGTTCTA-1x	Spleen	Ctrl	ctrl	YG	0.168389
12_S3_L004:AAGAACAGTTGGGTAG-1x	Spleen	Ctrl	ctrl	YG	0.076089
12_S3_L004:AAGAACATCCGTTTCG-1x	Spleen	Ctrl	ctrl	YG	0.18635
12_S3_L004:AAGACAAAGCTTCTAG-1x	Spleen	Ctrl	ctrl	YG	0.0671424
12_S3_L004:AAGACAAAGGTACCTT-1x	Spleen	Ctrl	ctrl	YG	0.119368
12_S3_L004:AAGACAAAGTGTGTTC-1x	Spleen	Ctrl	ctrl	YG	0.195303
12_S3_L004:AAGACAACAAGCCATT-1x	Spleen	Ctrl	ctrl	YG	0.111275
12_S3_L004:AAGACAACAGCACAAG-1x	Spleen	Ctrl	ctrl	YG	0.161526
12_S3_L004:AAGACAAGTATGCTTG-1x	Spleen	Ctrl	ctrl	YG	0.0296156
12_S3_L004:AAGACAAGTCGATTCA-1x	Spleen	Ctrl	ctrl	YG	0.166622
12_S3_L004:AAGACAAGTGCGCTCA-1x	Spleen	Ctrl	ctrl	YG	0.282818
12_S3_L004:AAGACAAGTTCTTAGG-1x	Spleen	Ctrl	ctrl	YG	0.105404
12_S3_L004:AAGACAATCTACGCAA-1x	Spleen	Ctrl	ctrl	YG	0.0467043
12_S3_L004:AAGACTCAGAGAGTTT-1x	Spleen	Ctrl	ctrl	YG	0.0609642
12_S3_L004:AAGACTCAGAGTGACC-1x	Spleen	Ctrl	ctrl	YG	0.0690048
12_S3_L004:AAGACTCAGCCTCTGG-1x	Spleen	Ctrl	ctrl	YG	0.0483003
12_S3_L004:AAGACTCAGGTAGCAC-1x	Spleen	Ctrl	ctrl	YG	0.0620437
12_S3_L004:AAGACTCCACCGGCTA-1x	Spleen	Ctrl	ctrl	YG	0.0526816
12_S3_L004:AAGACTCCATGGCACC-1x	Spleen	Ctrl	ctrl	YG	0.184383
12_S3_L004:AAGACTCGTACAGTTC-1x	Spleen	Ctrl	ctrl	YG	0.0341851
12_S3_L004:AAGACTCGTAGACAGC-1x	Spleen	Ctrl	ctrl	YG	0.0685094
12_S3_L004:AAGACTCGTCAGGTGA-1x	Spleen	Ctrl	ctrl	YG	0.153277
12_S3_L004:AAGACTCGTGACGCCT-1x	Spleen	Ctrl	ctrl	YG	0.0500712
12_S3_L004:AAGACTCGTTGTACGT-1x	Spleen	Ctrl	ctrl	YG	0.160406
12_S3_L004:AAGACTCTCACGGTCG-1x	Spleen	Ctrl	ctrl	YG	0.154865
12_S3_L004:AAGACTCTCTCCACTG-1x	Spleen	Ctrl	ctrl	YG	0.041818
12_S3_L004:AAGATAGAGACGCTCC-1x	Spleen	Ctrl	ctrl	YG	0.040092
12_S3_L004:AAGATAGAGAGATTCA-1x	Spleen	Ctrl	ctrl	YG	0.0635016
12_S3_L004:AAGATAGCATCTCCCA-1x	Spleen	Ctrl	ctrl	YG	0.0176638
12_S3_L004:AAGATAGGTACAGCGA-1x	Spleen	Ctrl	ctrl	YG	-0.0360112
12_S3_L004:AAGATAGTCTTAGGAC-1x	Spleen	Ctrl	ctrl	YG	0.0587245
12_S3_L004:AAGCATCCAAATGGCG-1x	Spleen	Ctrl	ctrl	YG	0.174387
12_S3_L004:AAGCATCCAACCGACC-1x	Spleen	Ctrl	ctrl	YG	0.06319
12_S3_L004:AAGCATCCATAGAGGC-1x	Spleen	Ctrl	ctrl	YG	0.0283892
12_S3_L004:AAGCATCCATCTTTCA-1x	Spleen	Ctrl	ctrl	YG	0.0312009
12_S3_L004:AAGCATCCATTACTCT-1x	Spleen	Ctrl	ctrl	YG	0.155138
12_S3_L004:AAGCATCTCAATCAGC-1x	Spleen	Ctrl	ctrl	YG	0.111869
12_S3_L004:AAGCATCTCACACCCT-1x	Spleen	Ctrl	ctrl	YG	0.0964243
12_S3_L004:AAGCATCTCGAGCACC-1x	Spleen	Ctrl	ctrl	YG	0.110235
12_S3_L004:AAGCATCTCTTTCCAA-1x	Spleen	Ctrl	ctrl	YG	0.0906274
12_S3_L004:AAGCCATTCACTTGGA-1x	Spleen	Ctrl	ctrl	YG	0.0236002
12_S3_L004:AAGCCATTCCTCTTTC-1x	Spleen	Ctrl	ctrl	YG	0.109898
12_S3_L004:AAGCCATTCGAAGGAC-1x	Spleen	Ctrl	ctrl	YG	0.294822
12_S3_L004:AAGCCATTCGTACCTC-1x	Spleen	Ctrl	ctrl	YG	0.0313123
12_S3_L004:AAGCGAGAGAATTGTG-1x	Spleen	Ctrl	ctrl	YG	0.0470561
12_S3_L004:AAGCGAGCAATGAACA-1x	Spleen	Ctrl	ctrl	YG	0.261108
12_S3_L004:AAGCGAGTCCCAAGCG-1x	Spleen	Ctrl	ctrl	YG	0.0970904
12_S3_L004:AAGCGTTAGGATACCG-1x	Spleen	Ctrl	ctrl	YG	-0.00329048
12_S3_L004:AAGCGTTCAGGAATCG-1x	Spleen	Ctrl	ctrl	YG	0.0672091
12_S3_L004:AAGCGTTGTGTTAACC-1x	Spleen	Ctrl	ctrl	YG	0.0316164
12_S3_L004:AAGGAATAGCGAGTCA-1x	Spleen	Ctrl	ctrl	YG	0.0665054
12_S3_L004:AAGGAATAGCTACTGT-1x	Spleen	Ctrl	ctrl	YG	0.057726
12_S3_L004:AAGGAATAGGAGTATT-1x	Spleen	Ctrl	ctrl	YG	0.158641
12_S3_L004:AAGGAATAGTAGCAAT-1x	Spleen	Ctrl	ctrl	YG	0.0380139
12_S3_L004:AAGGAATCAAACACGG-1x	Spleen	Ctrl	ctrl	YG	0.0382135
12_S3_L004:AAGGAATCATACATCG-1x	Spleen	Ctrl	ctrl	YG	-0.0243226
12_S3_L004:AAGGAATGTACCCACG-1x	Spleen	Ctrl	ctrl	YG	0.161265
12_S3_L004:AAGGTAAAGACCAACG-1x	Spleen	Ctrl	ctrl	YG	0.127856
12_S3_L004:AAGGTAACACTTCCTG-1x	Spleen	Ctrl	ctrl	YG	0.15792
12_S3_L004:AAGGTAACACTTTAGG-1x	Spleen	Ctrl	ctrl	YG	-0.000701983
12_S3_L004:AAGGTAAGTTGGGAAC-1x	Spleen	Ctrl	ctrl	YG	0.185307
12_S3_L004:AAGGTAATCACAGTGT-1x	Spleen	Ctrl	ctrl	YG	0.279036
12_S3_L004:AAGGTAATCCATTCAT-1x	Spleen	Ctrl	ctrl	YG	0.0463258
12_S3_L004:AAGGTAATCCTCTGCA-1x	Spleen	Ctrl	ctrl	YG	0.0416468
12_S3_L004:AAGGTAATCGACGAGA-1x	Spleen	Ctrl	ctrl	YG	0.239324
12_S3_L004:AAGTACCCAGCGTTGC-1x	Spleen	Ctrl	ctrl	YG	0.0402451
12_S3_L004:AAGTACCCAGGATTCT-1x	Spleen	Ctrl	ctrl	YG	0.0816106
12_S3_L004:AAGTACCGTCAAGCCC-1x	Spleen	Ctrl	ctrl	YG	0.0563349
12_S3_L004:AAGTACCGTCACTTCC-1x	Spleen	Ctrl	ctrl	YG	0.0269816
12_S3_L004:AAGTACCGTGAGCCAA-1x	Spleen	Ctrl	ctrl	YG	-0.00744958
12_S3_L004:AAGTACCGTGCCCGTA-1x	Spleen	Ctrl	ctrl	YG	0.0388767
12_S3_L004:AAGTACCTCGATACTG-1x	Spleen	Ctrl	ctrl	YG	0.0440882
12_S3_L004:AAGTACCTCGGCGATC-1x	Spleen	Ctrl	ctrl	YG	0.0718897
12_S3_L004:AAGTACCTCTAGGCAT-1x	Spleen	Ctrl	ctrl	YG	0.0953003
12_S3_L004:AAGTCGTAGTCTGTAC-1x	Spleen	Ctrl	ctrl	YG	0.178659
12_S3_L004:AAGTCGTAGTGGTTGG-1x	Spleen	Ctrl	ctrl	YG	0.187846
12_S3_L004:AAGTCGTAGTTTGGCT-1x	Spleen	Ctrl	ctrl	YG	-0.032016
12_S3_L004:AAGTCGTCAACTGCTA-1x	Spleen	Ctrl	ctrl	YG	0.0224931
12_S3_L004:AAGTCGTCACTTTAGG-1x	Spleen	Ctrl	ctrl	YG	0.0539261
12_S3_L004:AAGTCGTGTACATTGC-1x	Spleen	Ctrl	ctrl	YG	0.08188
12_S3_L004:AAGTCGTGTTAAGGGC-1x	Spleen	Ctrl	ctrl	YG	-0.00334055
12_S3_L004:AAGTCGTTCAGATTGC-1x	Spleen	Ctrl	ctrl	YG	0.06352
12_S3_L004:AAGTCGTTCGCTATTT-1x	Spleen	Ctrl	ctrl	YG	0.0456875
12_S3_L004:AAGTGAAAGGCGATAC-1x	Spleen	Ctrl	ctrl	YG	-0.0367541
12_S3_L004:AAGTGAAAGGTTGACG-1x	Spleen	Ctrl	ctrl	YG	0.162727
12_S3_L004:AAGTGAACAATCCTTT-1x	Spleen	Ctrl	ctrl	YG	0.0613557
12_S3_L004:AAGTGAACAATTGGTC-1x	Spleen	Ctrl	ctrl	YG	0.0668468
12_S3_L004:AAGTGAACATAGGAGC-1x	Spleen	Ctrl	ctrl	YG	0.0722007
12_S3_L004:AAGTGAACATGTGGTT-1x	Spleen	Ctrl	ctrl	YG	0.0953709
12_S3_L004:AAGTGAATCATGAAAG-1x	Spleen	Ctrl	ctrl	YG	0.0523881
12_S3_L004:AAGTGAATCCGTATAG-1x	Spleen	Ctrl	ctrl	YG	0.171567
12_S3_L004:AAGTTCGAGACAGCGT-1x	Spleen	Ctrl	ctrl	YG	0.0776102
12_S3_L004:AAGTTCGAGACCCGCT-1x	Spleen	Ctrl	ctrl	YG	0.194522
12_S3_L004:AAGTTCGAGATTGACA-1x	Spleen	Ctrl	ctrl	YG	0.108592
12_S3_L004:AAGTTCGAGTGCAAAT-1x	Spleen	Ctrl	ctrl	YG	0.0649568
12_S3_L004:AAGTTCGCAAGACCTT-1x	Spleen	Ctrl	ctrl	YG	0.117158
12_S3_L004:AAGTTCGCACGACTAT-1x	Spleen	Ctrl	ctrl	YG	0.165949
12_S3_L004:AAGTTCGCAGAAGCTG-1x	Spleen	Ctrl	ctrl	YG	0.194961
12_S3_L004:AAGTTCGGTCCCACGA-1x	Spleen	Ctrl	ctrl	YG	0.0782247
12_S3_L004:AATAGAGAGTCTACCA-1x	Spleen	Ctrl	ctrl	YG	0.0597298
12_S3_L004:AATAGAGCAACTTCTT-1x	Spleen	Ctrl	ctrl	YG	0.115568
12_S3_L004:AATAGAGGTACCAATC-1x	Spleen	Ctrl	ctrl	YG	0.268445
12_S3_L004:AATAGAGGTAGTGGCA-1x	Spleen	Ctrl	ctrl	YG	0.0524426
12_S3_L004:AATAGAGGTGCGAACA-1x	Spleen	Ctrl	ctrl	YG	0.159581
12_S3_L004:AATAGAGGTTTCACAG-1x	Spleen	Ctrl	ctrl	YG	0.0771881
12_S3_L004:AATAGAGTCGCCTAGG-1x	Spleen	Ctrl	ctrl	YG	-0.0536089
12_S3_L004:AATCACGAGGATGAGA-1x	Spleen	Ctrl	ctrl	YG	0.019271
12_S3_L004:AATCACGAGGGTACAC-1x	Spleen	Ctrl	ctrl	YG	0.0295455
12_S3_L004:AATCACGCAAGAGAGA-1x	Spleen	Ctrl	ctrl	YG	0.0829452
12_S3_L004:AATCACGCACCTAAAC-1x	Spleen	Ctrl	ctrl	YG	0.0695732
12_S3_L004:AATCACGCAGACCATT-1x	Spleen	Ctrl	ctrl	YG	0.19781
12_S3_L004:AATCACGGTCTGTGTA-1x	Spleen	Ctrl	ctrl	YG	0.0127876
12_S3_L004:AATCACGTCTTGGCTC-1x	Spleen	Ctrl	ctrl	YG	0.151117
12_S3_L004:AATCGACCAGCAATTC-1x	Spleen	Ctrl	ctrl	YG	-0.0525778
12_S3_L004:AATCGACGTAAGTTAG-1x	Spleen	Ctrl	ctrl	YG	0.0814288
12_S3_L004:AATCGACGTACTCCGG-1x	Spleen	Ctrl	ctrl	YG	0.0702685
12_S3_L004:AATCGACGTAGACTGG-1x	Spleen	Ctrl	ctrl	YG	0.0395186
12_S3_L004:AATCGACGTGCCCTTT-1x	Spleen	Ctrl	ctrl	YG	0.0280538
12_S3_L004:AATCGACGTGTTCCTC-1x	Spleen	Ctrl	ctrl	YG	0.039051
12_S3_L004:AATCGACTCGTAGAGG-1x	Spleen	Ctrl	ctrl	YG	0.0222893
12_S3_L004:AATCGTGAGCAACAAT-1x	Spleen	Ctrl	ctrl	YG	0.106992
12_S3_L004:AATCGTGGTGCATACT-1x	Spleen	Ctrl	ctrl	YG	0.184044
12_S3_L004:AATCGTGGTTGCTCAA-1x	Spleen	Ctrl	ctrl	YG	0.141129
12_S3_L004:AATCGTGGTTTGGAAA-1x	Spleen	Ctrl	ctrl	YG	0.0911304
12_S3_L004:AATCGTGTCGCCACTT-1x	Spleen	Ctrl	ctrl	YG	0.0416914
12_S3_L004:AATCGTGTCTCAACGA-1x	Spleen	Ctrl	ctrl	YG	0.069885
12_S3_L004:AATGAAGAGACCTGGA-1x	Spleen	Ctrl	ctrl	YG	0.274385
12_S3_L004:AATGAAGAGATTGTGA-1x	Spleen	Ctrl	ctrl	YG	0.00279532
12_S3_L004:AATGAAGAGCGACTGA-1x	Spleen	Ctrl	ctrl	YG	0.0485842
12_S3_L004:AATGAAGCACCTGCGA-1x	Spleen	Ctrl	ctrl	YG	-0.0491419
12_S3_L004:AATGAAGGTGTACAGG-1x	Spleen	Ctrl	ctrl	YG	0.281508
12_S3_L004:AATGACCAGACCAGCA-1x	Spleen	Ctrl	ctrl	YG	0.0693394
12_S3_L004:AATGACCAGGCATCGA-1x	Spleen	Ctrl	ctrl	YG	0.162838
12_S3_L004:AATGACCCAGCGTAGA-1x	Spleen	Ctrl	ctrl	YG	0.048179
12_S3_L004:AATGACCGTTTCACAG-1x	Spleen	Ctrl	ctrl	YG	0.187676
12_S3_L004:AATGACCGTTTGTGGT-1x	Spleen	Ctrl	ctrl	YG	0.0600349
12_S3_L004:AATGACCTCGCGTCGA-1x	Spleen	Ctrl	ctrl	YG	0.0910535
12_S3_L004:AATGACCTCGTGGAAG-1x	Spleen	Ctrl	ctrl	YG	0.0525301
12_S3_L004:AATGCCAAGGATTTAG-1x	Spleen	Ctrl	ctrl	YG	0.0489874
12_S3_L004:AATGCCAAGGCATGCA-1x	Spleen	Ctrl	ctrl	YG	0.171865
12_S3_L004:AATGCCACAGGTATGG-1x	Spleen	Ctrl	ctrl	YG	0.148397
12_S3_L004:AATGCCAGTTCAAGTC-1x	Spleen	Ctrl	ctrl	YG	0.0570912
12_S3_L004:AATGGAAAGCTCGACC-1x	Spleen	Ctrl	ctrl	YG	0.0441235
12_S3_L004:AATGGAAAGGAATTAC-1x	Spleen	Ctrl	ctrl	YG	0.122905
12_S3_L004:AATGGAAAGGGACAGG-1x	Spleen	Ctrl	ctrl	YG	0.0209745
12_S3_L004:AATGGAAAGGTAGCCA-1x	Spleen	Ctrl	ctrl	YG	0.123313
12_S3_L004:AATGGAACAATAGGGC-1x	Spleen	Ctrl	ctrl	YG	0.16404
12_S3_L004:AATGGAACATGACGTT-1x	Spleen	Ctrl	ctrl	YG	0.0242152
12_S3_L004:AATGGAACATTAAAGG-1x	Spleen	Ctrl	ctrl	YG	0.185951
12_S3_L004:AATGGAACATTCAGCA-1x	Spleen	Ctrl	ctrl	YG	0.0416069
12_S3_L004:AATGGAATCACCTCTG-1x	Spleen	Ctrl	ctrl	YG	0.0532618
12_S3_L004:AATGGAATCCGACAGC-1x	Spleen	Ctrl	ctrl	YG	-0.0117813
12_S3_L004:AATGGAATCTAGTGTG-1x	Spleen	Ctrl	ctrl	YG	0.0750869
12_S3_L004:AATGGCTAGCCTCAGC-1x	Spleen	Ctrl	ctrl	YG	0.119316
12_S3_L004:AATGGCTCATTCGATG-1x	Spleen	Ctrl	ctrl	YG	0.0821014
12_S3_L004:AATGGCTGTATGCAAA-1x	Spleen	Ctrl	ctrl	YG	0.106581
12_S3_L004:AATGGCTGTTCTCTCG-1x	Spleen	Ctrl	ctrl	YG	0.159551
12_S3_L004:AATGGCTGTTTGGGTT-1x	Spleen	Ctrl	ctrl	YG	0.164634
12_S3_L004:AATGGCTTCTACTTCA-1x	Spleen	Ctrl	ctrl	YG	0.0412677
12_S3_L004:AATGGCTTCTCGGTCT-1x	Spleen	Ctrl	ctrl	YG	0.0751362
12_S3_L004:AATTCCTAGACTGAGC-1x	Spleen	Ctrl	ctrl	YG	0.0624954
12_S3_L004:AATTCCTAGATCCTAC-1x	Spleen	Ctrl	ctrl	YG	0.183278
12_S3_L004:AATTCCTAGGTAACTA-1x	Spleen	Ctrl	ctrl	YG	0.0913897
12_S3_L004:AATTCCTAGTGGTTCT-1x	Spleen	Ctrl	ctrl	YG	0.067986
12_S3_L004:AATTCCTAGTTGTAAG-1x	Spleen	Ctrl	ctrl	YG	0.0621168
12_S3_L004:AATTCCTCAGGAGGAG-1x	Spleen	Ctrl	ctrl	YG	0.230664
12_S3_L004:AATTCCTCATTGAGGG-1x	Spleen	Ctrl	ctrl	YG	0.201724
12_S3_L004:AATTCCTGTACGCTTA-1x	Spleen	Ctrl	ctrl	YG	0.0839153
12_S3_L004:AATTCCTGTGTTCGAT-1x	Spleen	Ctrl	ctrl	YG	-0.0190823
12_S3_L004:AATTTCCAGATACGAT-1x	Spleen	Ctrl	ctrl	YG	0.16653
12_S3_L004:AATTTCCAGCTCTGTA-1x	Spleen	Ctrl	ctrl	YG	0.16774
12_S3_L004:AATTTCCAGCTGTACT-1x	Spleen	Ctrl	ctrl	YG	0.0945387
12_S3_L004:AATTTCCAGGATACCG-1x	Spleen	Ctrl	ctrl	YG	0.0606459
12_S3_L004:AATTTCCCAGTAGTGG-1x	Spleen	Ctrl	ctrl	YG	0.00920826
12_S3_L004:AATTTCCTCGACTCCT-1x	Spleen	Ctrl	ctrl	YG	0.174279
12_S3_L004:AATTTCCTCTTCCAGC-1x	Spleen	Ctrl	ctrl	YG	0.00227441
12_S3_L004:ACAAAGAAGATCCCGC-1x	Spleen	Ctrl	ctrl	YG	0.101464
12_S3_L004:ACAAAGAAGGTGAGAA-1x	Spleen	Ctrl	ctrl	YG	0.261983
12_S3_L004:ACAAAGAAGTACCCTA-1x	Spleen	Ctrl	ctrl	YG	0.209313
12_S3_L004:ACAAAGACAAGACTGG-1x	Spleen	Ctrl	ctrl	YG	0.11367
12_S3_L004:ACAAAGACAGAGTGTG-1x	Spleen	Ctrl	ctrl	YG	0.017354
12_S3_L004:ACAAAGAGTCCACACG-1x	Spleen	Ctrl	ctrl	YG	0.171635
12_S3_L004:ACAAAGAGTGGGTATG-1x	Spleen	Ctrl	ctrl	YG	0.0355318
12_S3_L004:ACAAAGAGTGTTAACC-1x	Spleen	Ctrl	ctrl	YG	0.26213
12_S3_L004:ACAAAGAGTTTGTTGG-1x	Spleen	Ctrl	ctrl	YG	0.16007
12_S3_L004:ACAAAGATCATAGCAC-1x	Spleen	Ctrl	ctrl	YG	0.114596
12_S3_L004:ACAACCAAGATCACCT-1x	Spleen	Ctrl	ctrl	YG	0.0203538
12_S3_L004:ACAACCAAGATTGATG-1x	Spleen	Ctrl	ctrl	YG	0.0954303
12_S3_L004:ACAACCAAGCCTGTGC-1x	Spleen	Ctrl	ctrl	YG	-0.00970575
12_S3_L004:ACAACCAAGTCGAATA-1x	Spleen	Ctrl	ctrl	YG	0.0417926
12_S3_L004:ACAACCACACTAGGTT-1x	Spleen	Ctrl	ctrl	YG	0.272236
12_S3_L004:ACAACCAGTTACGATC-1x	Spleen	Ctrl	ctrl	YG	0.0442328
12_S3_L004:ACAACCATCTCTCGCA-1x	Spleen	Ctrl	ctrl	YG	0.0545767
12_S3_L004:ACAAGCTAGAAATTGC-1x	Spleen	Ctrl	ctrl	YG	0.159163
12_S3_L004:ACAAGCTAGGCTGTAG-1x	Spleen	Ctrl	ctrl	YG	-0.0402334
12_S3_L004:ACAAGCTTCATTACTC-1x	Spleen	Ctrl	ctrl	YG	0.131652
12_S3_L004:ACACAGTAGAATCGTA-1x	Spleen	Ctrl	ctrl	YG	0.17021
12_S3_L004:ACACAGTAGGTGGTTG-1x	Spleen	Ctrl	ctrl	YG	0.030653
12_S3_L004:ACACAGTCACTCCGAG-1x	Spleen	Ctrl	ctrl	YG	0.237431
12_S3_L004:ACACAGTCATCCGAGC-1x	Spleen	Ctrl	ctrl	YG	0.1019
12_S3_L004:ACACAGTGTTATCTTC-1x	Spleen	Ctrl	ctrl	YG	0.216726
12_S3_L004:ACACAGTGTTGCATAC-1x	Spleen	Ctrl	ctrl	YG	0.0669105
12_S3_L004:ACACCAAAGCGAACTG-1x	Spleen	Ctrl	ctrl	YG	-0.00440603
12_S3_L004:ACACCAAAGTGGACGT-1x	Spleen	Ctrl	ctrl	YG	-0.000566431
12_S3_L004:ACACCAACACTGCGAC-1x	Spleen	Ctrl	ctrl	YG	0.000492913
12_S3_L004:ACACCAAGTCATATGC-1x	Spleen	Ctrl	ctrl	YG	0.209791
12_S3_L004:ACACCAAGTCGAGCAA-1x	Spleen	Ctrl	ctrl	YG	0.162706
12_S3_L004:ACACCAAGTCTGCAAT-1x	Spleen	Ctrl	ctrl	YG	0.0690788
12_S3_L004:ACACCAATCAATCTCT-1x	Spleen	Ctrl	ctrl	YG	-0.023083
12_S3_L004:ACACCAATCAGCTCTC-1x	Spleen	Ctrl	ctrl	YG	-0.00251848
12_S3_L004:ACACCAATCCGTAATG-1x	Spleen	Ctrl	ctrl	YG	0.0581004
12_S3_L004:ACACGCGCATGTCAGT-1x	Spleen	Ctrl	ctrl	YG	0.171774
12_S3_L004:ACACGCGTCTCGTGGG-1x	Spleen	Ctrl	ctrl	YG	0.0711246
12_S3_L004:ACACTGAAGTAGTCAA-1x	Spleen	Ctrl	ctrl	YG	0.0544512
12_S3_L004:ACACTGAAGTATGATG-1x	Spleen	Ctrl	ctrl	YG	0.223064
12_S3_L004:ACACTGACACTAGAGG-1x	Spleen	Ctrl	ctrl	YG	0.0570606
12_S3_L004:ACACTGACATGGGCAA-1x	Spleen	Ctrl	ctrl	YG	-0.0337552
12_S3_L004:ACACTGAGTAACATCC-1x	Spleen	Ctrl	ctrl	YG	-0.0250894
12_S3_L004:ACACTGAGTCTGTTAG-1x	Spleen	Ctrl	ctrl	YG	0.0440991
12_S3_L004:ACACTGAGTTACCGTA-1x	Spleen	Ctrl	ctrl	YG	-0.041306
12_S3_L004:ACACTGAGTTATCCAG-1x	Spleen	Ctrl	ctrl	YG	0.109321
12_S3_L004:ACACTGAGTTTCGTGA-1x	Spleen	Ctrl	ctrl	YG	0.0949505
12_S3_L004:ACACTGATCAAGAGTA-1x	Spleen	Ctrl	ctrl	YG	0.0472278
12_S3_L004:ACAGAAAAGACTCTAC-1x	Spleen	Ctrl	ctrl	YG	0.070709
12_S3_L004:ACAGAAAAGCCGGATA-1x	Spleen	Ctrl	ctrl	YG	0.0633371
12_S3_L004:ACAGAAAAGGAGAGTA-1x	Spleen	Ctrl	ctrl	YG	0.0893279
12_S3_L004:ACAGAAACACATATCG-1x	Spleen	Ctrl	ctrl	YG	0.193627
12_S3_L004:ACAGAAACACCAACAT-1x	Spleen	Ctrl	ctrl	YG	0.203625
12_S3_L004:ACAGAAACATTCTGTT-1x	Spleen	Ctrl	ctrl	YG	0.054196
12_S3_L004:ACAGAAAGTCGTGTTA-1x	Spleen	Ctrl	ctrl	YG	0.0743721
12_S3_L004:ACAGAAAGTCTGCCTT-1x	Spleen	Ctrl	ctrl	YG	0.0373508
12_S3_L004:ACAGAAATCTAAGCCA-1x	Spleen	Ctrl	ctrl	YG	0.033823
12_S3_L004:ACAGCCGAGAGATGCC-1x	Spleen	Ctrl	ctrl	YG	0.169797
12_S3_L004:ACAGCCGAGGGAGGGT-1x	Spleen	Ctrl	ctrl	YG	0.0609865
12_S3_L004:ACAGCCGAGTTGCCCG-1x	Spleen	Ctrl	ctrl	YG	0.0221272
12_S3_L004:ACAGCCGCAATTGCCA-1x	Spleen	Ctrl	ctrl	YG	0.0510569
12_S3_L004:ACAGCCGCACCAGTTA-1x	Spleen	Ctrl	ctrl	YG	0.0748586
12_S3_L004:ACAGCCGGTGCGACAA-1x	Spleen	Ctrl	ctrl	YG	0.0524398
12_S3_L004:ACAGCCGGTGCGCTCA-1x	Spleen	Ctrl	ctrl	YG	0.0789824
12_S3_L004:ACAGCCGGTGGGTCAA-1x	Spleen	Ctrl	ctrl	YG	0.0287061
12_S3_L004:ACAGCCGGTTGATGTC-1x	Spleen	Ctrl	ctrl	YG	0.149777
12_S3_L004:ACAGCCGTCTTGAACG-1x	Spleen	Ctrl	ctrl	YG	0.0746818
12_S3_L004:ACAGGGAAGACCATGG-1x	Spleen	Ctrl	ctrl	YG	0.0157367
12_S3_L004:ACAGGGAAGATACAGT-1x	Spleen	Ctrl	ctrl	YG	0.033663
12_S3_L004:ACAGGGAAGGGTAATT-1x	Spleen	Ctrl	ctrl	YG	0.00936143
12_S3_L004:ACAGGGACAGGCTACC-1x	Spleen	Ctrl	ctrl	YG	0.170119
12_S3_L004:ACAGGGATCGAGTACT-1x	Spleen	Ctrl	ctrl	YG	0.228304
12_S3_L004:ACAGGGATCTTTACAC-1x	Spleen	Ctrl	ctrl	YG	0.0579902
12_S3_L004:ACATCCCCAAGAGAGA-1x	Spleen	Ctrl	ctrl	YG	0.165216
12_S3_L004:ACATCCCGTGTTGAGG-1x	Spleen	Ctrl	ctrl	YG	0.30619
12_S3_L004:ACATCCCTCGAAGGAC-1x	Spleen	Ctrl	ctrl	YG	0.0341779
12_S3_L004:ACATCCCTCGAGAATA-1x	Spleen	Ctrl	ctrl	YG	0.118136
12_S3_L004:ACATCCCTCGTCGACG-1x	Spleen	Ctrl	ctrl	YG	0.184025
12_S3_L004:ACATCCCTCGTTCCTG-1x	Spleen	Ctrl	ctrl	YG	0.189351
12_S3_L004:ACATCGAAGTTTCGGT-1x	Spleen	Ctrl	ctrl	YG	-0.0159052
12_S3_L004:ACATCGACAGTCTACA-1x	Spleen	Ctrl	ctrl	YG	0.155003
12_S3_L004:ACATCGACATCTATCT-1x	Spleen	Ctrl	ctrl	YG	0.171749
12_S3_L004:ACATCGACATTGCCTC-1x	Spleen	Ctrl	ctrl	YG	0.132093
12_S3_L004:ACATCGAGTAATACCC-1x	Spleen	Ctrl	ctrl	YG	0.141992
12_S3_L004:ACATCGAGTCCCGCAA-1x	Spleen	Ctrl	ctrl	YG	0.0452379
12_S3_L004:ACATCGATCCAGGACC-1x	Spleen	Ctrl	ctrl	YG	0.0422057
12_S3_L004:ACATCGATCTGCTTTA-1x	Spleen	Ctrl	ctrl	YG	0.0631902
12_S3_L004:ACATGCAAGCAATAGT-1x	Spleen	Ctrl	ctrl	YG	0.13926
12_S3_L004:ACATGCACAAGTGCAG-1x	Spleen	Ctrl	ctrl	YG	-0.0244762
12_S3_L004:ACATGCACACCGCTGA-1x	Spleen	Ctrl	ctrl	YG	0.0899632
12_S3_L004:ACATGCACAGGTTTAC-1x	Spleen	Ctrl	ctrl	YG	0.056481
12_S3_L004:ACATGCACATAATGAG-1x	Spleen	Ctrl	ctrl	YG	0.0822688
12_S3_L004:ACATGCAGTATGAAGT-1x	Spleen	Ctrl	ctrl	YG	0.062303
12_S3_L004:ACATGCAGTTCAAAGA-1x	Spleen	Ctrl	ctrl	YG	0.181051
12_S3_L004:ACATGCATCACTGTCC-1x	Spleen	Ctrl	ctrl	YG	0.167263
12_S3_L004:ACATGCATCTGTTGGA-1x	Spleen	Ctrl	ctrl	YG	0.0907196
12_S3_L004:ACATTTCAGAGTCCGA-1x	Spleen	Ctrl	ctrl	YG	0.0978146
12_S3_L004:ACATTTCAGGATTTAG-1x	Spleen	Ctrl	ctrl	YG	0.0391591
12_S3_L004:ACATTTCGTTGCTCCT-1x	Spleen	Ctrl	ctrl	YG	0.172675
12_S3_L004:ACATTTCTCGTAACTG-1x	Spleen	Ctrl	ctrl	YG	0.0179222
12_S3_L004:ACCAAACGTCCATCTC-1x	Spleen	Ctrl	ctrl	YG	0.0889527
12_S3_L004:ACCAAACGTCCTGAAT-1x	Spleen	Ctrl	ctrl	YG	0.0938702
12_S3_L004:ACCAAACTCCTTCACG-1x	Spleen	Ctrl	ctrl	YG	0.0744883
12_S3_L004:ACCAAACTCGGCTGAC-1x	Spleen	Ctrl	ctrl	YG	-0.0299505
12_S3_L004:ACCAAACTCGTGGCTG-1x	Spleen	Ctrl	ctrl	YG	0.176788
12_S3_L004:ACCAACAAGGAGTACC-1x	Spleen	Ctrl	ctrl	YG	0.178513
12_S3_L004:ACCAACAAGGTTGTTC-1x	Spleen	Ctrl	ctrl	YG	0.161502
12_S3_L004:ACCAACAAGTAGGATT-1x	Spleen	Ctrl	ctrl	YG	0.0643273
12_S3_L004:ACCAACACAACACGTT-1x	Spleen	Ctrl	ctrl	YG	0.127253
12_S3_L004:ACCAACACAATGGCCC-1x	Spleen	Ctrl	ctrl	YG	0.0362463
12_S3_L004:ACCAACATCAATCTCT-1x	Spleen	Ctrl	ctrl	YG	0.0740867
12_S3_L004:ACCAACATCAGCAGAG-1x	Spleen	Ctrl	ctrl	YG	0.104396
12_S3_L004:ACCAACATCGGCCCAA-1x	Spleen	Ctrl	ctrl	YG	0.0451976
12_S3_L004:ACCAACATCTCCGTGT-1x	Spleen	Ctrl	ctrl	YG	0.0401314
12_S3_L004:ACCACAACATCTGTTT-1x	Spleen	Ctrl	ctrl	YG	0.0372357
12_S3_L004:ACCACAATCTAAGCCA-1x	Spleen	Ctrl	ctrl	YG	0.187628
12_S3_L004:ACCATTTAGCTGAAAT-1x	Spleen	Ctrl	ctrl	YG	0.187864
12_S3_L004:ACCATTTAGGGTACGT-1x	Spleen	Ctrl	ctrl	YG	0.128326
12_S3_L004:ACCATTTCAACGTATC-1x	Spleen	Ctrl	ctrl	YG	0.260276
12_S3_L004:ACCATTTCAGTAGATA-1x	Spleen	Ctrl	ctrl	YG	0.153918
12_S3_L004:ACCATTTCAGTCAGCC-1x	Spleen	Ctrl	ctrl	YG	0.051777
12_S3_L004:ACCATTTGTACCCGAC-1x	Spleen	Ctrl	ctrl	YG	0.160298
12_S3_L004:ACCATTTTCCTACCGT-1x	Spleen	Ctrl	ctrl	YG	0.127292
12_S3_L004:ACCATTTTCCTTATAC-1x	Spleen	Ctrl	ctrl	YG	-0.0832649
12_S3_L004:ACCATTTTCGACATCA-1x	Spleen	Ctrl	ctrl	YG	0.0365806
12_S3_L004:ACCCAAACAGTCTTCC-1x	Spleen	Ctrl	ctrl	YG	0.107997
12_S3_L004:ACCCAAAGTAACAGTA-1x	Spleen	Ctrl	ctrl	YG	0.17681
12_S3_L004:ACCCAAAGTAGGACTG-1x	Spleen	Ctrl	ctrl	YG	0.174731
12_S3_L004:ACCCAAAGTGTCACAT-1x	Spleen	Ctrl	ctrl	YG	0.0511092
12_S3_L004:ACCCAAAGTTTCCCAC-1x	Spleen	Ctrl	ctrl	YG	0.0630408
12_S3_L004:ACCCTCAAGCGTCAAG-1x	Spleen	Ctrl	ctrl	YG	0.200844
12_S3_L004:ACCCTCACAATCTCGA-1x	Spleen	Ctrl	ctrl	YG	0.024706
12_S3_L004:ACCCTCACAGCGATTT-1x	Spleen	Ctrl	ctrl	YG	0.0313812
12_S3_L004:ACCCTCAGTTCCGCTT-1x	Spleen	Ctrl	ctrl	YG	0.0339124
12_S3_L004:ACCCTCAGTTTACCTT-1x	Spleen	Ctrl	ctrl	YG	0.0489434
12_S3_L004:ACCCTCATCTGTCGTC-1x	Spleen	Ctrl	ctrl	YG	0.196171
12_S3_L004:ACCCTTGAGAATCGCG-1x	Spleen	Ctrl	ctrl	YG	0.296039
12_S3_L004:ACCCTTGCACCACATA-1x	Spleen	Ctrl	ctrl	YG	0.0490565
12_S3_L004:ACCCTTGGTCTACGAT-1x	Spleen	Ctrl	ctrl	YG	0.0423948
12_S3_L004:ACCCTTGTCAGGACGA-1x	Spleen	Ctrl	ctrl	YG	0.0569727
12_S3_L004:ACCCTTGTCCATGATG-1x	Spleen	Ctrl	ctrl	YG	0.1872
12_S3_L004:ACCCTTGTCGCTCTCA-1x	Spleen	Ctrl	ctrl	YG	0.0646099
12_S3_L004:ACCGTTCAGATCGCCC-1x	Spleen	Ctrl	ctrl	YG	0.0679555
12_S3_L004:ACCGTTCAGTCTAGAA-1x	Spleen	Ctrl	ctrl	YG	0.108527
12_S3_L004:ACCGTTCAGTGGCCTC-1x	Spleen	Ctrl	ctrl	YG	0.0405325
12_S3_L004:ACCGTTCCATCCAATG-1x	Spleen	Ctrl	ctrl	YG	0.0149366
12_S3_L004:ACCGTTCGTAACCAGG-1x	Spleen	Ctrl	ctrl	YG	0.074387
12_S3_L004:ACCGTTCGTAGGACCA-1x	Spleen	Ctrl	ctrl	YG	0.0218051
12_S3_L004:ACCGTTCGTGGACTAG-1x	Spleen	Ctrl	ctrl	YG	0.139168
12_S3_L004:ACCGTTCTCATCCTGC-1x	Spleen	Ctrl	ctrl	YG	-0.000342124
12_S3_L004:ACCTACCAGCGTGTCC-1x	Spleen	Ctrl	ctrl	YG	0.25297
12_S3_L004:ACCTACCAGCTACGTT-1x	Spleen	Ctrl	ctrl	YG	0.164489
12_S3_L004:ACCTACCAGGTTCTTG-1x	Spleen	Ctrl	ctrl	YG	0.155205
12_S3_L004:ACCTACCCATAGAATG-1x	Spleen	Ctrl	ctrl	YG	0.14822
12_S3_L004:ACCTACCCATGGGTCC-1x	Spleen	Ctrl	ctrl	YG	0.0225321
12_S3_L004:ACCTACCGTACGGGAT-1x	Spleen	Ctrl	ctrl	YG	0.103741
12_S3_L004:ACCTACCTCAATCTTC-1x	Spleen	Ctrl	ctrl	YG	0.193705
12_S3_L004:ACCTACCTCACATCAG-1x	Spleen	Ctrl	ctrl	YG	0.230434
12_S3_L004:ACCTACCTCCACAAGT-1x	Spleen	Ctrl	ctrl	YG	0.321474
12_S3_L004:ACCTACCTCTTCTGGC-1x	Spleen	Ctrl	ctrl	YG	0.204448
12_S3_L004:ACCTACCTCTTCTTCC-1x	Spleen	Ctrl	ctrl	YG	0.196879
12_S3_L004:ACCTGAAAGATAGCAT-1x	Spleen	Ctrl	ctrl	YG	0.0615562
12_S3_L004:ACCTGAAGTCTTAGTG-1x	Spleen	Ctrl	ctrl	YG	0.114179
12_S3_L004:ACCTGAATCGCTACGG-1x	Spleen	Ctrl	ctrl	YG	0.0793607
12_S3_L004:ACCTGAATCGCTGACG-1x	Spleen	Ctrl	ctrl	YG	0.219267
12_S3_L004:ACCTGTCAGAGTTGTA-1x	Spleen	Ctrl	ctrl	YG	0.173661
12_S3_L004:ACCTGTCAGGTGGCTA-1x	Spleen	Ctrl	ctrl	YG	0.159307
12_S3_L004:ACCTGTCCAGGTCTCG-1x	Spleen	Ctrl	ctrl	YG	0.0782808
12_S3_L004:ACCTGTCGTAAGGTCG-1x	Spleen	Ctrl	ctrl	YG	0.0166193
12_S3_L004:ACCTGTCTCCATGATG-1x	Spleen	Ctrl	ctrl	YG	0.0278676
12_S3_L004:ACCTGTCTCGCCGATG-1x	Spleen	Ctrl	ctrl	YG	0.14557
12_S3_L004:ACCTGTCTCGCCTTGT-1x	Spleen	Ctrl	ctrl	YG	-0.00386173
12_S3_L004:ACCTGTCTCGGCTGAC-1x	Spleen	Ctrl	ctrl	YG	0.162124
12_S3_L004:ACGATCAAGATAACAC-1x	Spleen	Ctrl	ctrl	YG	0.0750665
12_S3_L004:ACGATCAGTAAGGCTG-1x	Spleen	Ctrl	ctrl	YG	0.0373081
12_S3_L004:ACGATCAGTCATGCAT-1x	Spleen	Ctrl	ctrl	YG	0.0780214
12_S3_L004:ACGATCATCCCATGGG-1x	Spleen	Ctrl	ctrl	YG	-0.0229922
12_S3_L004:ACGATCATCTTTCCAA-1x	Spleen	Ctrl	ctrl	YG	0.0906086
12_S3_L004:ACGATGTAGACTGTTC-1x	Spleen	Ctrl	ctrl	YG	0.069428
12_S3_L004:ACGATGTAGTAAACGT-1x	Spleen	Ctrl	ctrl	YG	-0.0238161
12_S3_L004:ACGATGTAGTTACGGG-1x	Spleen	Ctrl	ctrl	YG	0.143332
12_S3_L004:ACGATGTCAAATACAG-1x	Spleen	Ctrl	ctrl	YG	-0.00909486
12_S3_L004:ACGATGTCACCCTAAA-1x	Spleen	Ctrl	ctrl	YG	0.126401
12_S3_L004:ACGATGTTCGGTCAGC-1x	Spleen	Ctrl	ctrl	YG	0.0691809
12_S3_L004:ACGCACGGTACGCGTC-1x	Spleen	Ctrl	ctrl	YG	0.053835
12_S3_L004:ACGCACGGTGCGACAA-1x	Spleen	Ctrl	ctrl	YG	0.043076
12_S3_L004:ACGCACGGTTTGTTGG-1x	Spleen	Ctrl	ctrl	YG	0.0571595
12_S3_L004:ACGGAAGCAATACGAA-1x	Spleen	Ctrl	ctrl	YG	0.146571
12_S3_L004:ACGGAAGCACTCTCGT-1x	Spleen	Ctrl	ctrl	YG	0.0822369
12_S3_L004:ACGGAAGCACTGCGAC-1x	Spleen	Ctrl	ctrl	YG	0.0399709
12_S3_L004:ACGGAAGGTCACTCTC-1x	Spleen	Ctrl	ctrl	YG	0.0313237
12_S3_L004:ACGGAAGGTTCGGTTA-1x	Spleen	Ctrl	ctrl	YG	0.0430977
12_S3_L004:ACGGAAGTCAGGTGTT-1x	Spleen	Ctrl	ctrl	YG	0.127175
12_S3_L004:ACGGAAGTCGATTGAC-1x	Spleen	Ctrl	ctrl	YG	0.0668555
12_S3_L004:ACGGAAGTCGCGGTAC-1x	Spleen	Ctrl	ctrl	YG	0.0943835
12_S3_L004:ACGGGTCAGCTCCATA-1x	Spleen	Ctrl	ctrl	YG	0.126028
12_S3_L004:ACGGGTCCAAGACAAT-1x	Spleen	Ctrl	ctrl	YG	0.0711911
12_S3_L004:ACGGGTCCAGCGTTTA-1x	Spleen	Ctrl	ctrl	YG	0.142628
12_S3_L004:ACGGGTCCATCACAGT-1x	Spleen	Ctrl	ctrl	YG	0.0619767
12_S3_L004:ACGGGTCCATCCTGTC-1x	Spleen	Ctrl	ctrl	YG	0.102413
12_S3_L004:ACGGGTCGTACTCCGG-1x	Spleen	Ctrl	ctrl	YG	0.0482105
12_S3_L004:ACGGGTCGTAGTACGG-1x	Spleen	Ctrl	ctrl	YG	0.0697672
12_S3_L004:ACGGGTCGTCCGGACT-1x	Spleen	Ctrl	ctrl	YG	0.02929
12_S3_L004:ACGGGTCGTCTCGCGA-1x	Spleen	Ctrl	ctrl	YG	0.165046
12_S3_L004:ACGGGTCGTGCCCAGT-1x	Spleen	Ctrl	ctrl	YG	0.150496
12_S3_L004:ACGGGTCTCATTATCC-1x	Spleen	Ctrl	ctrl	YG	-0.0302178
12_S3_L004:ACGGTCGAGGGCCAAT-1x	Spleen	Ctrl	ctrl	YG	0.23188
12_S3_L004:ACGGTCGCAAACTCGT-1x	Spleen	Ctrl	ctrl	YG	0.157971
12_S3_L004:ACGGTCGCACAGCTTA-1x	Spleen	Ctrl	ctrl	YG	0.0161498
12_S3_L004:ACGGTCGCAGAAATTG-1x	Spleen	Ctrl	ctrl	YG	0.117325
12_S3_L004:ACGGTCGCAGCACACC-1x	Spleen	Ctrl	ctrl	YG	0.185368
12_S3_L004:ACGGTCGGTAGCTGCC-1x	Spleen	Ctrl	ctrl	YG	0.108867
12_S3_L004:ACGGTCGGTCACGTGC-1x	Spleen	Ctrl	ctrl	YG	0.109339
12_S3_L004:ACGGTCGGTGACTATC-1x	Spleen	Ctrl	ctrl	YG	0.320202
12_S3_L004:ACGGTCGTCCTCACCA-1x	Spleen	Ctrl	ctrl	YG	0.172212
12_S3_L004:ACGGTCGTCGCCTTGT-1x	Spleen	Ctrl	ctrl	YG	0.079638
12_S3_L004:ACGGTCGTCGTTGCCT-1x	Spleen	Ctrl	ctrl	YG	0.202616
12_S3_L004:ACGGTTAAGAGCCTGA-1x	Spleen	Ctrl	ctrl	YG	0.062978
12_S3_L004:ACGGTTAAGTGGAAGA-1x	Spleen	Ctrl	ctrl	YG	0.283356
12_S3_L004:ACGGTTACATGGCTAT-1x	Spleen	Ctrl	ctrl	YG	0.0517142
12_S3_L004:ACGGTTAGTCTCGGGT-1x	Spleen	Ctrl	ctrl	YG	0.0791012
12_S3_L004:ACGGTTATCTTCACGC-1x	Spleen	Ctrl	ctrl	YG	0.103784
12_S3_L004:ACGTAACAGACTCTTG-1x	Spleen	Ctrl	ctrl	YG	0.142955
12_S3_L004:ACGTAACAGCCTAACT-1x	Spleen	Ctrl	ctrl	YG	0.163753
12_S3_L004:ACGTAACAGCCTCCAG-1x	Spleen	Ctrl	ctrl	YG	0.142489
12_S3_L004:ACGTAACAGCGTGCTC-1x	Spleen	Ctrl	ctrl	YG	0.0710355
12_S3_L004:ACGTAACCAACCGTAT-1x	Spleen	Ctrl	ctrl	YG	0.0593774
12_S3_L004:ACGTAACCACGACGCT-1x	Spleen	Ctrl	ctrl	YG	0.187704
12_S3_L004:ACGTAACCAGCTGTCG-1x	Spleen	Ctrl	ctrl	YG	0.0940556
12_S3_L004:ACGTAACGTCGAGTTT-1x	Spleen	Ctrl	ctrl	YG	0.0691775
12_S3_L004:ACGTAACTCAAGGACG-1x	Spleen	Ctrl	ctrl	YG	0.0406223
12_S3_L004:ACGTAACTCTACTCAT-1x	Spleen	Ctrl	ctrl	YG	0.0291525
12_S3_L004:ACGTACAAGAAGGGAT-1x	Spleen	Ctrl	ctrl	YG	0.055599
12_S3_L004:ACGTACAAGCTCGCAC-1x	Spleen	Ctrl	ctrl	YG	0.156176
12_S3_L004:ACGTACAAGGGCCAAT-1x	Spleen	Ctrl	ctrl	YG	0.0010438
12_S3_L004:ACGTACAGTGACCTGC-1x	Spleen	Ctrl	ctrl	YG	0.2003
12_S3_L004:ACGTACAGTTGGGTAG-1x	Spleen	Ctrl	ctrl	YG	0.13286
12_S3_L004:ACGTACAGTTGTTGAC-1x	Spleen	Ctrl	ctrl	YG	0.0877312
12_S3_L004:ACGTACATCCACTTCG-1x	Spleen	Ctrl	ctrl	YG	0.231346
12_S3_L004:ACGTAGTAGAAGTATC-1x	Spleen	Ctrl	ctrl	YG	0.100882
12_S3_L004:ACGTAGTAGCAGTAAT-1x	Spleen	Ctrl	ctrl	YG	0.137598
12_S3_L004:ACGTAGTAGTCGGCAA-1x	Spleen	Ctrl	ctrl	YG	0.324891
12_S3_L004:ACGTAGTCAACGACAG-1x	Spleen	Ctrl	ctrl	YG	0.01588
12_S3_L004:ACGTAGTCACTTGTGA-1x	Spleen	Ctrl	ctrl	YG	0.204903
12_S3_L004:ACGTAGTCATAATCGC-1x	Spleen	Ctrl	ctrl	YG	0.0391744
12_S3_L004:ACGTAGTGTAGTGGCA-1x	Spleen	Ctrl	ctrl	YG	0.013975
12_S3_L004:ACGTCCTAGGAGCAAA-1x	Spleen	Ctrl	ctrl	YG	0.212098
12_S3_L004:ACGTCCTAGGTCGAGT-1x	Spleen	Ctrl	ctrl	YG	0.0358969
12_S3_L004:ACGTCCTAGTAAATGC-1x	Spleen	Ctrl	ctrl	YG	0.0584565
12_S3_L004:ACGTCCTAGTAGAATC-1x	Spleen	Ctrl	ctrl	YG	0.287874
12_S3_L004:ACGTCCTAGTCCTGTA-1x	Spleen	Ctrl	ctrl	YG	0.128434
12_S3_L004:ACGTCCTAGTGCACTT-1x	Spleen	Ctrl	ctrl	YG	0.127308
12_S3_L004:ACGTCCTCAATCTAGC-1x	Spleen	Ctrl	ctrl	YG	-0.0579886
12_S3_L004:ACGTCCTCAATTTCGG-1x	Spleen	Ctrl	ctrl	YG	0.213459
12_S3_L004:ACGTCCTCAGAACATA-1x	Spleen	Ctrl	ctrl	YG	-0.0302994
12_S3_L004:ACGTCCTCAGAAGCTG-1x	Spleen	Ctrl	ctrl	YG	0.0477756
12_S3_L004:ACGTCCTCATGGTACT-1x	Spleen	Ctrl	ctrl	YG	0.0764091
12_S3_L004:ACGTCCTGTCATCGCG-1x	Spleen	Ctrl	ctrl	YG	0.0406909
12_S3_L004:ACGTCCTGTCGAGATG-1x	Spleen	Ctrl	ctrl	YG	0.152649
12_S3_L004:ACGTCCTGTCGGAACA-1x	Spleen	Ctrl	ctrl	YG	0.168273
12_S3_L004:ACGTCCTGTTTGGAAA-1x	Spleen	Ctrl	ctrl	YG	0.157051
12_S3_L004:ACGTCCTTCCCATAAG-1x	Spleen	Ctrl	ctrl	YG	0.175038
12_S3_L004:ACGTTCCAGCTGACAG-1x	Spleen	Ctrl	ctrl	YG	0.0858936
12_S3_L004:ACGTTCCAGCTGAGTG-1x	Spleen	Ctrl	ctrl	YG	0.0729865
12_S3_L004:ACGTTCCAGGTGGTTG-1x	Spleen	Ctrl	ctrl	YG	-0.00635969
12_S3_L004:ACGTTCCCACCAGTAT-1x	Spleen	Ctrl	ctrl	YG	0.0436446
12_S3_L004:ACGTTCCCAGGGAATC-1x	Spleen	Ctrl	ctrl	YG	0.128909
12_S3_L004:ACGTTCCGTAGCTTAC-1x	Spleen	Ctrl	ctrl	YG	0.0638321
12_S3_L004:ACGTTCCGTCTAGTGT-1x	Spleen	Ctrl	ctrl	YG	0.0626224
12_S3_L004:ACGTTCCTCAGCTAGT-1x	Spleen	Ctrl	ctrl	YG	0.162266
12_S3_L004:ACGTTCCTCGTTGTGA-1x	Spleen	Ctrl	ctrl	YG	0.093714
12_S3_L004:ACTACGAAGGACCCAA-1x	Spleen	Ctrl	ctrl	YG	0.154083
12_S3_L004:ACTACGAAGTACGTCT-1x	Spleen	Ctrl	ctrl	YG	0.0703268
12_S3_L004:ACTACGACACTCTCGT-1x	Spleen	Ctrl	ctrl	YG	0.0607767
12_S3_L004:ACTACGACAGACCAGA-1x	Spleen	Ctrl	ctrl	YG	0.0750024
12_S3_L004:ACTACGAGTACAGTCT-1x	Spleen	Ctrl	ctrl	YG	0.0605042
12_S3_L004:ACTACGAGTGGAACAC-1x	Spleen	Ctrl	ctrl	YG	0.170584
12_S3_L004:ACTACGATCAAAGAAC-1x	Spleen	Ctrl	ctrl	YG	0.120029
12_S3_L004:ACTACGATCGTGCGAC-1x	Spleen	Ctrl	ctrl	YG	0.103271
12_S3_L004:ACTACGATCTAGTTCT-1x	Spleen	Ctrl	ctrl	YG	0.00183077
12_S3_L004:ACTACGATCTGGGTCG-1x	Spleen	Ctrl	ctrl	YG	0.171792
12_S3_L004:ACTATCTAGACTTAAG-1x	Spleen	Ctrl	ctrl	YG	0.180281
12_S3_L004:ACTATCTAGGGTATAT-1x	Spleen	Ctrl	ctrl	YG	0.102126
12_S3_L004:ACTATCTCACGTCGTG-1x	Spleen	Ctrl	ctrl	YG	0.0501257
12_S3_L004:ACTATCTCAGGTCAGA-1x	Spleen	Ctrl	ctrl	YG	-0.0488298
12_S3_L004:ACTATCTGTCGCCACA-1x	Spleen	Ctrl	ctrl	YG	-0.0489819
12_S3_L004:ACTATCTGTGCCGAAA-1x	Spleen	Ctrl	ctrl	YG	0.246485
12_S3_L004:ACTATCTGTTGCATGT-1x	Spleen	Ctrl	ctrl	YG	0.0375895
12_S3_L004:ACTATGGGTACAGAGC-1x	Spleen	Ctrl	ctrl	YG	0.00119805
12_S3_L004:ACTATGGGTATGAAGT-1x	Spleen	Ctrl	ctrl	YG	0.0856556
12_S3_L004:ACTATGGTCACTCCGT-1x	Spleen	Ctrl	ctrl	YG	0.046316
12_S3_L004:ACTATGGTCTCTGAGA-1x	Spleen	Ctrl	ctrl	YG	0.0940367
12_S3_L004:ACTATGGTCTGGGCGT-1x	Spleen	Ctrl	ctrl	YG	0.155417
12_S3_L004:ACTATTCAGTCGCGAA-1x	Spleen	Ctrl	ctrl	YG	0.0498342
12_S3_L004:ACTATTCCACAAGGTG-1x	Spleen	Ctrl	ctrl	YG	0.238928
12_S3_L004:ACTATTCCAGCGTACC-1x	Spleen	Ctrl	ctrl	YG	0.236344
12_S3_L004:ACTATTCGTGTCCAAT-1x	Spleen	Ctrl	ctrl	YG	0.0446372
12_S3_L004:ACTATTCGTTAACCTG-1x	Spleen	Ctrl	ctrl	YG	0.0136328
12_S3_L004:ACTCCCAAGAAGTCTA-1x	Spleen	Ctrl	ctrl	YG	0.117306
12_S3_L004:ACTCCCAAGCGTCTCG-1x	Spleen	Ctrl	ctrl	YG	0.229516
12_S3_L004:ACTCCCAAGCTCTATG-1x	Spleen	Ctrl	ctrl	YG	0.0555907
12_S3_L004:ACTCCCACAAGACGGT-1x	Spleen	Ctrl	ctrl	YG	0.139273
12_S3_L004:ACTCCCACACAATGTC-1x	Spleen	Ctrl	ctrl	YG	0.0609715
12_S3_L004:ACTCCCACACCACATA-1x	Spleen	Ctrl	ctrl	YG	0.0577392
12_S3_L004:ACTCCCACACTGCACG-1x	Spleen	Ctrl	ctrl	YG	0.126126
12_S3_L004:ACTCCCACACTGCATA-1x	Spleen	Ctrl	ctrl	YG	0.195578
12_S3_L004:ACTCCCACATTGTACG-1x	Spleen	Ctrl	ctrl	YG	0.284663
12_S3_L004:ACTCCCAGTGAATATG-1x	Spleen	Ctrl	ctrl	YG	0.15554
12_S3_L004:ACTCCCAGTTCGGTCG-1x	Spleen	Ctrl	ctrl	YG	0.0561511
12_S3_L004:ACTCCCATCCAAGAGG-1x	Spleen	Ctrl	ctrl	YG	0.196344
12_S3_L004:ACTCTCGAGCCATTGT-1x	Spleen	Ctrl	ctrl	YG	0.285674
12_S3_L004:ACTCTCGCAACCACAT-1x	Spleen	Ctrl	ctrl	YG	0.171839
12_S3_L004:ACTCTCGCAATCGTCA-1x	Spleen	Ctrl	ctrl	YG	0.0685924
12_S3_L004:ACTCTCGGTGCCTGAC-1x	Spleen	Ctrl	ctrl	YG	0.0878357
12_S3_L004:ACTCTCGGTGCCTTCT-1x	Spleen	Ctrl	ctrl	YG	0.0531497
12_S3_L004:ACTGATGAGTTGCTGT-1x	Spleen	Ctrl	ctrl	YG	0.0860718
12_S3_L004:ACTGATGCACACCTGG-1x	Spleen	Ctrl	ctrl	YG	0.219485
12_S3_L004:ACTGATGGTTTGGCTA-1x	Spleen	Ctrl	ctrl	YG	0.0446482
12_S3_L004:ACTGATGTCAGGAACG-1x	Spleen	Ctrl	ctrl	YG	0.113672
12_S3_L004:ACTGCAAAGGCGATAC-1x	Spleen	Ctrl	ctrl	YG	-0.0229267
12_S3_L004:ACTGCAAAGGTAAACT-1x	Spleen	Ctrl	ctrl	YG	0.139282
12_S3_L004:ACTGCAAAGTCACTGT-1x	Spleen	Ctrl	ctrl	YG	0.314038
12_S3_L004:ACTGCAACAACTGGTT-1x	Spleen	Ctrl	ctrl	YG	0.019506
12_S3_L004:ACTGCAACAATAGTGA-1x	Spleen	Ctrl	ctrl	YG	0.0225879
12_S3_L004:ACTGCAACAGAACTCT-1x	Spleen	Ctrl	ctrl	YG	0.246557
12_S3_L004:ACTGCAACAGACCAAG-1x	Spleen	Ctrl	ctrl	YG	0.0546067
12_S3_L004:ACTGCAAGTGCATTAC-1x	Spleen	Ctrl	ctrl	YG	0.252302
12_S3_L004:ACTGCAAGTGTCATCA-1x	Spleen	Ctrl	ctrl	YG	0.181401
12_S3_L004:ACTGCAAGTGTGGTCC-1x	Spleen	Ctrl	ctrl	YG	0.160457
12_S3_L004:ACTGCAAGTTCCTACC-1x	Spleen	Ctrl	ctrl	YG	0.111551
12_S3_L004:ACTGCAAGTTCGGTTA-1x	Spleen	Ctrl	ctrl	YG	0.0704715
12_S3_L004:ACTGCAATCGTGCACG-1x	Spleen	Ctrl	ctrl	YG	0.0625827
12_S3_L004:ACTGCAATCTCTATAC-1x	Spleen	Ctrl	ctrl	YG	0.0918282
12_S3_L004:ACTGTCCAGCACGGAT-1x	Spleen	Ctrl	ctrl	YG	0.0510078
12_S3_L004:ACTGTCCAGTGTCATC-1x	Spleen	Ctrl	ctrl	YG	0.245296
12_S3_L004:ACTGTCCCATAGTCAC-1x	Spleen	Ctrl	ctrl	YG	0.0727954
12_S3_L004:ACTGTCCGTGCTGATT-1x	Spleen	Ctrl	ctrl	YG	0.171478
12_S3_L004:ACTGTCCTCCCATTCG-1x	Spleen	Ctrl	ctrl	YG	0.044026
12_S3_L004:ACTGTCCTCCTTATCA-1x	Spleen	Ctrl	ctrl	YG	-0.00478948
12_S3_L004:ACTGTCCTCTCGTGAA-1x	Spleen	Ctrl	ctrl	YG	0.154313
12_S3_L004:ACTGTGAAGACGCCAA-1x	Spleen	Ctrl	ctrl	YG	-0.0242484
12_S3_L004:ACTGTGAAGATCGACG-1x	Spleen	Ctrl	ctrl	YG	0.0825826
12_S3_L004:ACTGTGACAACAAAGT-1x	Spleen	Ctrl	ctrl	YG	0.0298982
12_S3_L004:ACTGTGAGTGACTCGC-1x	Spleen	Ctrl	ctrl	YG	0.227582
12_S3_L004:ACTGTGATCCTTCTAA-1x	Spleen	Ctrl	ctrl	YG	0.169253
12_S3_L004:ACTGTGATCGCCTAGG-1x	Spleen	Ctrl	ctrl	YG	0.100257
12_S3_L004:ACTGTGATCGTTGCCT-1x	Spleen	Ctrl	ctrl	YG	0.104911
12_S3_L004:ACTGTGATCTGGCTGG-1x	Spleen	Ctrl	ctrl	YG	0.286167
12_S3_L004:ACTTAGGAGCGTTACT-1x	Spleen	Ctrl	ctrl	YG	0.142038
12_S3_L004:ACTTAGGAGGACGCAT-1x	Spleen	Ctrl	ctrl	YG	0.0561417
12_S3_L004:ACTTAGGTCAAATGAG-1x	Spleen	Ctrl	ctrl	YG	0.047258
12_S3_L004:ACTTAGGTCCCTTCCC-1x	Spleen	Ctrl	ctrl	YG	-0.0220977
12_S3_L004:ACTTAGGTCTGCATGA-1x	Spleen	Ctrl	ctrl	YG	-0.0421908
12_S3_L004:ACTTATCAGTTTCTTC-1x	Spleen	Ctrl	ctrl	YG	0.0698229
12_S3_L004:ACTTATCCAGGCCTGT-1x	Spleen	Ctrl	ctrl	YG	0.0744704
12_S3_L004:ACTTATCGTCTAGGTT-1x	Spleen	Ctrl	ctrl	YG	0.15317
12_S3_L004:ACTTATCGTTGGATCT-1x	Spleen	Ctrl	ctrl	YG	0.0230633
12_S3_L004:ACTTATCTCAGGACAG-1x	Spleen	Ctrl	ctrl	YG	0.0679425
12_S3_L004:ACTTATCTCCTAAACG-1x	Spleen	Ctrl	ctrl	YG	0.168767
12_S3_L004:ACTTCCGAGTGACACG-1x	Spleen	Ctrl	ctrl	YG	0.0917938
12_S3_L004:ACTTCCGAGTTGCATC-1x	Spleen	Ctrl	ctrl	YG	0.123163
12_S3_L004:ACTTCCGCACCTCAGG-1x	Spleen	Ctrl	ctrl	YG	0.0865668
12_S3_L004:ACTTCCGCATGCAGCC-1x	Spleen	Ctrl	ctrl	YG	0.212583
12_S3_L004:ACTTCCGGTCCACATA-1x	Spleen	Ctrl	ctrl	YG	0.176637
12_S3_L004:ACTTCCGGTGCAGGAT-1x	Spleen	Ctrl	ctrl	YG	0.0920894
12_S3_L004:ACTTCCGTCATTCTTG-1x	Spleen	Ctrl	ctrl	YG	0.0466063
12_S3_L004:ACTTCCGTCTCCAAGA-1x	Spleen	Ctrl	ctrl	YG	0.0336679
12_S3_L004:ACTTCCGTCTTTGCGC-1x	Spleen	Ctrl	ctrl	YG	0.0624535
12_S3_L004:ACTTCGCAGCTGTTCA-1x	Spleen	Ctrl	ctrl	YG	0.086193
12_S3_L004:ACTTCGCGTACCAGAG-1x	Spleen	Ctrl	ctrl	YG	0.0619677
12_S3_L004:ACTTCGCTCACCATGA-1x	Spleen	Ctrl	ctrl	YG	0.0159607
12_S3_L004:ACTTCGCTCAGATGCT-1x	Spleen	Ctrl	ctrl	YG	0.222112
12_S3_L004:ACTTTCACAATAGGAT-1x	Spleen	Ctrl	ctrl	YG	0.126509
12_S3_L004:ACTTTCACATGTTCAG-1x	Spleen	Ctrl	ctrl	YG	0.188483
12_S3_L004:ACTTTCAGTAGCGATG-1x	Spleen	Ctrl	ctrl	YG	0.0993841
12_S3_L004:ACTTTCAGTATGCAAA-1x	Spleen	Ctrl	ctrl	YG	0.0392275
12_S3_L004:ACTTTCAGTCGACTGC-1x	Spleen	Ctrl	ctrl	YG	0.0818043
12_S3_L004:ACTTTCAGTTCCAAAC-1x	Spleen	Ctrl	ctrl	YG	0.0581942
12_S3_L004:ACTTTCATCCAAGCAT-1x	Spleen	Ctrl	ctrl	YG	0.0728447
12_S3_L004:ACTTTGTAGACGCATG-1x	Spleen	Ctrl	ctrl	YG	0.132242
12_S3_L004:ACTTTGTAGAGCGACT-1x	Spleen	Ctrl	ctrl	YG	0.111822
12_S3_L004:ACTTTGTAGCCATTTG-1x	Spleen	Ctrl	ctrl	YG	0.162994
12_S3_L004:ACTTTGTCACTGATTG-1x	Spleen	Ctrl	ctrl	YG	0.0743055
12_S3_L004:ACTTTGTTCCTACTGC-1x	Spleen	Ctrl	ctrl	YG	0.217002
12_S3_L004:ACTTTGTTCGCATTAG-1x	Spleen	Ctrl	ctrl	YG	0.0422764
12_S3_L004:ACTTTGTTCTCAGGCG-1x	Spleen	Ctrl	ctrl	YG	0.0636642
12_S3_L004:AGAAATGAGCTGACTT-1x	Spleen	Ctrl	ctrl	YG	0.097577
12_S3_L004:AGAAATGAGGCTCTCG-1x	Spleen	Ctrl	ctrl	YG	0.183569
12_S3_L004:AGAAATGAGGGCGAAG-1x	Spleen	Ctrl	ctrl	YG	0.250413
12_S3_L004:AGAAATGAGGGTATAT-1x	Spleen	Ctrl	ctrl	YG	0.137355
12_S3_L004:AGAAATGCAACAACAA-1x	Spleen	Ctrl	ctrl	YG	0.196635
12_S3_L004:AGAAATGCAATTGTGC-1x	Spleen	Ctrl	ctrl	YG	0.105753
12_S3_L004:AGAAATGGTCATACCA-1x	Spleen	Ctrl	ctrl	YG	-0.00743117
12_S3_L004:AGAAATGTCATTGCGA-1x	Spleen	Ctrl	ctrl	YG	0.0348679
12_S3_L004:AGAAATGTCTCACGAA-1x	Spleen	Ctrl	ctrl	YG	0.020835
12_S3_L004:AGAACAAAGACGACGT-1x	Spleen	Ctrl	ctrl	YG	0.10244
12_S3_L004:AGAACAACAAATCGTC-1x	Spleen	Ctrl	ctrl	YG	0.299256
12_S3_L004:AGAACAACATCGCTAA-1x	Spleen	Ctrl	ctrl	YG	0.172818
12_S3_L004:AGAACAAGTGGCTGCT-1x	Spleen	Ctrl	ctrl	YG	0.206775
12_S3_L004:AGAACAAGTTAGGAGC-1x	Spleen	Ctrl	ctrl	YG	0.0549677
12_S3_L004:AGAACCTAGGGTTAAT-1x	Spleen	Ctrl	ctrl	YG	-0.0632461
12_S3_L004:AGAACCTCAACGAGGT-1x	Spleen	Ctrl	ctrl	YG	0.0638957
12_S3_L004:AGAACCTCACAATGTC-1x	Spleen	Ctrl	ctrl	YG	0.0581761
12_S3_L004:AGAACCTCACCTGTCT-1x	Spleen	Ctrl	ctrl	YG	0.0443217
12_S3_L004:AGAACCTGTAAGACCG-1x	Spleen	Ctrl	ctrl	YG	0.17954
12_S3_L004:AGAACCTGTACCTTCC-1x	Spleen	Ctrl	ctrl	YG	0.0560019
12_S3_L004:AGAACCTGTTTACGAC-1x	Spleen	Ctrl	ctrl	YG	0.146321
12_S3_L004:AGAAGCGAGGTGCTTT-1x	Spleen	Ctrl	ctrl	YG	0.0892661
12_S3_L004:AGAAGCGAGTGACCTT-1x	Spleen	Ctrl	ctrl	YG	0.12341
12_S3_L004:AGAAGCGCACTCACTC-1x	Spleen	Ctrl	ctrl	YG	0.0416692
12_S3_L004:AGAAGCGCAGGTCAGA-1x	Spleen	Ctrl	ctrl	YG	0.243617
12_S3_L004:AGAAGCGGTAACATCC-1x	Spleen	Ctrl	ctrl	YG	0.265627
12_S3_L004:AGAAGCGGTATGCAAA-1x	Spleen	Ctrl	ctrl	YG	0.19178
12_S3_L004:AGAAGCGGTGAACGGT-1x	Spleen	Ctrl	ctrl	YG	0.276756
12_S3_L004:AGAAGTAAGAGGTGCT-1x	Spleen	Ctrl	ctrl	YG	0.153144
12_S3_L004:AGAAGTAAGTGCCCGT-1x	Spleen	Ctrl	ctrl	YG	0.0351685
12_S3_L004:AGAAGTACAATACGAA-1x	Spleen	Ctrl	ctrl	YG	0.10152
12_S3_L004:AGAAGTACACCAGCGT-1x	Spleen	Ctrl	ctrl	YG	0.0542067
12_S3_L004:AGAAGTAGTCAACGCC-1x	Spleen	Ctrl	ctrl	YG	0.0517446
12_S3_L004:AGAAGTAGTTCAACGT-1x	Spleen	Ctrl	ctrl	YG	0.0477843
12_S3_L004:AGAAGTAGTTTCGACA-1x	Spleen	Ctrl	ctrl	YG	0.0615721
12_S3_L004:AGAAGTATCCCAATAG-1x	Spleen	Ctrl	ctrl	YG	0.050923
12_S3_L004:AGAAGTATCTAGTCAG-1x	Spleen	Ctrl	ctrl	YG	0.269128
12_S3_L004:AGAAGTATCTTGAGCA-1x	Spleen	Ctrl	ctrl	YG	0.0684813
12_S3_L004:AGACAAAAGGCAGTCA-1x	Spleen	Ctrl	ctrl	YG	0.161194
12_S3_L004:AGACAAAGTTAAGCAA-1x	Spleen	Ctrl	ctrl	YG	0.157213
12_S3_L004:AGACAAATCCGCAAAT-1x	Spleen	Ctrl	ctrl	YG	0.0279098
12_S3_L004:AGACACTAGGGAGGGT-1x	Spleen	Ctrl	ctrl	YG	0.0633687
12_S3_L004:AGACACTAGTATAGGT-1x	Spleen	Ctrl	ctrl	YG	0.246118
12_S3_L004:AGACACTCACACCTAA-1x	Spleen	Ctrl	ctrl	YG	0.120566
12_S3_L004:AGACACTCAGACCCGT-1x	Spleen	Ctrl	ctrl	YG	0.0597478
12_S3_L004:AGACACTTCAACGCTA-1x	Spleen	Ctrl	ctrl	YG	0.271412
12_S3_L004:AGACACTTCCTATTGT-1x	Spleen	Ctrl	ctrl	YG	0.0940799
12_S3_L004:AGACACTTCGCGTAGC-1x	Spleen	Ctrl	ctrl	YG	0.0186579
12_S3_L004:AGACAGGAGTTGTACC-1x	Spleen	Ctrl	ctrl	YG	0.00371998
12_S3_L004:AGACAGGCAACATACC-1x	Spleen	Ctrl	ctrl	YG	0.058179
12_S3_L004:AGACAGGCAATGCTCA-1x	Spleen	Ctrl	ctrl	YG	0.164476
12_S3_L004:AGACAGGCAGACCTGC-1x	Spleen	Ctrl	ctrl	YG	0.106266
12_S3_L004:AGACAGGGTTGTGTTG-1x	Spleen	Ctrl	ctrl	YG	0.179992
12_S3_L004:AGACAGGTCCTAGAGT-1x	Spleen	Ctrl	ctrl	YG	0.0363618
12_S3_L004:AGACCATCACGGGCTT-1x	Spleen	Ctrl	ctrl	YG	0.255997
12_S3_L004:AGACCATCATACCAGT-1x	Spleen	Ctrl	ctrl	YG	-0.00646424
12_S3_L004:AGACCATGTAGCGTCC-1x	Spleen	Ctrl	ctrl	YG	0.0805069
12_S3_L004:AGACCATGTTGCTCCT-1x	Spleen	Ctrl	ctrl	YG	0.137317
12_S3_L004:AGACCATTCGAGAGCA-1x	Spleen	Ctrl	ctrl	YG	0.141322
12_S3_L004:AGACCATTCTACGCAA-1x	Spleen	Ctrl	ctrl	YG	0.0296246
12_S3_L004:AGACCATTCTGTTGGA-1x	Spleen	Ctrl	ctrl	YG	0.19213
12_S3_L004:AGACCATTCTTCTTCC-1x	Spleen	Ctrl	ctrl	YG	-0.0499946
12_S3_L004:AGACCCGAGCGACATG-1x	Spleen	Ctrl	ctrl	YG	0.141729
12_S3_L004:AGACCCGAGGGAACAA-1x	Spleen	Ctrl	ctrl	YG	0.304584
12_S3_L004:AGACCCGCAATTCGTG-1x	Spleen	Ctrl	ctrl	YG	0.156108
12_S3_L004:AGACCCGCACATCATG-1x	Spleen	Ctrl	ctrl	YG	0.199685
12_S3_L004:AGACCCGCATTGTACG-1x	Spleen	Ctrl	ctrl	YG	0.0597183
12_S3_L004:AGACCCGTCCACAGCG-1x	Spleen	Ctrl	ctrl	YG	0.089303
12_S3_L004:AGACCCGTCTCCCATG-1x	Spleen	Ctrl	ctrl	YG	0.0519456
12_S3_L004:AGACTCAAGGTGGGTT-1x	Spleen	Ctrl	ctrl	YG	0.196272
12_S3_L004:AGACTCAAGTAAAGCT-1x	Spleen	Ctrl	ctrl	YG	0.272176
12_S3_L004:AGACTCACACTTTAGG-1x	Spleen	Ctrl	ctrl	YG	0.0738039
12_S3_L004:AGACTCACAGAGAATT-1x	Spleen	Ctrl	ctrl	YG	0.0229977
12_S3_L004:AGACTCATCATTATCC-1x	Spleen	Ctrl	ctrl	YG	0.0610966
12_S3_L004:AGACTCATCCGCATAA-1x	Spleen	Ctrl	ctrl	YG	0.0637596
12_S3_L004:AGACTCATCGACATTG-1x	Spleen	Ctrl	ctrl	YG	0.0689715
12_S3_L004:AGAGAATAGTAAACTG-1x	Spleen	Ctrl	ctrl	YG	0.12004
12_S3_L004:AGAGAATCACACTTAG-1x	Spleen	Ctrl	ctrl	YG	0.0327408
12_S3_L004:AGAGAATGTGTCCAAT-1x	Spleen	Ctrl	ctrl	YG	0.0188694
12_S3_L004:AGAGAATTCCACTGGG-1x	Spleen	Ctrl	ctrl	YG	0.266623
12_S3_L004:AGAGAATTCGACATTG-1x	Spleen	Ctrl	ctrl	YG	0.0479098
12_S3_L004:AGAGAATTCGCCGAGT-1x	Spleen	Ctrl	ctrl	YG	0.255403
12_S3_L004:AGAGAATTCGCGCTGA-1x	Spleen	Ctrl	ctrl	YG	0.213707
12_S3_L004:AGAGAATTCTATCGGA-1x	Spleen	Ctrl	ctrl	YG	0.171374
12_S3_L004:AGAGAATTCTCTTAAC-1x	Spleen	Ctrl	ctrl	YG	0.0638629
12_S3_L004:AGAGAGCCATAGCACT-1x	Spleen	Ctrl	ctrl	YG	-0.0329647
12_S3_L004:AGAGAGCGTACTCCGG-1x	Spleen	Ctrl	ctrl	YG	0.0632999
12_S3_L004:AGAGAGCGTCTAATCG-1x	Spleen	Ctrl	ctrl	YG	0.111863
12_S3_L004:AGAGAGCGTTCGTACA-1x	Spleen	Ctrl	ctrl	YG	0.286811
12_S3_L004:AGAGCAGAGGAAAGAC-1x	Spleen	Ctrl	ctrl	YG	0.165009
12_S3_L004:AGAGCAGAGGAGCTGT-1x	Spleen	Ctrl	ctrl	YG	0.0633446
12_S3_L004:AGAGCAGCACTTTAGG-1x	Spleen	Ctrl	ctrl	YG	0.163048
12_S3_L004:AGAGCAGGTAACGGTG-1x	Spleen	Ctrl	ctrl	YG	0.168217
12_S3_L004:AGAGCAGGTTCCAAAC-1x	Spleen	Ctrl	ctrl	YG	0.0571111
12_S3_L004:AGAGCAGGTTCGAACT-1x	Spleen	Ctrl	ctrl	YG	0.0422483
12_S3_L004:AGAGCAGGTTGGAGGT-1x	Spleen	Ctrl	ctrl	YG	0.117537
12_S3_L004:AGAGCAGTCGCGTCGA-1x	Spleen	Ctrl	ctrl	YG	0.049241
12_S3_L004:AGAGCCCGTACAGTAA-1x	Spleen	Ctrl	ctrl	YG	-0.0120123
12_S3_L004:AGAGCCCGTCGATTCA-1x	Spleen	Ctrl	ctrl	YG	0.231586
12_S3_L004:AGAGCCCTCACTCACC-1x	Spleen	Ctrl	ctrl	YG	0.0506226
12_S3_L004:AGAGCCCTCAGTCCGG-1x	Spleen	Ctrl	ctrl	YG	0.0631117
12_S3_L004:AGAGCCCTCTACTCAT-1x	Spleen	Ctrl	ctrl	YG	0.0895626
12_S3_L004:AGATAGAAGGTGCCAA-1x	Spleen	Ctrl	ctrl	YG	0.239527
12_S3_L004:AGATAGACACAAGGTG-1x	Spleen	Ctrl	ctrl	YG	0.0174702
12_S3_L004:AGATAGACAGGCGTTC-1x	Spleen	Ctrl	ctrl	YG	0.0658966
12_S3_L004:AGATAGAGTCTGCCTT-1x	Spleen	Ctrl	ctrl	YG	0.240919
12_S3_L004:AGATAGAGTTTCTATC-1x	Spleen	Ctrl	ctrl	YG	-0.00622851
12_S3_L004:AGATAGATCGCCGAAC-1x	Spleen	Ctrl	ctrl	YG	0.0904375
12_S3_L004:AGATCCAAGCAACAAT-1x	Spleen	Ctrl	ctrl	YG	0.095356
12_S3_L004:AGATCCACAAATGGAT-1x	Spleen	Ctrl	ctrl	YG	0.204726
12_S3_L004:AGATCCACAACCAACT-1x	Spleen	Ctrl	ctrl	YG	0.0826442
12_S3_L004:AGATCCAGTAGGTTTC-1x	Spleen	Ctrl	ctrl	YG	0.0599048
12_S3_L004:AGATCCAGTGTTCCTC-1x	Spleen	Ctrl	ctrl	YG	0.195927
12_S3_L004:AGATCCATCGAAGAAT-1x	Spleen	Ctrl	ctrl	YG	0.0669672
12_S3_L004:AGATCCATCTGCGGAC-1x	Spleen	Ctrl	ctrl	YG	0.0579213
12_S3_L004:AGATCGTCAACAGCCC-1x	Spleen	Ctrl	ctrl	YG	0.0357229
12_S3_L004:AGATCGTCATCCGAGC-1x	Spleen	Ctrl	ctrl	YG	0.0594103
12_S3_L004:AGATCGTGTACTAGCT-1x	Spleen	Ctrl	ctrl	YG	0.162282
12_S3_L004:AGATCGTGTATAGGAT-1x	Spleen	Ctrl	ctrl	YG	0.0415957
12_S3_L004:AGATCGTGTCTACGAT-1x	Spleen	Ctrl	ctrl	YG	0.162242
12_S3_L004:AGATCGTGTGAATATG-1x	Spleen	Ctrl	ctrl	YG	0.0415836
12_S3_L004:AGATCGTGTTAGGACG-1x	Spleen	Ctrl	ctrl	YG	0.10711
12_S3_L004:AGATCGTTCGACGATT-1x	Spleen	Ctrl	ctrl	YG	0.0615522
12_S3_L004:AGATCGTTCGTCACCT-1x	Spleen	Ctrl	ctrl	YG	0.160413
12_S3_L004:AGATGAAAGCCAAGCA-1x	Spleen	Ctrl	ctrl	YG	0.0336136
12_S3_L004:AGATGAAAGTATGACA-1x	Spleen	Ctrl	ctrl	YG	0.0175463
12_S3_L004:AGATGAACAGTCTGGC-1x	Spleen	Ctrl	ctrl	YG	0.106158
12_S3_L004:AGATGAAGTACTCAAC-1x	Spleen	Ctrl	ctrl	YG	0.111632
12_S3_L004:AGATGAAGTGTGTCCG-1x	Spleen	Ctrl	ctrl	YG	0.169858
12_S3_L004:AGATGAATCATCGTAG-1x	Spleen	Ctrl	ctrl	YG	0.0661523
12_S3_L004:AGATGCTAGATGCTTC-1x	Spleen	Ctrl	ctrl	YG	0.177496
12_S3_L004:AGATGCTAGTAGCTCT-1x	Spleen	Ctrl	ctrl	YG	0.0131716
12_S3_L004:AGATGCTCATTCAGGT-1x	Spleen	Ctrl	ctrl	YG	-0.0207811
12_S3_L004:AGATGCTGTATCTTCT-1x	Spleen	Ctrl	ctrl	YG	0.0379408
12_S3_L004:AGATGCTGTCCCGCAA-1x	Spleen	Ctrl	ctrl	YG	0.103494
12_S3_L004:AGATGCTGTGGTGATG-1x	Spleen	Ctrl	ctrl	YG	0.0564188
12_S3_L004:AGATGCTGTTCCACAA-1x	Spleen	Ctrl	ctrl	YG	0.0699606
12_S3_L004:AGATGCTTCAAGAGTA-1x	Spleen	Ctrl	ctrl	YG	0.0542197
12_S3_L004:AGCATCAAGCGGCTCT-1x	Spleen	Ctrl	ctrl	YG	0.0878049
12_S3_L004:AGCATCACATAGAATG-1x	Spleen	Ctrl	ctrl	YG	-0.0463004
12_S3_L004:AGCATCAGTCGTTCAA-1x	Spleen	Ctrl	ctrl	YG	0.0838925
12_S3_L004:AGCATCAGTCTCCCTA-1x	Spleen	Ctrl	ctrl	YG	0.0743357
12_S3_L004:AGCATCAGTTGTTGCA-1x	Spleen	Ctrl	ctrl	YG	0.0528767
12_S3_L004:AGCATCATCGAGATAA-1x	Spleen	Ctrl	ctrl	YG	0.225042
12_S3_L004:AGCATCATCGGCCTTT-1x	Spleen	Ctrl	ctrl	YG	0.156973
12_S3_L004:AGCCAATAGCCTGGAA-1x	Spleen	Ctrl	ctrl	YG	0.0211033
12_S3_L004:AGCCAATGTGGAGAAA-1x	Spleen	Ctrl	ctrl	YG	0.141765
12_S3_L004:AGCCAATGTTCAATCG-1x	Spleen	Ctrl	ctrl	YG	0.0356094
12_S3_L004:AGCCAATTCCGGCAGT-1x	Spleen	Ctrl	ctrl	YG	0.0605663
12_S3_L004:AGCCAATTCGAACCTA-1x	Spleen	Ctrl	ctrl	YG	0.0175764
12_S3_L004:AGCCACGAGCAGAAAG-1x	Spleen	Ctrl	ctrl	YG	0.144497
12_S3_L004:AGCCACGAGCTTCTAG-1x	Spleen	Ctrl	ctrl	YG	-0.0178814
12_S3_L004:AGCCACGAGTGCACCC-1x	Spleen	Ctrl	ctrl	YG	0.060743
12_S3_L004:AGCCACGGTGCATGAG-1x	Spleen	Ctrl	ctrl	YG	0.0479754
12_S3_L004:AGCCAGCCATCGCTAA-1x	Spleen	Ctrl	ctrl	YG	0.0630999
12_S3_L004:AGCCAGCTCATTGCGA-1x	Spleen	Ctrl	ctrl	YG	0.0740748
12_S3_L004:AGCCAGCTCCAACTGA-1x	Spleen	Ctrl	ctrl	YG	0.0678368
12_S3_L004:AGCCAGCTCTACCAGA-1x	Spleen	Ctrl	ctrl	YG	0.18683
12_S3_L004:AGCGATTAGGTCCCGT-1x	Spleen	Ctrl	ctrl	YG	0.128813
12_S3_L004:AGCGATTCAGATACCT-1x	Spleen	Ctrl	ctrl	YG	0.0294945
12_S3_L004:AGCGATTTCGTAGGAG-1x	Spleen	Ctrl	ctrl	YG	0.0713362
12_S3_L004:AGCGCCACAACTGAAA-1x	Spleen	Ctrl	ctrl	YG	0.176772
12_S3_L004:AGCGCCACATTGCCGG-1x	Spleen	Ctrl	ctrl	YG	0.134633
12_S3_L004:AGCGCCAGTAGCACGA-1x	Spleen	Ctrl	ctrl	YG	0.0333212
12_S3_L004:AGCGCCAGTCAGACGA-1x	Spleen	Ctrl	ctrl	YG	0.150879
12_S3_L004:AGCGCCAGTCTTACAG-1x	Spleen	Ctrl	ctrl	YG	0.0312124
12_S3_L004:AGCGCCAGTGATCGTT-1x	Spleen	Ctrl	ctrl	YG	0.0640993
12_S3_L004:AGCGCCAGTGTAGCAG-1x	Spleen	Ctrl	ctrl	YG	0.0480737
12_S3_L004:AGCGCCAGTGTCCCTT-1x	Spleen	Ctrl	ctrl	YG	0.021657
12_S3_L004:AGCGCCATCACGGGCT-1x	Spleen	Ctrl	ctrl	YG	0.153564
12_S3_L004:AGCGCTGAGGTTATAG-1x	Spleen	Ctrl	ctrl	YG	0.0424093
12_S3_L004:AGCGCTGCAGAGTTCT-1x	Spleen	Ctrl	ctrl	YG	0.0170129
12_S3_L004:AGCGCTGGTGTTGACT-1x	Spleen	Ctrl	ctrl	YG	0.154598
12_S3_L004:AGCGCTGTCACCCTCA-1x	Spleen	Ctrl	ctrl	YG	0.0793735
12_S3_L004:AGCGCTGTCACGATCA-1x	Spleen	Ctrl	ctrl	YG	0.025283
12_S3_L004:AGCGCTGTCCAGCAAT-1x	Spleen	Ctrl	ctrl	YG	0.0324463
12_S3_L004:AGCGCTGTCCCATACC-1x	Spleen	Ctrl	ctrl	YG	0.0601106
12_S3_L004:AGCGCTGTCCGGTTCT-1x	Spleen	Ctrl	ctrl	YG	0.00533269
12_S3_L004:AGCGCTGTCGGTCATA-1x	Spleen	Ctrl	ctrl	YG	0.298168
12_S3_L004:AGCGTATAGCTGTTAC-1x	Spleen	Ctrl	ctrl	YG	0.226469
12_S3_L004:AGCGTATCAAGTGACG-1x	Spleen	Ctrl	ctrl	YG	0.0554197
12_S3_L004:AGCGTATCACTTCCTG-1x	Spleen	Ctrl	ctrl	YG	0.128333
12_S3_L004:AGCGTATGTTGCCATA-1x	Spleen	Ctrl	ctrl	YG	0.0894487
12_S3_L004:AGCGTATTCTACCAGA-1x	Spleen	Ctrl	ctrl	YG	0.191902
12_S3_L004:AGCGTATTCTCCTGTG-1x	Spleen	Ctrl	ctrl	YG	0.195619
12_S3_L004:AGCGTCGCAGCAGTAG-1x	Spleen	Ctrl	ctrl	YG	0.199944
12_S3_L004:AGCGTCGCAGCTATAC-1x	Spleen	Ctrl	ctrl	YG	0.0993411
12_S3_L004:AGCTACACAAAGCGTG-1x	Spleen	Ctrl	ctrl	YG	0.153395
12_S3_L004:AGCTACACAACATACC-1x	Spleen	Ctrl	ctrl	YG	0.0460859
12_S3_L004:AGCTACACACCCAATA-1x	Spleen	Ctrl	ctrl	YG	0.176903
12_S3_L004:AGCTACAGTACGTGTT-1x	Spleen	Ctrl	ctrl	YG	0.094421
12_S3_L004:AGCTACAGTCTACGTA-1x	Spleen	Ctrl	ctrl	YG	0.0621086
12_S3_L004:AGCTCAAAGCCTGTCG-1x	Spleen	Ctrl	ctrl	YG	0.17105
12_S3_L004:AGCTCAAAGTATTCCG-1x	Spleen	Ctrl	ctrl	YG	0.219971
12_S3_L004:AGCTCAAGTCACAGAG-1x	Spleen	Ctrl	ctrl	YG	0.00394399
12_S3_L004:AGCTCAATCAGAGCGA-1x	Spleen	Ctrl	ctrl	YG	0.0846235
12_S3_L004:AGCTTCCAGGACAGTC-1x	Spleen	Ctrl	ctrl	YG	0.0685062
12_S3_L004:AGCTTCCCAGCCGGTT-1x	Spleen	Ctrl	ctrl	YG	0.0638066
12_S3_L004:AGCTTCCCAGGCCCTA-1x	Spleen	Ctrl	ctrl	YG	0.0398921
12_S3_L004:AGCTTCCTCCGGGACT-1x	Spleen	Ctrl	ctrl	YG	0.166938
12_S3_L004:AGCTTCCTCCTCAGGG-1x	Spleen	Ctrl	ctrl	YG	0.071265
12_S3_L004:AGCTTCCTCTCATAGG-1x	Spleen	Ctrl	ctrl	YG	0.185283
12_S3_L004:AGGAAATAGGACCCAA-1x	Spleen	Ctrl	ctrl	YG	0.182235
12_S3_L004:AGGAAATCAAACGGCA-1x	Spleen	Ctrl	ctrl	YG	0.171833
12_S3_L004:AGGAAATCATCGCTCT-1x	Spleen	Ctrl	ctrl	YG	0.00698076
12_S3_L004:AGGAAATGTATCGGTT-1x	Spleen	Ctrl	ctrl	YG	-0.00258845
12_S3_L004:AGGAAATGTCTGTCCT-1x	Spleen	Ctrl	ctrl	YG	0.110239
12_S3_L004:AGGAAATGTTGCTCGG-1x	Spleen	Ctrl	ctrl	YG	0.0304782
12_S3_L004:AGGAAATGTTTAAGGA-1x	Spleen	Ctrl	ctrl	YG	0.0861258
12_S3_L004:AGGAAATTCACGATCA-1x	Spleen	Ctrl	ctrl	YG	0.141115
12_S3_L004:AGGAAATTCATTGCCC-1x	Spleen	Ctrl	ctrl	YG	-0.0453693
12_S3_L004:AGGAATAAGAACTGAT-1x	Spleen	Ctrl	ctrl	YG	0.00561078
12_S3_L004:AGGAATAAGATGCTTC-1x	Spleen	Ctrl	ctrl	YG	0.183346
12_S3_L004:AGGAATAAGCTAAGTA-1x	Spleen	Ctrl	ctrl	YG	0.162489
12_S3_L004:AGGAATAAGTGCACCC-1x	Spleen	Ctrl	ctrl	YG	0.168349
12_S3_L004:AGGAATACAGAGTGAC-1x	Spleen	Ctrl	ctrl	YG	0.00484699
12_S3_L004:AGGAATAGTGAACTAA-1x	Spleen	Ctrl	ctrl	YG	0.185521
12_S3_L004:AGGAATAGTTACTCAG-1x	Spleen	Ctrl	ctrl	YG	0.0288226
12_S3_L004:AGGAATATCCACGGAC-1x	Spleen	Ctrl	ctrl	YG	0.15192
12_S3_L004:AGGAATATCGTGTTCC-1x	Spleen	Ctrl	ctrl	YG	-0.0135785
12_S3_L004:AGGAATATCTGCTCTG-1x	Spleen	Ctrl	ctrl	YG	0.0414412
12_S3_L004:AGGACGAAGCTCCCTT-1x	Spleen	Ctrl	ctrl	YG	0.155579
12_S3_L004:AGGACGAAGCTGGCCT-1x	Spleen	Ctrl	ctrl	YG	0.0415493
12_S3_L004:AGGACGAAGGTTTACC-1x	Spleen	Ctrl	ctrl	YG	-0.0236712
12_S3_L004:AGGACGACAGGCCCTA-1x	Spleen	Ctrl	ctrl	YG	0.043907
12_S3_L004:AGGACGAGTAAGCAAT-1x	Spleen	Ctrl	ctrl	YG	0.0253214
12_S3_L004:AGGACTTAGCTCCATA-1x	Spleen	Ctrl	ctrl	YG	0.0536278
12_S3_L004:AGGACTTAGTATTGCC-1x	Spleen	Ctrl	ctrl	YG	0.147179
12_S3_L004:AGGACTTCAGGTGTGA-1x	Spleen	Ctrl	ctrl	YG	0.0668432
12_S3_L004:AGGACTTCAGGTTCCG-1x	Spleen	Ctrl	ctrl	YG	0.153423
12_S3_L004:AGGAGGTAGAATCCCT-1x	Spleen	Ctrl	ctrl	YG	0.155428
12_S3_L004:AGGAGGTAGAGTCCGA-1x	Spleen	Ctrl	ctrl	YG	0.143824
12_S3_L004:AGGAGGTAGTCTCGTA-1x	Spleen	Ctrl	ctrl	YG	0.0663475
12_S3_L004:AGGAGGTAGTTTCAGC-1x	Spleen	Ctrl	ctrl	YG	0.0970278
12_S3_L004:AGGAGGTCATACGCAT-1x	Spleen	Ctrl	ctrl	YG	0.0270961
12_S3_L004:AGGAGGTTCCTCTCGA-1x	Spleen	Ctrl	ctrl	YG	-0.0573284
12_S3_L004:AGGATAAAGCGATCGA-1x	Spleen	Ctrl	ctrl	YG	0.094941
12_S3_L004:AGGATAAAGTGTCATC-1x	Spleen	Ctrl	ctrl	YG	0.0455425
12_S3_L004:AGGATAACACAGGATG-1x	Spleen	Ctrl	ctrl	YG	0.0311727
12_S3_L004:AGGATAAGTACCGCGT-1x	Spleen	Ctrl	ctrl	YG	0.0223822
12_S3_L004:AGGATAAGTAGTAAGT-1x	Spleen	Ctrl	ctrl	YG	0.00169676
12_S3_L004:AGGATAATCTAATTCC-1x	Spleen	Ctrl	ctrl	YG	0.101036
12_S3_L004:AGGATCTAGCACTAGG-1x	Spleen	Ctrl	ctrl	YG	0.170904
12_S3_L004:AGGATCTAGCTCATAC-1x	Spleen	Ctrl	ctrl	YG	0.195821
12_S3_L004:AGGATCTAGCTCTTCC-1x	Spleen	Ctrl	ctrl	YG	-0.00703787
12_S3_L004:AGGATCTCATCGATAC-1x	Spleen	Ctrl	ctrl	YG	0.0540666
12_S3_L004:AGGATCTGTAACTTCG-1x	Spleen	Ctrl	ctrl	YG	0.0520382
12_S3_L004:AGGATCTGTCTCAGGC-1x	Spleen	Ctrl	ctrl	YG	0.0949027
12_S3_L004:AGGATCTGTGGGCTTC-1x	Spleen	Ctrl	ctrl	YG	0.116995
12_S3_L004:AGGATCTTCACTTCTA-1x	Spleen	Ctrl	ctrl	YG	0.0354497
12_S3_L004:AGGCATTGTCCCTAAA-1x	Spleen	Ctrl	ctrl	YG	0.0517536
12_S3_L004:AGGCATTGTGAATTAG-1x	Spleen	Ctrl	ctrl	YG	0.0702306
12_S3_L004:AGGCATTGTGAGCAGT-1x	Spleen	Ctrl	ctrl	YG	0.0715027
12_S3_L004:AGGCATTGTTGTGCAT-1x	Spleen	Ctrl	ctrl	YG	0.0124006
12_S3_L004:AGGCCACAGACAAGCC-1x	Spleen	Ctrl	ctrl	YG	0.161117
12_S3_L004:AGGCCACAGCAGGGAG-1x	Spleen	Ctrl	ctrl	YG	0.124761
12_S3_L004:AGGCCACAGCCTATCA-1x	Spleen	Ctrl	ctrl	YG	0.00852201
12_S3_L004:AGGCCACCAAATACGA-1x	Spleen	Ctrl	ctrl	YG	0.196629
12_S3_L004:AGGCCACCATGCGTGC-1x	Spleen	Ctrl	ctrl	YG	0.0306845
12_S3_L004:AGGCCACGTATCTCGA-1x	Spleen	Ctrl	ctrl	YG	0.0735554
12_S3_L004:AGGCCACGTCTGTGCG-1x	Spleen	Ctrl	ctrl	YG	0.150609
12_S3_L004:AGGCCACGTGGCAGAT-1x	Spleen	Ctrl	ctrl	YG	0.139932
12_S3_L004:AGGCCACTCATGTCTT-1x	Spleen	Ctrl	ctrl	YG	0.0615936
12_S3_L004:AGGCCACTCGATGGAG-1x	Spleen	Ctrl	ctrl	YG	0.0729539
12_S3_L004:AGGCCACTCTCATGCC-1x	Spleen	Ctrl	ctrl	YG	-0.0781653
12_S3_L004:AGGCCACTCTTCCACG-1x	Spleen	Ctrl	ctrl	YG	-0.0155201
12_S3_L004:AGGCTGCAGACGTCCC-1x	Spleen	Ctrl	ctrl	YG	0.165922
12_S3_L004:AGGCTGCCACCTTCGT-1x	Spleen	Ctrl	ctrl	YG	0.113254
12_S3_L004:AGGCTGCCACGGTCTG-1x	Spleen	Ctrl	ctrl	YG	0.125104
12_S3_L004:AGGCTGCCAGAGATTA-1x	Spleen	Ctrl	ctrl	YG	0.0842914
12_S3_L004:AGGCTGCCATCTGCGG-1x	Spleen	Ctrl	ctrl	YG	0.100036
12_S3_L004:AGGCTGCGTTACAGCT-1x	Spleen	Ctrl	ctrl	YG	0.179867
12_S3_L004:AGGGAGTAGGTTGACG-1x	Spleen	Ctrl	ctrl	YG	0.178786
12_S3_L004:AGGGAGTCATCCCACT-1x	Spleen	Ctrl	ctrl	YG	0.175335
12_S3_L004:AGGGAGTGTAGATCGG-1x	Spleen	Ctrl	ctrl	YG	0.143105
12_S3_L004:AGGGAGTGTGCATACT-1x	Spleen	Ctrl	ctrl	YG	0.173616
12_S3_L004:AGGGAGTTCCTTCTTC-1x	Spleen	Ctrl	ctrl	YG	-0.00595083
12_S3_L004:AGGGAGTTCTAGTTCT-1x	Spleen	Ctrl	ctrl	YG	0.179974
12_S3_L004:AGGGCCTAGAGCAGCT-1x	Spleen	Ctrl	ctrl	YG	0.206295
12_S3_L004:AGGGCCTAGCCGATAG-1x	Spleen	Ctrl	ctrl	YG	0.16999
12_S3_L004:AGGGCCTAGGTTCATC-1x	Spleen	Ctrl	ctrl	YG	0.214603
12_S3_L004:AGGGCCTCATTCTGTT-1x	Spleen	Ctrl	ctrl	YG	0.14055
12_S3_L004:AGGGCCTGTGACAGGT-1x	Spleen	Ctrl	ctrl	YG	0.0841538
12_S3_L004:AGGGCCTTCCCTCGAT-1x	Spleen	Ctrl	ctrl	YG	-0.0468218
12_S3_L004:AGGGCCTTCCGCCTAT-1x	Spleen	Ctrl	ctrl	YG	0.269029
12_S3_L004:AGGGCTCAGCCTCACG-1x	Spleen	Ctrl	ctrl	YG	0.132233
12_S3_L004:AGGGCTCAGCTCGACC-1x	Spleen	Ctrl	ctrl	YG	0.214137
12_S3_L004:AGGGCTCAGTGTTCAC-1x	Spleen	Ctrl	ctrl	YG	0.0492025
12_S3_L004:AGGGCTCGTGCTCGTG-1x	Spleen	Ctrl	ctrl	YG	0.263207
12_S3_L004:AGGGCTCGTGGATTTC-1x	Spleen	Ctrl	ctrl	YG	0.184651
12_S3_L004:AGGGTCCAGTATGATG-1x	Spleen	Ctrl	ctrl	YG	0.0699764
12_S3_L004:AGGGTCCAGTTACGTC-1x	Spleen	Ctrl	ctrl	YG	0.00341858
12_S3_L004:AGGGTCCCACACCTAA-1x	Spleen	Ctrl	ctrl	YG	0.0638328
12_S3_L004:AGGGTCCGTCCGAAGA-1x	Spleen	Ctrl	ctrl	YG	0.08235
12_S3_L004:AGGGTCCGTTGCTGAT-1x	Spleen	Ctrl	ctrl	YG	0.020575
12_S3_L004:AGGGTGACACCTGCGA-1x	Spleen	Ctrl	ctrl	YG	0.054084
12_S3_L004:AGGGTGAGTCCAGGTC-1x	Spleen	Ctrl	ctrl	YG	0.154516
12_S3_L004:AGGGTGAGTCTTCGAA-1x	Spleen	Ctrl	ctrl	YG	0.0606461
12_S3_L004:AGGGTGAGTTAAAGTG-1x	Spleen	Ctrl	ctrl	YG	0.140229
12_S3_L004:AGGGTTTAGACCATGG-1x	Spleen	Ctrl	ctrl	YG	0.0774625
12_S3_L004:AGGGTTTAGTGCGTCC-1x	Spleen	Ctrl	ctrl	YG	0.0517294
12_S3_L004:AGGGTTTCACCATAAC-1x	Spleen	Ctrl	ctrl	YG	0.103733
12_S3_L004:AGGGTTTGTACAGTTC-1x	Spleen	Ctrl	ctrl	YG	0.196564
12_S3_L004:AGGGTTTGTCGCGTTG-1x	Spleen	Ctrl	ctrl	YG	0.155311
12_S3_L004:AGGGTTTGTTTGGGTT-1x	Spleen	Ctrl	ctrl	YG	0.059147
12_S3_L004:AGGGTTTTCAAGCCGC-1x	Spleen	Ctrl	ctrl	YG	0.0152557
12_S3_L004:AGGGTTTTCCCGTAAA-1x	Spleen	Ctrl	ctrl	YG	0.191029
12_S3_L004:AGGTAGGAGAGTCACG-1x	Spleen	Ctrl	ctrl	YG	0.30492
12_S3_L004:AGGTAGGCAACTCGTA-1x	Spleen	Ctrl	ctrl	YG	0.0424685
12_S3_L004:AGGTAGGCACCAGCCA-1x	Spleen	Ctrl	ctrl	YG	-0.0366194
12_S3_L004:AGGTAGGCACGGGTAA-1x	Spleen	Ctrl	ctrl	YG	0.170231
12_S3_L004:AGGTAGGCATATCTCT-1x	Spleen	Ctrl	ctrl	YG	0.0720663
12_S3_L004:AGGTAGGGTACGTAGG-1x	Spleen	Ctrl	ctrl	YG	0.221836
12_S3_L004:AGGTAGGGTAGGTACG-1x	Spleen	Ctrl	ctrl	YG	0.0374685
12_S3_L004:AGGTCATAGAGCAGCT-1x	Spleen	Ctrl	ctrl	YG	0.046405
12_S3_L004:AGGTCATAGTTGTCAC-1x	Spleen	Ctrl	ctrl	YG	-0.0229854
12_S3_L004:AGGTCATCAAAGGCGT-1x	Spleen	Ctrl	ctrl	YG	0.0705689
12_S3_L004:AGGTCATCAAATTGCC-1x	Spleen	Ctrl	ctrl	YG	0.0801293
12_S3_L004:AGGTCATCACAAGCTT-1x	Spleen	Ctrl	ctrl	YG	0.102778
12_S3_L004:AGGTCATCATCAGCAT-1x	Spleen	Ctrl	ctrl	YG	0.164274
12_S3_L004:AGGTCATTCAGGACGA-1x	Spleen	Ctrl	ctrl	YG	0.281937
12_S3_L004:AGGTCATTCCCTCTAG-1x	Spleen	Ctrl	ctrl	YG	0.0907074
12_S3_L004:AGGTCATTCCTCACCA-1x	Spleen	Ctrl	ctrl	YG	0.251675
12_S3_L004:AGGTCTAAGACAGCGT-1x	Spleen	Ctrl	ctrl	YG	0.132037
12_S3_L004:AGGTCTAGTGGATCGA-1x	Spleen	Ctrl	ctrl	YG	0.221171
12_S3_L004:AGGTCTATCCGCACTT-1x	Spleen	Ctrl	ctrl	YG	0.0294381
12_S3_L004:AGGTCTATCGATACGT-1x	Spleen	Ctrl	ctrl	YG	0.166554
12_S3_L004:AGGTCTATCGCCGATG-1x	Spleen	Ctrl	ctrl	YG	0.317331
12_S3_L004:AGGTCTATCGCTAGCG-1x	Spleen	Ctrl	ctrl	YG	0.141924
12_S3_L004:AGGTGTTAGCGATGGT-1x	Spleen	Ctrl	ctrl	YG	0.122371
12_S3_L004:AGGTGTTAGTAAATGC-1x	Spleen	Ctrl	ctrl	YG	-0.0140076
12_S3_L004:AGGTGTTAGTCCCGAC-1x	Spleen	Ctrl	ctrl	YG	0.187116
12_S3_L004:AGGTGTTCAACTAGAA-1x	Spleen	Ctrl	ctrl	YG	0.0817781
12_S3_L004:AGGTGTTCACAGTACT-1x	Spleen	Ctrl	ctrl	YG	0.0727402
12_S3_L004:AGGTGTTCACTGGACC-1x	Spleen	Ctrl	ctrl	YG	0.0496749
12_S3_L004:AGGTGTTCATCGATGT-1x	Spleen	Ctrl	ctrl	YG	0.166146
12_S3_L004:AGGTGTTCATGATAGA-1x	Spleen	Ctrl	ctrl	YG	-0.0184266
12_S3_L004:AGGTGTTGTCCACACG-1x	Spleen	Ctrl	ctrl	YG	0.162904
12_S3_L004:AGGTGTTGTTATCTGG-1x	Spleen	Ctrl	ctrl	YG	0.112595
12_S3_L004:AGGTGTTTCAGAATAG-1x	Spleen	Ctrl	ctrl	YG	0.0221597
12_S3_L004:AGGTGTTTCGACCTAA-1x	Spleen	Ctrl	ctrl	YG	0.169523
12_S3_L004:AGGTTACAGTATGATG-1x	Spleen	Ctrl	ctrl	YG	0.204555
12_S3_L004:AGGTTACCAAATGAGT-1x	Spleen	Ctrl	ctrl	YG	0.265698
12_S3_L004:AGGTTACCAAGAAATC-1x	Spleen	Ctrl	ctrl	YG	0.190296
12_S3_L004:AGGTTACTCGGTCATA-1x	Spleen	Ctrl	ctrl	YG	0.0647379
12_S3_L004:AGGTTGTCAATGGGTG-1x	Spleen	Ctrl	ctrl	YG	0.184971
12_S3_L004:AGGTTGTGTTCTTGCC-1x	Spleen	Ctrl	ctrl	YG	0.0346262
12_S3_L004:AGGTTGTTCATGTCAG-1x	Spleen	Ctrl	ctrl	YG	0.0572836
12_S3_L004:AGGTTGTTCCTTTGAT-1x	Spleen	Ctrl	ctrl	YG	0.101856
12_S3_L004:AGTAACCGTAGGACCA-1x	Spleen	Ctrl	ctrl	YG	0.229072
12_S3_L004:AGTAACCGTCCTGGTG-1x	Spleen	Ctrl	ctrl	YG	0.163952
12_S3_L004:AGTAACCGTGAGACGT-1x	Spleen	Ctrl	ctrl	YG	0.0529778
12_S3_L004:AGTAACCTCGTTGTGA-1x	Spleen	Ctrl	ctrl	YG	0.136874
12_S3_L004:AGTACCAAGATGTAGT-1x	Spleen	Ctrl	ctrl	YG	0.226214
12_S3_L004:AGTACCACACAGTGAG-1x	Spleen	Ctrl	ctrl	YG	0.106137
12_S3_L004:AGTACCACACATACGT-1x	Spleen	Ctrl	ctrl	YG	0.132328
12_S3_L004:AGTACCACACCGTGCA-1x	Spleen	Ctrl	ctrl	YG	0.0813068
12_S3_L004:AGTACCACAGTCTCTC-1x	Spleen	Ctrl	ctrl	YG	0.0330353
12_S3_L004:AGTACCAGTATCGTAC-1x	Spleen	Ctrl	ctrl	YG	0.0302209
12_S3_L004:AGTACCAGTTACCGTA-1x	Spleen	Ctrl	ctrl	YG	0.00963174
12_S3_L004:AGTACCATCAGACATC-1x	Spleen	Ctrl	ctrl	YG	0.14797
12_S3_L004:AGTACCATCCGTGCGA-1x	Spleen	Ctrl	ctrl	YG	0.189674
12_S3_L004:AGTACCATCGTGCGAC-1x	Spleen	Ctrl	ctrl	YG	0.0776586
12_S3_L004:AGTACTGAGTATGAGT-1x	Spleen	Ctrl	ctrl	YG	-0.0286757
12_S3_L004:AGTACTGCAAGAGTTA-1x	Spleen	Ctrl	ctrl	YG	0.148537
12_S3_L004:AGTACTGCAGAGAAAG-1x	Spleen	Ctrl	ctrl	YG	0.0354116
12_S3_L004:AGTACTGCAGTAGAGC-1x	Spleen	Ctrl	ctrl	YG	0.170968
12_S3_L004:AGTACTGGTCACGTGC-1x	Spleen	Ctrl	ctrl	YG	-0.0108755
12_S3_L004:AGTACTGTCGAACGGA-1x	Spleen	Ctrl	ctrl	YG	0.147156
12_S3_L004:AGTACTGTCTACGGTA-1x	Spleen	Ctrl	ctrl	YG	0.165663
12_S3_L004:AGTAGCTGTCGAGTGA-1x	Spleen	Ctrl	ctrl	YG	0.0615613
12_S3_L004:AGTAGCTTCAAATGAG-1x	Spleen	Ctrl	ctrl	YG	0.0823886
12_S3_L004:AGTAGCTTCACTCACC-1x	Spleen	Ctrl	ctrl	YG	0.164922
12_S3_L004:AGTAGTCAGCTAAACA-1x	Spleen	Ctrl	ctrl	YG	0.0768855
12_S3_L004:AGTAGTCAGGTCTACT-1x	Spleen	Ctrl	ctrl	YG	0.0595974
12_S3_L004:AGTAGTCAGTCATACC-1x	Spleen	Ctrl	ctrl	YG	0.0792108
12_S3_L004:AGTAGTCGTGAGTCAG-1x	Spleen	Ctrl	ctrl	YG	0.257006
12_S3_L004:AGTCAACAGGGAGGTG-1x	Spleen	Ctrl	ctrl	YG	0.0624394
12_S3_L004:AGTCAACAGTAGATCA-1x	Spleen	Ctrl	ctrl	YG	0.108281
12_S3_L004:AGTCAACAGTGATCGG-1x	Spleen	Ctrl	ctrl	YG	0.0622709
12_S3_L004:AGTCAACGTACGAGCA-1x	Spleen	Ctrl	ctrl	YG	0.176148
12_S3_L004:AGTCAACGTCGATTCA-1x	Spleen	Ctrl	ctrl	YG	0.116262
12_S3_L004:AGTCAACTCCGATTAG-1x	Spleen	Ctrl	ctrl	YG	0.00300816
12_S3_L004:AGTCAACTCCTAAGTG-1x	Spleen	Ctrl	ctrl	YG	-0.0377866
12_S3_L004:AGTCAACTCCTACGAA-1x	Spleen	Ctrl	ctrl	YG	0.0604806
12_S3_L004:AGTCAACTCTTCGCTG-1x	Spleen	Ctrl	ctrl	YG	0.0897588
12_S3_L004:AGTCACAAGGTCGTAG-1x	Spleen	Ctrl	ctrl	YG	0.179123
12_S3_L004:AGTCACAAGTAGAGTT-1x	Spleen	Ctrl	ctrl	YG	0.143727
12_S3_L004:AGTCACACACGACAAG-1x	Spleen	Ctrl	ctrl	YG	0.0852959
12_S3_L004:AGTCACACACTCGATA-1x	Spleen	Ctrl	ctrl	YG	0.146483
12_S3_L004:AGTCACATCCCATACC-1x	Spleen	Ctrl	ctrl	YG	0.0790941
12_S3_L004:AGTCATGAGAGGTCGT-1x	Spleen	Ctrl	ctrl	YG	0.145954
12_S3_L004:AGTCATGTCCCTGTTG-1x	Spleen	Ctrl	ctrl	YG	0.0531773
12_S3_L004:AGTCATGTCCTTCTTC-1x	Spleen	Ctrl	ctrl	YG	0.0675525
12_S3_L004:AGTCATGTCGCGCTGA-1x	Spleen	Ctrl	ctrl	YG	0.0462694
12_S3_L004:AGTCTCCAGAAACTCA-1x	Spleen	Ctrl	ctrl	YG	0.0314987
12_S3_L004:AGTCTCCAGAGGTGCT-1x	Spleen	Ctrl	ctrl	YG	0.176546
12_S3_L004:AGTCTCCAGGAGCAAA-1x	Spleen	Ctrl	ctrl	YG	0.158434
12_S3_L004:AGTCTCCCAACACAAA-1x	Spleen	Ctrl	ctrl	YG	0.131085
12_S3_L004:AGTCTCCCAATAGGGC-1x	Spleen	Ctrl	ctrl	YG	0.13112
12_S3_L004:AGTCTCCCACACAGAG-1x	Spleen	Ctrl	ctrl	YG	0.177857
12_S3_L004:AGTCTCCCATCGTGCG-1x	Spleen	Ctrl	ctrl	YG	0.0765638
12_S3_L004:AGTCTCCGTGCTTCAA-1x	Spleen	Ctrl	ctrl	YG	0.0415239
12_S3_L004:AGTGACTAGTCTGTAC-1x	Spleen	Ctrl	ctrl	YG	0.024182
12_S3_L004:AGTGACTCACGGAAGT-1x	Spleen	Ctrl	ctrl	YG	0.0543436
12_S3_L004:AGTGACTCAGTATGAA-1x	Spleen	Ctrl	ctrl	YG	0.0880961
12_S3_L004:AGTGACTCATCGAGCC-1x	Spleen	Ctrl	ctrl	YG	0.0503978
12_S3_L004:AGTGACTGTCAGGTGA-1x	Spleen	Ctrl	ctrl	YG	0.171073
12_S3_L004:AGTGACTTCGCAGTTA-1x	Spleen	Ctrl	ctrl	YG	0.162685
12_S3_L004:AGTGACTTCTCGCTCA-1x	Spleen	Ctrl	ctrl	YG	0.139445
12_S3_L004:AGTGATCAGTGGAAAG-1x	Spleen	Ctrl	ctrl	YG	0.0286444
12_S3_L004:AGTGATCCATACAGGG-1x	Spleen	Ctrl	ctrl	YG	0.0986867
12_S3_L004:AGTGATCGTACATACC-1x	Spleen	Ctrl	ctrl	YG	0.00571298
12_S3_L004:AGTGATCGTAGGACCA-1x	Spleen	Ctrl	ctrl	YG	0.0494518
12_S3_L004:AGTGATCGTGTGATGG-1x	Spleen	Ctrl	ctrl	YG	0.00985018
12_S3_L004:AGTGATCGTTAAGCAA-1x	Spleen	Ctrl	ctrl	YG	0.110181
12_S3_L004:AGTGATCGTTACACTG-1x	Spleen	Ctrl	ctrl	YG	0.0281364
12_S3_L004:AGTGATCGTTCTTCAT-1x	Spleen	Ctrl	ctrl	YG	0.261609
12_S3_L004:AGTGATCTCGATGCAT-1x	Spleen	Ctrl	ctrl	YG	0.0742498
12_S3_L004:AGTGCCGAGAATCCCT-1x	Spleen	Ctrl	ctrl	YG	0.0313578
12_S3_L004:AGTGCCGCAAGTGCTT-1x	Spleen	Ctrl	ctrl	YG	0.183371
12_S3_L004:AGTGCCGGTGGCGCTT-1x	Spleen	Ctrl	ctrl	YG	-0.0263993
12_S3_L004:AGTGCCGGTGTTAAAG-1x	Spleen	Ctrl	ctrl	YG	0.0247494
12_S3_L004:AGTGCCGTCAATCCAG-1x	Spleen	Ctrl	ctrl	YG	-0.0105022
12_S3_L004:AGTGTTGAGCAGCCCT-1x	Spleen	Ctrl	ctrl	YG	0.140901
12_S3_L004:AGTGTTGCAACGTTAC-1x	Spleen	Ctrl	ctrl	YG	0.280073
12_S3_L004:AGTGTTGCACGACGAA-1x	Spleen	Ctrl	ctrl	YG	0.178665
12_S3_L004:AGTGTTGGTCAAACGG-1x	Spleen	Ctrl	ctrl	YG	0.049136
12_S3_L004:AGTGTTGGTCCTCCTA-1x	Spleen	Ctrl	ctrl	YG	0.146839
12_S3_L004:AGTGTTGTCTAGTCAG-1x	Spleen	Ctrl	ctrl	YG	-0.0213682
12_S3_L004:AGTGTTGTCTGAGGTT-1x	Spleen	Ctrl	ctrl	YG	0.00422115
12_S3_L004:AGTTAGCCAGACTGCC-1x	Spleen	Ctrl	ctrl	YG	0.0869221
12_S3_L004:AGTTAGCGTACGGATG-1x	Spleen	Ctrl	ctrl	YG	0.117787
12_S3_L004:AGTTAGCGTCCCGGTA-1x	Spleen	Ctrl	ctrl	YG	0.157357
12_S3_L004:AGTTAGCGTGAATGAT-1x	Spleen	Ctrl	ctrl	YG	0.0666758
12_S3_L004:AGTTCCCAGTCCCGAC-1x	Spleen	Ctrl	ctrl	YG	0.0441098
12_S3_L004:AGTTCCCCAAGACCTT-1x	Spleen	Ctrl	ctrl	YG	-0.0242145
12_S3_L004:AGTTCCCCAGCGTGAA-1x	Spleen	Ctrl	ctrl	YG	0.120079
12_S3_L004:AGTTCCCGTAGAGATT-1x	Spleen	Ctrl	ctrl	YG	0.157917
12_S3_L004:AGTTCCCGTCACGTGC-1x	Spleen	Ctrl	ctrl	YG	0.0461814
12_S3_L004:AGTTCCCGTTGTGCAT-1x	Spleen	Ctrl	ctrl	YG	0.136142
12_S3_L004:AGTTCCCTCACGATAC-1x	Spleen	Ctrl	ctrl	YG	-0.0325774
12_S3_L004:AGTTCCCTCGAATGCT-1x	Spleen	Ctrl	ctrl	YG	0.0552064
12_S3_L004:AGTTCCCTCGACGACC-1x	Spleen	Ctrl	ctrl	YG	0.164889
12_S3_L004:AGTTCCCTCGGAACTT-1x	Spleen	Ctrl	ctrl	YG	0.174692
12_S3_L004:AGTTCCCTCTAGTGTG-1x	Spleen	Ctrl	ctrl	YG	0.0696091
12_S3_L004:AGTTCGACAGCTCGGT-1x	Spleen	Ctrl	ctrl	YG	0.098789
12_S3_L004:AGTTCGAGTACACGCC-1x	Spleen	Ctrl	ctrl	YG	0.0518058
12_S3_L004:AGTTCGAGTGAGTCAG-1x	Spleen	Ctrl	ctrl	YG	0.0186038
12_S3_L004:AGTTCGATCGGTCAGC-1x	Spleen	Ctrl	ctrl	YG	0.150528
12_S3_L004:ATACCGACACGGATCC-1x	Spleen	Ctrl	ctrl	YG	0.0274924
12_S3_L004:ATACCGACAGGTCTCG-1x	Spleen	Ctrl	ctrl	YG	0.00864094
12_S3_L004:ATACCGAGTTGGACTT-1x	Spleen	Ctrl	ctrl	YG	0.0558896
12_S3_L004:ATACCGATCGTGCAGC-1x	Spleen	Ctrl	ctrl	YG	0.0237456
12_S3_L004:ATACCGATCTGTTCAT-1x	Spleen	Ctrl	ctrl	YG	0.163452
12_S3_L004:ATACCTTCAAATGCTC-1x	Spleen	Ctrl	ctrl	YG	0.192234
12_S3_L004:ATACCTTCAGATCATC-1x	Spleen	Ctrl	ctrl	YG	0.244341
12_S3_L004:ATACCTTCAGTAACAA-1x	Spleen	Ctrl	ctrl	YG	0.059717
12_S3_L004:ATACCTTCATGAATCC-1x	Spleen	Ctrl	ctrl	YG	0.0128814
12_S3_L004:ATACCTTCATTGGATC-1x	Spleen	Ctrl	ctrl	YG	0.114728
12_S3_L004:ATACCTTGTACGGATG-1x	Spleen	Ctrl	ctrl	YG	0.103645
12_S3_L004:ATACCTTGTGCATGAG-1x	Spleen	Ctrl	ctrl	YG	0.152492
12_S3_L004:ATACCTTTCGGTCTAA-1x	Spleen	Ctrl	ctrl	YG	0.16782
12_S3_L004:ATACTTCAGCAGAAAG-1x	Spleen	Ctrl	ctrl	YG	-0.0484675
12_S3_L004:ATACTTCAGGATTCAA-1x	Spleen	Ctrl	ctrl	YG	0.233756
12_S3_L004:ATACTTCGTATTCTCT-1x	Spleen	Ctrl	ctrl	YG	0.165784
12_S3_L004:ATACTTCGTTTGTTGG-1x	Spleen	Ctrl	ctrl	YG	0.066532
12_S3_L004:ATACTTCTCGCTGATA-1x	Spleen	Ctrl	ctrl	YG	0.0714481
12_S3_L004:ATAGACCCACAGTATC-1x	Spleen	Ctrl	ctrl	YG	0.0571958
12_S3_L004:ATAGACCCATCCCGTT-1x	Spleen	Ctrl	ctrl	YG	0.0854658
12_S3_L004:ATAGACCCATCGGCCA-1x	Spleen	Ctrl	ctrl	YG	0.0151743
12_S3_L004:ATAGACCGTAGCCAGA-1x	Spleen	Ctrl	ctrl	YG	0.216435
12_S3_L004:ATAGACCGTCAACCTA-1x	Spleen	Ctrl	ctrl	YG	0.233995
12_S3_L004:ATAGACCTCTCGCTTG-1x	Spleen	Ctrl	ctrl	YG	0.165156
12_S3_L004:ATAGAGACAATTTCTC-1x	Spleen	Ctrl	ctrl	YG	0.097334
12_S3_L004:ATAGAGACACTGTGTA-1x	Spleen	Ctrl	ctrl	YG	0.251205
12_S3_L004:ATAGAGAGTAATGTGA-1x	Spleen	Ctrl	ctrl	YG	0.0633218
12_S3_L004:ATAGAGAGTAGACTGG-1x	Spleen	Ctrl	ctrl	YG	0.124924
12_S3_L004:ATAGAGAGTCACGTGC-1x	Spleen	Ctrl	ctrl	YG	0.116273
12_S3_L004:ATAGAGATCGGACCAC-1x	Spleen	Ctrl	ctrl	YG	0.161774
12_S3_L004:ATAGAGATCTGTACAG-1x	Spleen	Ctrl	ctrl	YG	0.0166776
12_S3_L004:ATAGGCTAGAATCTAG-1x	Spleen	Ctrl	ctrl	YG	0.112162
12_S3_L004:ATAGGCTCAGACATCT-1x	Spleen	Ctrl	ctrl	YG	0.0638912
12_S3_L004:ATAGGCTCAGGTGGAT-1x	Spleen	Ctrl	ctrl	YG	0.13002
12_S3_L004:ATAGGCTGTAGCGTCC-1x	Spleen	Ctrl	ctrl	YG	0.0379343
12_S3_L004:ATAGGCTTCCCGATCT-1x	Spleen	Ctrl	ctrl	YG	0.162245
12_S3_L004:ATAGGCTTCTTCCTAA-1x	Spleen	Ctrl	ctrl	YG	0.137581
12_S3_L004:ATATCCTAGCCGTTGC-1x	Spleen	Ctrl	ctrl	YG	0.0672014
12_S3_L004:ATATCCTAGTGCGTCC-1x	Spleen	Ctrl	ctrl	YG	0.0834737
12_S3_L004:ATATCCTCATCGTTCC-1x	Spleen	Ctrl	ctrl	YG	0.0878098
12_S3_L004:ATATCCTGTATGGGAC-1x	Spleen	Ctrl	ctrl	YG	0.220949
12_S3_L004:ATCACAGAGAAGGGAT-1x	Spleen	Ctrl	ctrl	YG	0.233803
12_S3_L004:ATCACAGAGGTAAGTT-1x	Spleen	Ctrl	ctrl	YG	0.208888
12_S3_L004:ATCACAGCAAACAGGC-1x	Spleen	Ctrl	ctrl	YG	0.0117659
12_S3_L004:ATCACAGCAATCGTCA-1x	Spleen	Ctrl	ctrl	YG	0.15661
12_S3_L004:ATCACAGGTTGTAGCT-1x	Spleen	Ctrl	ctrl	YG	-0.00155929
12_S3_L004:ATCACAGTCAACGAGG-1x	Spleen	Ctrl	ctrl	YG	-0.0134263
12_S3_L004:ATCACAGTCAAGCTGT-1x	Spleen	Ctrl	ctrl	YG	0.0818666
12_S3_L004:ATCACAGTCGATCCAA-1x	Spleen	Ctrl	ctrl	YG	0.111948
12_S3_L004:ATCACAGTCGCTTGAA-1x	Spleen	Ctrl	ctrl	YG	0.0202528
12_S3_L004:ATCACAGTCTCCTGAC-1x	Spleen	Ctrl	ctrl	YG	0.0797287
12_S3_L004:ATCACGACAAGAGAGA-1x	Spleen	Ctrl	ctrl	YG	0.0858303
12_S3_L004:ATCACGACACGGCACT-1x	Spleen	Ctrl	ctrl	YG	0.0104022
12_S3_L004:ATCACGACATCTCATT-1x	Spleen	Ctrl	ctrl	YG	0.0311461
12_S3_L004:ATCACGAGTAGGTAGC-1x	Spleen	Ctrl	ctrl	YG	0.226257
12_S3_L004:ATCACGAGTCCCGGTA-1x	Spleen	Ctrl	ctrl	YG	0.171881
12_S3_L004:ATCACGAGTCTCCTGT-1x	Spleen	Ctrl	ctrl	YG	0.0414913
12_S3_L004:ATCACGAGTTAGGACG-1x	Spleen	Ctrl	ctrl	YG	0.0782405
12_S3_L004:ATCACGAGTTGCATCA-1x	Spleen	Ctrl	ctrl	YG	0.178502
12_S3_L004:ATCACGATCGTGTGGC-1x	Spleen	Ctrl	ctrl	YG	0.036508
12_S3_L004:ATCACGATCTGCTGAA-1x	Spleen	Ctrl	ctrl	YG	0.0783859
12_S3_L004:ATCACTTAGACCCGCT-1x	Spleen	Ctrl	ctrl	YG	0.0769426
12_S3_L004:ATCACTTCAAGACGGT-1x	Spleen	Ctrl	ctrl	YG	0.276708
12_S3_L004:ATCACTTCAATCTCGA-1x	Spleen	Ctrl	ctrl	YG	0.126755
12_S3_L004:ATCACTTCATGGACAG-1x	Spleen	Ctrl	ctrl	YG	0.0791844
12_S3_L004:ATCACTTGTACAGTAA-1x	Spleen	Ctrl	ctrl	YG	0.0634121
12_S3_L004:ATCACTTGTCTGTTAG-1x	Spleen	Ctrl	ctrl	YG	0.0279883
12_S3_L004:ATCACTTGTCTTCCGT-1x	Spleen	Ctrl	ctrl	YG	0.0248257
12_S3_L004:ATCACTTTCCCATGGG-1x	Spleen	Ctrl	ctrl	YG	0.0899213
12_S3_L004:ATCACTTTCCTCTCTT-1x	Spleen	Ctrl	ctrl	YG	0.138394
12_S3_L004:ATCAGGTAGGCACTAG-1x	Spleen	Ctrl	ctrl	YG	0.0388534
12_S3_L004:ATCAGGTAGTCATAGA-1x	Spleen	Ctrl	ctrl	YG	0.0366134
12_S3_L004:ATCAGGTAGTTGCCTA-1x	Spleen	Ctrl	ctrl	YG	0.0854585
12_S3_L004:ATCAGGTCACACCGCA-1x	Spleen	Ctrl	ctrl	YG	0.0318135
12_S3_L004:ATCAGGTCACGACTAT-1x	Spleen	Ctrl	ctrl	YG	0.0763363
12_S3_L004:ATCAGGTGTGGGCTCT-1x	Spleen	Ctrl	ctrl	YG	0.0124736
12_S3_L004:ATCAGGTTCGGTATGT-1x	Spleen	Ctrl	ctrl	YG	0.0535633
12_S3_L004:ATCAGGTTCTGATGGT-1x	Spleen	Ctrl	ctrl	YG	0.0562353
12_S3_L004:ATCATTCAGTTGGGAC-1x	Spleen	Ctrl	ctrl	YG	0.064387
12_S3_L004:ATCATTCGTCTGCATA-1x	Spleen	Ctrl	ctrl	YG	0.139757
12_S3_L004:ATCCACCAGCGACTTT-1x	Spleen	Ctrl	ctrl	YG	0.186714
12_S3_L004:ATCCACCAGCTAAGTA-1x	Spleen	Ctrl	ctrl	YG	0.124652
12_S3_L004:ATCCACCAGGTCGTAG-1x	Spleen	Ctrl	ctrl	YG	-0.0447241
12_S3_L004:ATCCACCCACCTGAAT-1x	Spleen	Ctrl	ctrl	YG	0.0262731
12_S3_L004:ATCCACCCATGTGCTA-1x	Spleen	Ctrl	ctrl	YG	0.0628022
12_S3_L004:ATCCACCGTTGCTCCT-1x	Spleen	Ctrl	ctrl	YG	0.196205
12_S3_L004:ATCCACCTCAGTGTCA-1x	Spleen	Ctrl	ctrl	YG	0.0521986
12_S3_L004:ATCCACCTCCTTATCA-1x	Spleen	Ctrl	ctrl	YG	0.0777253
12_S3_L004:ATCCATTCATCAGTGT-1x	Spleen	Ctrl	ctrl	YG	0.296716
12_S3_L004:ATCCATTGTAGTCCTA-1x	Spleen	Ctrl	ctrl	YG	0.0992331
12_S3_L004:ATCCATTGTGCACATT-1x	Spleen	Ctrl	ctrl	YG	0.184838
12_S3_L004:ATCCATTGTTCCAGGC-1x	Spleen	Ctrl	ctrl	YG	0.062929
12_S3_L004:ATCCATTGTTGCATCA-1x	Spleen	Ctrl	ctrl	YG	0.123548
12_S3_L004:ATCCATTTCACCCTTG-1x	Spleen	Ctrl	ctrl	YG	0.192909
12_S3_L004:ATCCATTTCGGTTAGT-1x	Spleen	Ctrl	ctrl	YG	0.0637265
12_S3_L004:ATCCCTGAGCAATTAG-1x	Spleen	Ctrl	ctrl	YG	0.167114
12_S3_L004:ATCCCTGAGGTATCTC-1x	Spleen	Ctrl	ctrl	YG	0.157604
12_S3_L004:ATCCCTGCAACTACGT-1x	Spleen	Ctrl	ctrl	YG	0.163284
12_S3_L004:ATCCCTGCACTTGTCC-1x	Spleen	Ctrl	ctrl	YG	0.211341
12_S3_L004:ATCCCTGCAGTCAACT-1x	Spleen	Ctrl	ctrl	YG	0.245948
12_S3_L004:ATCCCTGGTCCACGCA-1x	Spleen	Ctrl	ctrl	YG	0.166132
12_S3_L004:ATCCCTGGTGAGATTA-1x	Spleen	Ctrl	ctrl	YG	0.10719
12_S3_L004:ATCCCTGTCAGACTGT-1x	Spleen	Ctrl	ctrl	YG	0.0775703
12_S3_L004:ATCCCTGTCCCATTTA-1x	Spleen	Ctrl	ctrl	YG	0.140597
12_S3_L004:ATCCGTCAGCGTCAGA-1x	Spleen	Ctrl	ctrl	YG	0.0512639
12_S3_L004:ATCCGTCAGGTACCTT-1x	Spleen	Ctrl	ctrl	YG	-0.051424
12_S3_L004:ATCCGTCAGTGTAGAT-1x	Spleen	Ctrl	ctrl	YG	0.160118
12_S3_L004:ATCCGTCCAAGTCATC-1x	Spleen	Ctrl	ctrl	YG	0.0563231
12_S3_L004:ATCCGTCCACTATGTG-1x	Spleen	Ctrl	ctrl	YG	0.212593
12_S3_L004:ATCCGTCGTGACTCGC-1x	Spleen	Ctrl	ctrl	YG	0.214993
12_S3_L004:ATCCGTCGTTATGTCG-1x	Spleen	Ctrl	ctrl	YG	0.198117
12_S3_L004:ATCCTATAGGTAGCAC-1x	Spleen	Ctrl	ctrl	YG	0.0973788
12_S3_L004:ATCCTATGTACAGTTC-1x	Spleen	Ctrl	ctrl	YG	0.0775739
12_S3_L004:ATCCTATGTAGGAGTC-1x	Spleen	Ctrl	ctrl	YG	0.155135
12_S3_L004:ATCCTATGTCAAGCCC-1x	Spleen	Ctrl	ctrl	YG	0.153109
12_S3_L004:ATCCTATGTGGGACAT-1x	Spleen	Ctrl	ctrl	YG	0.178962
12_S3_L004:ATCCTATTCAGTAGGG-1x	Spleen	Ctrl	ctrl	YG	0.0342428
12_S3_L004:ATCCTATTCCGTATAG-1x	Spleen	Ctrl	ctrl	YG	0.071759
12_S3_L004:ATCCTATTCTGTCCCA-1x	Spleen	Ctrl	ctrl	YG	0.0939462
12_S3_L004:ATCCTATTCTTGCAAG-1x	Spleen	Ctrl	ctrl	YG	0.139738
12_S3_L004:ATCGATGAGCCTGTCG-1x	Spleen	Ctrl	ctrl	YG	0.0437013
12_S3_L004:ATCGATGAGTTTGTCG-1x	Spleen	Ctrl	ctrl	YG	0.0611899
12_S3_L004:ATCGATGCAAAGGGCT-1x	Spleen	Ctrl	ctrl	YG	0.242521
12_S3_L004:ATCGATGGTGAGATCG-1x	Spleen	Ctrl	ctrl	YG	0.102202
12_S3_L004:ATCGATGTCTATTCGT-1x	Spleen	Ctrl	ctrl	YG	0.0492738
12_S3_L004:ATCGATGTCTATTGTC-1x	Spleen	Ctrl	ctrl	YG	0.116654
12_S3_L004:ATCGCCTAGGCTTTCA-1x	Spleen	Ctrl	ctrl	YG	0.167353
12_S3_L004:ATCGCCTCAGCAGGAT-1x	Spleen	Ctrl	ctrl	YG	0.0351807
12_S3_L004:ATCGCCTGTATTTCCT-1x	Spleen	Ctrl	ctrl	YG	0.19821
12_S3_L004:ATCGCCTTCGAAACAA-1x	Spleen	Ctrl	ctrl	YG	0.00387125
12_S3_L004:ATCGCCTTCTGTGCTC-1x	Spleen	Ctrl	ctrl	YG	0.0814052
12_S3_L004:ATCGCCTTCTTGCGCT-1x	Spleen	Ctrl	ctrl	YG	0.0333785
12_S3_L004:ATCGGATCAGACAAGC-1x	Spleen	Ctrl	ctrl	YG	0.0544439
12_S3_L004:ATCGGATGTCGCACGT-1x	Spleen	Ctrl	ctrl	YG	0.0917232
12_S3_L004:ATCGGATTCTTGCAAG-1x	Spleen	Ctrl	ctrl	YG	0.018698
12_S3_L004:ATCGGCGGTACGTGAG-1x	Spleen	Ctrl	ctrl	YG	0.127889
12_S3_L004:ATCGGCGTCAGGAAGC-1x	Spleen	Ctrl	ctrl	YG	0.0502082
12_S3_L004:ATCGGCGTCTTCACAT-1x	Spleen	Ctrl	ctrl	YG	0.106677
12_S3_L004:ATCGTAGAGCGCTGAA-1x	Spleen	Ctrl	ctrl	YG	0.00531948
12_S3_L004:ATCGTAGAGGGCCCTT-1x	Spleen	Ctrl	ctrl	YG	0.0527961
12_S3_L004:ATCGTAGGTCGCTTGG-1x	Spleen	Ctrl	ctrl	YG	0.271486
12_S3_L004:ATCGTAGGTGTATACC-1x	Spleen	Ctrl	ctrl	YG	0.155602
12_S3_L004:ATCGTAGTCTGCTCTG-1x	Spleen	Ctrl	ctrl	YG	0.068478
12_S3_L004:ATCGTCCAGCTAGATA-1x	Spleen	Ctrl	ctrl	YG	0.0680532
12_S3_L004:ATCGTCCAGTCATACC-1x	Spleen	Ctrl	ctrl	YG	0.00878658
12_S3_L004:ATCGTCCCATGAATCC-1x	Spleen	Ctrl	ctrl	YG	0.00591261
12_S3_L004:ATCGTCCGTACGGCAA-1x	Spleen	Ctrl	ctrl	YG	0.0269462
12_S3_L004:ATCGTCCGTCCGATCG-1x	Spleen	Ctrl	ctrl	YG	0.22386
12_S3_L004:ATCGTCCGTCCTGGTG-1x	Spleen	Ctrl	ctrl	YG	0.105086
12_S3_L004:ATCGTCCTCAGACCGC-1x	Spleen	Ctrl	ctrl	YG	0.056115
12_S3_L004:ATCGTCCTCAGAGTGG-1x	Spleen	Ctrl	ctrl	YG	0.152353
12_S3_L004:ATCGTGAAGAAGCGGG-1x	Spleen	Ctrl	ctrl	YG	0.073241
12_S3_L004:ATCGTGAAGAGTTCGG-1x	Spleen	Ctrl	ctrl	YG	-0.00847961
12_S3_L004:ATCGTGAAGGCCATAG-1x	Spleen	Ctrl	ctrl	YG	0.0510542
12_S3_L004:ATCGTGAAGGCGTTAG-1x	Spleen	Ctrl	ctrl	YG	0.0508209
12_S3_L004:ATCGTGAGTCACTCGG-1x	Spleen	Ctrl	ctrl	YG	0.0209364
12_S3_L004:ATCGTGAGTCGACGCT-1x	Spleen	Ctrl	ctrl	YG	0.205623
12_S3_L004:ATCGTGATCAAACTGC-1x	Spleen	Ctrl	ctrl	YG	0.269352
12_S3_L004:ATCGTGATCCTCTCGA-1x	Spleen	Ctrl	ctrl	YG	0.288661
12_S3_L004:ATCTCTAAGCTAGAAT-1x	Spleen	Ctrl	ctrl	YG	0.137631
12_S3_L004:ATCTCTATCAAGGACG-1x	Spleen	Ctrl	ctrl	YG	0.143043
12_S3_L004:ATCTCTATCGAGTTGT-1x	Spleen	Ctrl	ctrl	YG	0.153169
12_S3_L004:ATCTCTATCTGTCGCT-1x	Spleen	Ctrl	ctrl	YG	0.206409
12_S3_L004:ATCTTCACATTCGGGC-1x	Spleen	Ctrl	ctrl	YG	0.269014
12_S3_L004:ATCTTCATCCGATGTA-1x	Spleen	Ctrl	ctrl	YG	-0.0420938
12_S3_L004:ATCTTCATCGGACTTA-1x	Spleen	Ctrl	ctrl	YG	0.132772
12_S3_L004:ATGAAAGAGAAACTGT-1x	Spleen	Ctrl	ctrl	YG	0.09257
12_S3_L004:ATGAAAGAGAACTCCT-1x	Spleen	Ctrl	ctrl	YG	0.0457983
12_S3_L004:ATGAAAGCAGAGAAAG-1x	Spleen	Ctrl	ctrl	YG	0.123373
12_S3_L004:ATGAAAGCATCCGGCA-1x	Spleen	Ctrl	ctrl	YG	0.0736881
12_S3_L004:ATGAAAGGTACAGAGC-1x	Spleen	Ctrl	ctrl	YG	0.143371
12_S3_L004:ATGAAAGGTTTAAGGA-1x	Spleen	Ctrl	ctrl	YG	0.167593
12_S3_L004:ATGAAAGTCATACGGT-1x	Spleen	Ctrl	ctrl	YG	0.0603352
12_S3_L004:ATGACCAAGACAGCTG-1x	Spleen	Ctrl	ctrl	YG	0.0643666
12_S3_L004:ATGACCAAGCAGTAAT-1x	Spleen	Ctrl	ctrl	YG	0.141121
12_S3_L004:ATGACCAAGGAGAATG-1x	Spleen	Ctrl	ctrl	YG	0.0686903
12_S3_L004:ATGACCAAGTCATGCT-1x	Spleen	Ctrl	ctrl	YG	0.0867181
12_S3_L004:ATGACCACACTCACTC-1x	Spleen	Ctrl	ctrl	YG	0.206408
12_S3_L004:ATGACCACACTGCGTG-1x	Spleen	Ctrl	ctrl	YG	0.0727278
12_S3_L004:ATGACCACAGTAACAA-1x	Spleen	Ctrl	ctrl	YG	0.0419068
12_S3_L004:ATGACCACATTAAAGG-1x	Spleen	Ctrl	ctrl	YG	0.0995392
12_S3_L004:ATGACCATCTAAGAAG-1x	Spleen	Ctrl	ctrl	YG	0.152061
12_S3_L004:ATGAGGGAGCATCCCG-1x	Spleen	Ctrl	ctrl	YG	0.0482767
12_S3_L004:ATGAGGGAGCCTGTCG-1x	Spleen	Ctrl	ctrl	YG	0.221696
12_S3_L004:ATGAGGGCAATAACCC-1x	Spleen	Ctrl	ctrl	YG	0.0758448
12_S3_L004:ATGAGGGCATCTAACG-1x	Spleen	Ctrl	ctrl	YG	0.0632651
12_S3_L004:ATGAGGGGTAATGATG-1x	Spleen	Ctrl	ctrl	YG	0.131705
12_S3_L004:ATGAGGGGTCGGATTT-1x	Spleen	Ctrl	ctrl	YG	0.16377
12_S3_L004:ATGAGGGTCAAGTCTG-1x	Spleen	Ctrl	ctrl	YG	0.0590557
12_S3_L004:ATGAGGGTCGAGCACC-1x	Spleen	Ctrl	ctrl	YG	0.066097
12_S3_L004:ATGAGTCCAGTAGTTC-1x	Spleen	Ctrl	ctrl	YG	0.149399
12_S3_L004:ATGAGTCCATGGAAGC-1x	Spleen	Ctrl	ctrl	YG	0.064076
12_S3_L004:ATGAGTCGTCACTAGT-1x	Spleen	Ctrl	ctrl	YG	0.155807
12_S3_L004:ATGAGTCGTGAATATG-1x	Spleen	Ctrl	ctrl	YG	0.186552
12_S3_L004:ATGAGTCTCAGCGCGT-1x	Spleen	Ctrl	ctrl	YG	-0.031058
12_S3_L004:ATGATCGAGAAGTCAT-1x	Spleen	Ctrl	ctrl	YG	0.0908237
12_S3_L004:ATGATCGCAGGGAATC-1x	Spleen	Ctrl	ctrl	YG	-0.0426343
12_S3_L004:ATGATCGGTACGTTCA-1x	Spleen	Ctrl	ctrl	YG	0.129793
12_S3_L004:ATGATCGGTATTAAGG-1x	Spleen	Ctrl	ctrl	YG	0.0572707
12_S3_L004:ATGATCGTCAATGCAC-1x	Spleen	Ctrl	ctrl	YG	-0.00578991
12_S3_L004:ATGATCGTCATTGAGC-1x	Spleen	Ctrl	ctrl	YG	0.0561203
12_S3_L004:ATGATCGTCCTAACAG-1x	Spleen	Ctrl	ctrl	YG	0.0530951
12_S3_L004:ATGATCGTCCTCACTG-1x	Spleen	Ctrl	ctrl	YG	0.150917
12_S3_L004:ATGCATGAGCTACGTT-1x	Spleen	Ctrl	ctrl	YG	0.0455149
12_S3_L004:ATGCATGAGGCATCAG-1x	Spleen	Ctrl	ctrl	YG	0.138165
12_S3_L004:ATGCATGAGGGTTAAT-1x	Spleen	Ctrl	ctrl	YG	0.089318
12_S3_L004:ATGCATGGTAGTGGCA-1x	Spleen	Ctrl	ctrl	YG	0.0255166
12_S3_L004:ATGCATGGTTGGTGTT-1x	Spleen	Ctrl	ctrl	YG	0.0601106
12_S3_L004:ATGCATGTCCTTCAGC-1x	Spleen	Ctrl	ctrl	YG	-0.0307221
12_S3_L004:ATGCCTCAGATGCAGC-1x	Spleen	Ctrl	ctrl	YG	0.10496
12_S3_L004:ATGCCTCAGCAAGGAA-1x	Spleen	Ctrl	ctrl	YG	0.0720287
12_S3_L004:ATGCCTCCAATATCCG-1x	Spleen	Ctrl	ctrl	YG	0.177977
12_S3_L004:ATGCCTCCAGCAGTCC-1x	Spleen	Ctrl	ctrl	YG	0.0339251
12_S3_L004:ATGCCTCCATACCACA-1x	Spleen	Ctrl	ctrl	YG	0.203504
12_S3_L004:ATGCCTCCATGACTCA-1x	Spleen	Ctrl	ctrl	YG	0.0787309
12_S3_L004:ATGCCTCCATTGCTGA-1x	Spleen	Ctrl	ctrl	YG	0.103192
12_S3_L004:ATGCCTCGTTCTCAGA-1x	Spleen	Ctrl	ctrl	YG	0.150927
12_S3_L004:ATGCCTCTCCTCCACA-1x	Spleen	Ctrl	ctrl	YG	0.181638
12_S3_L004:ATGCCTCTCGCGAAGA-1x	Spleen	Ctrl	ctrl	YG	0.0668905
12_S3_L004:ATGCGATAGGTAGTAT-1x	Spleen	Ctrl	ctrl	YG	-0.0171643
12_S3_L004:ATGCGATCAGCCATTA-1x	Spleen	Ctrl	ctrl	YG	0.111841
12_S3_L004:ATGCGATGTCGGAAAC-1x	Spleen	Ctrl	ctrl	YG	0.192302
12_S3_L004:ATGCGATTCAGGGTAG-1x	Spleen	Ctrl	ctrl	YG	0.191861
12_S3_L004:ATGCGATTCCTTCTTC-1x	Spleen	Ctrl	ctrl	YG	0.0938999
12_S3_L004:ATGCGATTCGTCACCT-1x	Spleen	Ctrl	ctrl	YG	0.0420108
12_S3_L004:ATGGAGGAGCAGCGAT-1x	Spleen	Ctrl	ctrl	YG	0.0628239
12_S3_L004:ATGGAGGGTGGATTTC-1x	Spleen	Ctrl	ctrl	YG	0.156773
12_S3_L004:ATGGAGGTCCTTATCA-1x	Spleen	Ctrl	ctrl	YG	0.158386
12_S3_L004:ATGGAGGTCTTACCGC-1x	Spleen	Ctrl	ctrl	YG	0.300264
12_S3_L004:ATGGATCAGAAATTGC-1x	Spleen	Ctrl	ctrl	YG	0.140997
12_S3_L004:ATGGATCAGACATATG-1x	Spleen	Ctrl	ctrl	YG	0.0706526
12_S3_L004:ATGGATCAGTGGCCTC-1x	Spleen	Ctrl	ctrl	YG	0.0807983
12_S3_L004:ATGGATCCAGTAACAA-1x	Spleen	Ctrl	ctrl	YG	0.199064
12_S3_L004:ATGGATCGTTAAGAAC-1x	Spleen	Ctrl	ctrl	YG	0.100445
12_S3_L004:ATGGATCGTTCGTTCC-1x	Spleen	Ctrl	ctrl	YG	0.01321
12_S3_L004:ATGGATCTCCGCTTAC-1x	Spleen	Ctrl	ctrl	YG	0.16189
12_S3_L004:ATGGATCTCCGTCACT-1x	Spleen	Ctrl	ctrl	YG	0.143754
12_S3_L004:ATGGGAGAGACCAACG-1x	Spleen	Ctrl	ctrl	YG	0.146314
12_S3_L004:ATGGGAGAGCTCCGAC-1x	Spleen	Ctrl	ctrl	YG	0.0720308
12_S3_L004:ATGGGAGCAAGTCCCG-1x	Spleen	Ctrl	ctrl	YG	0.0309823
12_S3_L004:ATGGGAGCATCGGCCA-1x	Spleen	Ctrl	ctrl	YG	0.123222
12_S3_L004:ATGGGAGGTATCTCGA-1x	Spleen	Ctrl	ctrl	YG	0.265863
12_S3_L004:ATGGGAGGTCAACCAT-1x	Spleen	Ctrl	ctrl	YG	0.0402011
12_S3_L004:ATGGGAGGTCTGTGGC-1x	Spleen	Ctrl	ctrl	YG	0.0413649
12_S3_L004:ATGGGAGGTGTTCAGT-1x	Spleen	Ctrl	ctrl	YG	0.160835
12_S3_L004:ATGGGTTAGCTGCCTG-1x	Spleen	Ctrl	ctrl	YG	0.0852103
12_S3_L004:ATGGGTTAGTGTTGAA-1x	Spleen	Ctrl	ctrl	YG	0.119034
12_S3_L004:ATGGGTTCATCCTCAC-1x	Spleen	Ctrl	ctrl	YG	0.0276887
12_S3_L004:ATGGGTTGTCGCTCGA-1x	Spleen	Ctrl	ctrl	YG	0.00780133
12_S3_L004:ATGGGTTTCGGTCATA-1x	Spleen	Ctrl	ctrl	YG	0.307433
12_S3_L004:ATGGTTGAGCACACAG-1x	Spleen	Ctrl	ctrl	YG	0.0766839
12_S3_L004:ATGGTTGGTGTCTAAC-1x	Spleen	Ctrl	ctrl	YG	0.193937
12_S3_L004:ATGTCCCAGAATTCAG-1x	Spleen	Ctrl	ctrl	YG	0.0429589
12_S3_L004:ATGTCCCCACACTGGC-1x	Spleen	Ctrl	ctrl	YG	0.124154
12_S3_L004:ATGTCCCCATCACAGT-1x	Spleen	Ctrl	ctrl	YG	0.140411
12_S3_L004:ATGTCCCGTAAGATAC-1x	Spleen	Ctrl	ctrl	YG	0.200899
12_S3_L004:ATGTCCCGTGCGCTCA-1x	Spleen	Ctrl	ctrl	YG	0.0639592
12_S3_L004:ATGTCTTCAATCCTTT-1x	Spleen	Ctrl	ctrl	YG	0.0881741
12_S3_L004:ATGTCTTCAGAATGTA-1x	Spleen	Ctrl	ctrl	YG	0.0611374
12_S3_L004:ATGTCTTTCCCATGGG-1x	Spleen	Ctrl	ctrl	YG	-0.0300483
12_S3_L004:ATGTCTTTCCTGATAG-1x	Spleen	Ctrl	ctrl	YG	0.0657274
12_S3_L004:ATTACCTAGGGCAATC-1x	Spleen	Ctrl	ctrl	YG	0.062495
12_S3_L004:ATTACCTCAGTAGAAT-1x	Spleen	Ctrl	ctrl	YG	0.121448
12_S3_L004:ATTACCTCAGTCCGTG-1x	Spleen	Ctrl	ctrl	YG	0.0603495
12_S3_L004:ATTACCTCATGACACT-1x	Spleen	Ctrl	ctrl	YG	0.175279
12_S3_L004:ATTACCTGTCCAATCA-1x	Spleen	Ctrl	ctrl	YG	0.11732
12_S3_L004:ATTACCTGTCCCTAAA-1x	Spleen	Ctrl	ctrl	YG	0.196744
12_S3_L004:ATTACCTGTCTGCATA-1x	Spleen	Ctrl	ctrl	YG	0.0492936
12_S3_L004:ATTACCTGTTATGTGC-1x	Spleen	Ctrl	ctrl	YG	0.161881
12_S3_L004:ATTACCTGTTGCTAGT-1x	Spleen	Ctrl	ctrl	YG	0.152761
12_S3_L004:ATTACTCAGCTCTATG-1x	Spleen	Ctrl	ctrl	YG	0.168488
12_S3_L004:ATTACTCAGGGCTGAT-1x	Spleen	Ctrl	ctrl	YG	0.00446085
12_S3_L004:ATTACTCCACAAAGCG-1x	Spleen	Ctrl	ctrl	YG	0.0677924
12_S3_L004:ATTACTCCACTGGCGT-1x	Spleen	Ctrl	ctrl	YG	0.0958785
12_S3_L004:ATTACTCGTACGAGCA-1x	Spleen	Ctrl	ctrl	YG	0.0702326
12_S3_L004:ATTACTCGTATCGTAC-1x	Spleen	Ctrl	ctrl	YG	0.0468605
12_S3_L004:ATTACTCGTCGGTACC-1x	Spleen	Ctrl	ctrl	YG	0.152719
12_S3_L004:ATTACTCTCCTTATCA-1x	Spleen	Ctrl	ctrl	YG	0.0400917
12_S3_L004:ATTATCCAGCATTTCG-1x	Spleen	Ctrl	ctrl	YG	0.0727706
12_S3_L004:ATTATCCCACCTGAAT-1x	Spleen	Ctrl	ctrl	YG	0.159654
12_S3_L004:ATTATCCCAGGTTCCG-1x	Spleen	Ctrl	ctrl	YG	0.190653
12_S3_L004:ATTATCCCATAGCTGT-1x	Spleen	Ctrl	ctrl	YG	0.0738603
12_S3_L004:ATTATCCGTCGGCCTA-1x	Spleen	Ctrl	ctrl	YG	0.231786
12_S3_L004:ATTATCCGTGATACAA-1x	Spleen	Ctrl	ctrl	YG	0.236264
12_S3_L004:ATTATCCGTGGCACTC-1x	Spleen	Ctrl	ctrl	YG	0.180452
12_S3_L004:ATTATCCGTTTACGAC-1x	Spleen	Ctrl	ctrl	YG	0.112925
12_S3_L004:ATTCACTAGAGCGACT-1x	Spleen	Ctrl	ctrl	YG	0.111621
12_S3_L004:ATTCACTAGATCCTAC-1x	Spleen	Ctrl	ctrl	YG	0.161248
12_S3_L004:ATTCACTAGCTGGAGT-1x	Spleen	Ctrl	ctrl	YG	0.162368
12_S3_L004:ATTCACTAGTGGCGAT-1x	Spleen	Ctrl	ctrl	YG	0.18497
12_S3_L004:ATTCACTCAGCTAACT-1x	Spleen	Ctrl	ctrl	YG	0.211441
12_S3_L004:ATTCAGGAGACCCGCT-1x	Spleen	Ctrl	ctrl	YG	0.151524
12_S3_L004:ATTCAGGGTGGCACTC-1x	Spleen	Ctrl	ctrl	YG	0.166175
12_S3_L004:ATTCAGGTCGTGGAAG-1x	Spleen	Ctrl	ctrl	YG	0.141472
12_S3_L004:ATTCATCGTCCACTCT-1x	Spleen	Ctrl	ctrl	YG	0.0465169
12_S3_L004:ATTCATCGTGAGTAGC-1x	Spleen	Ctrl	ctrl	YG	0.0306269
12_S3_L004:ATTCCATAGGAAGTCC-1x	Spleen	Ctrl	ctrl	YG	0.133236
12_S3_L004:ATTCCATAGGATCACG-1x	Spleen	Ctrl	ctrl	YG	0.17791
12_S3_L004:ATTCCATAGGCCGCTT-1x	Spleen	Ctrl	ctrl	YG	0.103401
12_S3_L004:ATTCCATCACGCGGTT-1x	Spleen	Ctrl	ctrl	YG	0.187196
12_S3_L004:ATTCCATGTCTAGGTT-1x	Spleen	Ctrl	ctrl	YG	0.0872958
12_S3_L004:ATTCCATTCTTCCACG-1x	Spleen	Ctrl	ctrl	YG	0.0333462
12_S3_L004:ATTCCCGGTCTAGATC-1x	Spleen	Ctrl	ctrl	YG	0.0654623
12_S3_L004:ATTCCCGTCGATACGT-1x	Spleen	Ctrl	ctrl	YG	0.145333
12_S3_L004:ATTCCTAAGTGACCTT-1x	Spleen	Ctrl	ctrl	YG	0.197515
12_S3_L004:ATTCCTATCCCGATCT-1x	Spleen	Ctrl	ctrl	YG	-0.00460798
12_S3_L004:ATTCGTTAGTGAGTGC-1x	Spleen	Ctrl	ctrl	YG	0.101483
12_S3_L004:ATTCGTTAGTGGTTGG-1x	Spleen	Ctrl	ctrl	YG	-0.046561
12_S3_L004:ATTCGTTCATCTGGGC-1x	Spleen	Ctrl	ctrl	YG	0.0811673
12_S3_L004:ATTCGTTGTAGACAGC-1x	Spleen	Ctrl	ctrl	YG	0.0368945
12_S3_L004:ATTCGTTGTATGTCAC-1x	Spleen	Ctrl	ctrl	YG	0.0374108
12_S3_L004:ATTCGTTTCACATCAG-1x	Spleen	Ctrl	ctrl	YG	0.0329823
12_S3_L004:ATTCGTTTCATGACAC-1x	Spleen	Ctrl	ctrl	YG	0.0172401
12_S3_L004:ATTCGTTTCCATCAGA-1x	Spleen	Ctrl	ctrl	YG	0.15306
12_S3_L004:ATTCGTTTCCTGGCTT-1x	Spleen	Ctrl	ctrl	YG	0.289821
12_S3_L004:ATTCTACAGCCATCCG-1x	Spleen	Ctrl	ctrl	YG	0.0883537
12_S3_L004:ATTCTACAGTAAGGGA-1x	Spleen	Ctrl	ctrl	YG	0.179455
12_S3_L004:ATTCTACGTGCTGTCG-1x	Spleen	Ctrl	ctrl	YG	0.04995
12_S3_L004:ATTCTACGTTATAGCC-1x	Spleen	Ctrl	ctrl	YG	0.0237907
12_S3_L004:ATTCTACTCGCGAAGA-1x	Spleen	Ctrl	ctrl	YG	0.00608486
12_S3_L004:ATTCTTGAGAGAGCCT-1x	Spleen	Ctrl	ctrl	YG	0.136509
12_S3_L004:ATTCTTGAGGTCTACT-1x	Spleen	Ctrl	ctrl	YG	0.0102188
12_S3_L004:ATTCTTGGTGACCTGC-1x	Spleen	Ctrl	ctrl	YG	0.32923
12_S3_L004:ATTCTTGTCTAGGCAT-1x	Spleen	Ctrl	ctrl	YG	0.174973
12_S3_L004:ATTGGGTAGTAACGTA-1x	Spleen	Ctrl	ctrl	YG	0.227393
12_S3_L004:ATTGGGTAGTGGCCTC-1x	Spleen	Ctrl	ctrl	YG	0.0617852
12_S3_L004:ATTGGGTGTCAGGCAA-1x	Spleen	Ctrl	ctrl	YG	0.0398652
12_S3_L004:ATTGGGTGTCTTCAAG-1x	Spleen	Ctrl	ctrl	YG	0.034834
12_S3_L004:ATTGTTCAGATGGGCT-1x	Spleen	Ctrl	ctrl	YG	0.0690803
12_S3_L004:ATTGTTCAGTTCATGC-1x	Spleen	Ctrl	ctrl	YG	0.00276744
12_S3_L004:ATTGTTCCACTGAATC-1x	Spleen	Ctrl	ctrl	YG	-0.0163627
12_S3_L004:ATTGTTCCATGACAAA-1x	Spleen	Ctrl	ctrl	YG	0.0106229
12_S3_L004:ATTGTTCGTGTCCATA-1x	Spleen	Ctrl	ctrl	YG	0.0676728
12_S3_L004:ATTTACCAGGAATGTT-1x	Spleen	Ctrl	ctrl	YG	0.0920032
12_S3_L004:ATTTACCAGTAAGGGA-1x	Spleen	Ctrl	ctrl	YG	0.231204
12_S3_L004:ATTTACCCAAGATTGA-1x	Spleen	Ctrl	ctrl	YG	0.0919631
12_S3_L004:ATTTACCCACAAGCTT-1x	Spleen	Ctrl	ctrl	YG	0.142332
12_S3_L004:ATTTACCCACAGTCGC-1x	Spleen	Ctrl	ctrl	YG	0.155923
12_S3_L004:ATTTACCCACCAGTAT-1x	Spleen	Ctrl	ctrl	YG	0.0863543
12_S3_L004:ATTTACCTCACCACAA-1x	Spleen	Ctrl	ctrl	YG	0.0103954
12_S3_L004:ATTTCACCAATGGCCC-1x	Spleen	Ctrl	ctrl	YG	-0.00782171
12_S3_L004:ATTTCACCACCAGCGT-1x	Spleen	Ctrl	ctrl	YG	-0.00589113
12_S3_L004:ATTTCACGTAACCAGG-1x	Spleen	Ctrl	ctrl	YG	0.23452
12_S3_L004:ATTTCACGTACGACAG-1x	Spleen	Ctrl	ctrl	YG	0.0333104
12_S3_L004:ATTTCACGTATTCCTT-1x	Spleen	Ctrl	ctrl	YG	0.167866
12_S3_L004:ATTTCACTCACCTGTC-1x	Spleen	Ctrl	ctrl	YG	0.120801
12_S3_L004:ATTTCACTCGTTTACT-1x	Spleen	Ctrl	ctrl	YG	-0.0371201
12_S3_L004:ATTTCTGCAATAGTCC-1x	Spleen	Ctrl	ctrl	YG	0.169309
12_S3_L004:ATTTCTGCATGTCAGT-1x	Spleen	Ctrl	ctrl	YG	0.0526638
12_S3_L004:ATTTCTGTCATCGTAG-1x	Spleen	Ctrl	ctrl	YG	-0.0125573
12_S3_L004:ATTTCTGTCGGAATGG-1x	Spleen	Ctrl	ctrl	YG	0.00334639
12_S3_L004:CAAAGAAAGAATCGCG-1x	Spleen	Ctrl	ctrl	YG	0.089055
12_S3_L004:CAAAGAACAACATCGT-1x	Spleen	Ctrl	ctrl	YG	0.0484283
12_S3_L004:CAAAGAACAGGTTCCG-1x	Spleen	Ctrl	ctrl	YG	-0.008455
12_S3_L004:CAAAGAAGTGACACGA-1x	Spleen	Ctrl	ctrl	YG	0.0581739
12_S3_L004:CAAAGAAGTTACGCCG-1x	Spleen	Ctrl	ctrl	YG	0.0643631
12_S3_L004:CAAAGAATCACACCCT-1x	Spleen	Ctrl	ctrl	YG	0.195366
12_S3_L004:CAAAGAATCAGAGCAG-1x	Spleen	Ctrl	ctrl	YG	0.06146
12_S3_L004:CAAAGAATCCGATAGT-1x	Spleen	Ctrl	ctrl	YG	0.110264
12_S3_L004:CAAAGAATCGAAGCCC-1x	Spleen	Ctrl	ctrl	YG	0.0544739
12_S3_L004:CAACAACAGCCTCATA-1x	Spleen	Ctrl	ctrl	YG	0.21751
12_S3_L004:CAACAACTCGGAGATG-1x	Spleen	Ctrl	ctrl	YG	0.00733586
12_S3_L004:CAACAGTAGTAATCCC-1x	Spleen	Ctrl	ctrl	YG	0.185568
12_S3_L004:CAACAGTCAAGAGAGA-1x	Spleen	Ctrl	ctrl	YG	0.163373
12_S3_L004:CAACAGTTCTGCTTAT-1x	Spleen	Ctrl	ctrl	YG	0.0213648
12_S3_L004:CAACCAAAGGTCATCT-1x	Spleen	Ctrl	ctrl	YG	-0.0671399
12_S3_L004:CAACCAACAAGGTCGA-1x	Spleen	Ctrl	ctrl	YG	0.176287
12_S3_L004:CAACCAATCACTGGGC-1x	Spleen	Ctrl	ctrl	YG	0.174067
12_S3_L004:CAACCAATCGAACGCC-1x	Spleen	Ctrl	ctrl	YG	0.0472461
12_S3_L004:CAACCAATCGCATTGA-1x	Spleen	Ctrl	ctrl	YG	0.0159702
12_S3_L004:CAACCAATCGTCACCT-1x	Spleen	Ctrl	ctrl	YG	0.0289092
12_S3_L004:CAACCTCAGCGTGAAC-1x	Spleen	Ctrl	ctrl	YG	0.171399
12_S3_L004:CAACCTCCACCTCTGT-1x	Spleen	Ctrl	ctrl	YG	0.0441449
12_S3_L004:CAACCTCCACGTACAT-1x	Spleen	Ctrl	ctrl	YG	0.165971
12_S3_L004:CAACCTCGTCAGTCGC-1x	Spleen	Ctrl	ctrl	YG	-0.00147118
12_S3_L004:CAACCTCTCCGCAAAT-1x	Spleen	Ctrl	ctrl	YG	0.0936579
12_S3_L004:CAACGATAGGCTCACC-1x	Spleen	Ctrl	ctrl	YG	0.25712
12_S3_L004:CAACGATAGTGTTGTC-1x	Spleen	Ctrl	ctrl	YG	0.0218064
12_S3_L004:CAACGATCATGAGATA-1x	Spleen	Ctrl	ctrl	YG	0.205566
12_S3_L004:CAACGATCATTGGATC-1x	Spleen	Ctrl	ctrl	YG	0.1581
12_S3_L004:CAACGATCATTGTAGC-1x	Spleen	Ctrl	ctrl	YG	0.131993
12_S3_L004:CAACGATGTAACCCGC-1x	Spleen	Ctrl	ctrl	YG	0.0281686
12_S3_L004:CAACGATGTGTGTCGC-1x	Spleen	Ctrl	ctrl	YG	-0.0145828
12_S3_L004:CAACGATTCTACACTT-1x	Spleen	Ctrl	ctrl	YG	0.0837081
12_S3_L004:CAACGGCAGTCGCGAA-1x	Spleen	Ctrl	ctrl	YG	0.0559958
12_S3_L004:CAACGGCCAGACCAAG-1x	Spleen	Ctrl	ctrl	YG	0.0752242
12_S3_L004:CAACGGCGTAGATTGA-1x	Spleen	Ctrl	ctrl	YG	0.082185
12_S3_L004:CAACGGCGTAGGACCA-1x	Spleen	Ctrl	ctrl	YG	0.207158
12_S3_L004:CAACGGCGTTGAGGAC-1x	Spleen	Ctrl	ctrl	YG	0.0791338
12_S3_L004:CAACGGCTCAAAGCCT-1x	Spleen	Ctrl	ctrl	YG	0.0600764
12_S3_L004:CAACGGCTCTTGAACG-1x	Spleen	Ctrl	ctrl	YG	0.194738
12_S3_L004:CAAGACTAGAGGCGTT-1x	Spleen	Ctrl	ctrl	YG	0.132231
12_S3_L004:CAAGACTAGCTTACGT-1x	Spleen	Ctrl	ctrl	YG	0.133531
12_S3_L004:CAAGACTAGGTGCTAG-1x	Spleen	Ctrl	ctrl	YG	0.278813
12_S3_L004:CAAGACTCAATCTCTT-1x	Spleen	Ctrl	ctrl	YG	0.0650281
12_S3_L004:CAAGACTTCACTCGAA-1x	Spleen	Ctrl	ctrl	YG	0.0377291
12_S3_L004:CAAGAGGAGGGTCTTT-1x	Spleen	Ctrl	ctrl	YG	0.155715
12_S3_L004:CAAGAGGAGGTCATAA-1x	Spleen	Ctrl	ctrl	YG	0.284112
12_S3_L004:CAAGAGGAGTTGGAAT-1x	Spleen	Ctrl	ctrl	YG	0.103722
12_S3_L004:CAAGAGGCACACGTGC-1x	Spleen	Ctrl	ctrl	YG	0.0896385
12_S3_L004:CAAGAGGCACTCCTGT-1x	Spleen	Ctrl	ctrl	YG	0.0585329
12_S3_L004:CAAGAGGGTCGAGATG-1x	Spleen	Ctrl	ctrl	YG	0.0451634
12_S3_L004:CAAGAGGTCACAACCA-1x	Spleen	Ctrl	ctrl	YG	0.0512072
12_S3_L004:CAAGAGGTCCGTAGGC-1x	Spleen	Ctrl	ctrl	YG	0.0680174
12_S3_L004:CAAGCTAAGCCACCGT-1x	Spleen	Ctrl	ctrl	YG	0.0444958
12_S3_L004:CAAGCTAAGGTGCTGA-1x	Spleen	Ctrl	ctrl	YG	0.0630252
12_S3_L004:CAAGCTAAGTAGCTCT-1x	Spleen	Ctrl	ctrl	YG	0.0664585
12_S3_L004:CAAGCTAAGTTCCGGC-1x	Spleen	Ctrl	ctrl	YG	0.274782
12_S3_L004:CAAGCTACAGAGTTGG-1x	Spleen	Ctrl	ctrl	YG	0.115628
12_S3_L004:CAAGCTAGTACCGTCG-1x	Spleen	Ctrl	ctrl	YG	0.0316813
12_S3_L004:CAAGCTAGTCGTATGT-1x	Spleen	Ctrl	ctrl	YG	-0.0460078
12_S3_L004:CAAGCTAGTCTCGGGT-1x	Spleen	Ctrl	ctrl	YG	0.0881551
12_S3_L004:CAAGCTAGTGAGATCG-1x	Spleen	Ctrl	ctrl	YG	0.249666
12_S3_L004:CAAGCTATCGCACTCT-1x	Spleen	Ctrl	ctrl	YG	0.0216826
12_S3_L004:CAAGCTATCTAACACG-1x	Spleen	Ctrl	ctrl	YG	0.1357
12_S3_L004:CAAGGGAAGGAAAGTG-1x	Spleen	Ctrl	ctrl	YG	0.18755
12_S3_L004:CAAGGGAAGTACAACA-1x	Spleen	Ctrl	ctrl	YG	0.203628
12_S3_L004:CAAGGGAAGTACTGTC-1x	Spleen	Ctrl	ctrl	YG	0.0707005
12_S3_L004:CAAGGGAAGTGAGGCT-1x	Spleen	Ctrl	ctrl	YG	0.191935
12_S3_L004:CAAGGGACAGTATACC-1x	Spleen	Ctrl	ctrl	YG	-0.0194899
12_S3_L004:CAAGGGAGTAGTTACC-1x	Spleen	Ctrl	ctrl	YG	0.0402807
12_S3_L004:CAAGGGAGTCACTCAA-1x	Spleen	Ctrl	ctrl	YG	0.158013
12_S3_L004:CAAGGGAGTGTACATC-1x	Spleen	Ctrl	ctrl	YG	0.0607533
12_S3_L004:CAAGGGATCCTAAACG-1x	Spleen	Ctrl	ctrl	YG	0.0633082
12_S3_L004:CAAGGGATCGAAACAA-1x	Spleen	Ctrl	ctrl	YG	0.101737
12_S3_L004:CAATACGCACTACACA-1x	Spleen	Ctrl	ctrl	YG	0.0506052
12_S3_L004:CAATACGGTATCATGC-1x	Spleen	Ctrl	ctrl	YG	0.0904301
12_S3_L004:CAATACGGTTGTCTAG-1x	Spleen	Ctrl	ctrl	YG	0.129716
12_S3_L004:CAATACGTCAAGAAAC-1x	Spleen	Ctrl	ctrl	YG	0.15606
12_S3_L004:CAATCGACAGAGGCAT-1x	Spleen	Ctrl	ctrl	YG	0.197387
12_S3_L004:CAATCGAGTAGGTCAG-1x	Spleen	Ctrl	ctrl	YG	0.0747133
12_S3_L004:CAATCGAGTGACGTCC-1x	Spleen	Ctrl	ctrl	YG	0.016556
12_S3_L004:CAATCGAGTTGGCCGT-1x	Spleen	Ctrl	ctrl	YG	0.0849639
12_S3_L004:CAATCGATCCGCCTAT-1x	Spleen	Ctrl	ctrl	YG	0.07895
12_S3_L004:CAATCGATCGCGCTGA-1x	Spleen	Ctrl	ctrl	YG	0.0632947
12_S3_L004:CAATGACCAAATGAGT-1x	Spleen	Ctrl	ctrl	YG	0.074679
12_S3_L004:CAATGACCAAGACAAT-1x	Spleen	Ctrl	ctrl	YG	0.193891
12_S3_L004:CAATGACCACATACGT-1x	Spleen	Ctrl	ctrl	YG	0.302485
12_S3_L004:CAATGACCACCGCTAG-1x	Spleen	Ctrl	ctrl	YG	0.0682053
12_S3_L004:CAATGACCAGAGGTAC-1x	Spleen	Ctrl	ctrl	YG	-0.0186666
12_S3_L004:CAATGACCAGCGGATA-1x	Spleen	Ctrl	ctrl	YG	0.170211
12_S3_L004:CAATGACGTAGAGTTA-1x	Spleen	Ctrl	ctrl	YG	0.123849
12_S3_L004:CAATGACGTAGATCGG-1x	Spleen	Ctrl	ctrl	YG	0.0200553
12_S3_L004:CAATGACGTATGTGTC-1x	Spleen	Ctrl	ctrl	YG	0.187096
12_S3_L004:CAATGACGTTCTAAGC-1x	Spleen	Ctrl	ctrl	YG	0.038839
12_S3_L004:CAATGACTCTCATGCC-1x	Spleen	Ctrl	ctrl	YG	0.0275034
12_S3_L004:CAATGACTCTTAAGGC-1x	Spleen	Ctrl	ctrl	YG	0.0186132
12_S3_L004:CAATTTCAGCTGACAG-1x	Spleen	Ctrl	ctrl	YG	0.181315
12_S3_L004:CAATTTCCATGCCATA-1x	Spleen	Ctrl	ctrl	YG	0.150744
12_S3_L004:CAATTTCTCATGCGGC-1x	Spleen	Ctrl	ctrl	YG	0.0591006
12_S3_L004:CAATTTCTCGGTCGGT-1x	Spleen	Ctrl	ctrl	YG	0.0990274
12_S3_L004:CAATTTCTCTTAGCTT-1x	Spleen	Ctrl	ctrl	YG	0.0408729
12_S3_L004:CAATTTCTCTTGTTAC-1x	Spleen	Ctrl	ctrl	YG	0.0606722
12_S3_L004:CACAACACACATCATG-1x	Spleen	Ctrl	ctrl	YG	0.00475805
12_S3_L004:CACAACACAGTAGAAT-1x	Spleen	Ctrl	ctrl	YG	0.160316
12_S3_L004:CACAACAGTGAAGCGT-1x	Spleen	Ctrl	ctrl	YG	0.200536
12_S3_L004:CACAACAGTTGCCGCA-1x	Spleen	Ctrl	ctrl	YG	0.109189
12_S3_L004:CACAACAGTTGGACTT-1x	Spleen	Ctrl	ctrl	YG	0.288883
12_S3_L004:CACAACATCCCATTTA-1x	Spleen	Ctrl	ctrl	YG	0.280478
12_S3_L004:CACACAAAGCGCCTAC-1x	Spleen	Ctrl	ctrl	YG	0.187843
12_S3_L004:CACACAAAGTATAGAC-1x	Spleen	Ctrl	ctrl	YG	-0.0159144
12_S3_L004:CACACAACAAGCGCTC-1x	Spleen	Ctrl	ctrl	YG	0.0611203
12_S3_L004:CACACAACAGGAAGTC-1x	Spleen	Ctrl	ctrl	YG	0.0203695
12_S3_L004:CACACAAGTCGCTCGA-1x	Spleen	Ctrl	ctrl	YG	0.0812557
12_S3_L004:CACACAAGTTGAAGTA-1x	Spleen	Ctrl	ctrl	YG	0.190068
12_S3_L004:CACACAATCCATTGGA-1x	Spleen	Ctrl	ctrl	YG	0.174436
12_S3_L004:CACACAATCCTGTACC-1x	Spleen	Ctrl	ctrl	YG	0.124347
12_S3_L004:CACACAATCGATCCCT-1x	Spleen	Ctrl	ctrl	YG	0.188266
12_S3_L004:CACACAATCTGCACCT-1x	Spleen	Ctrl	ctrl	YG	0.0325981
12_S3_L004:CACAGATAGGCCTGCT-1x	Spleen	Ctrl	ctrl	YG	0.067339
12_S3_L004:CACAGATCAAGGGTCA-1x	Spleen	Ctrl	ctrl	YG	0.053274
12_S3_L004:CACAGATGTTGACGGA-1x	Spleen	Ctrl	ctrl	YG	0.122891
12_S3_L004:CACAGATTCACCTTAT-1x	Spleen	Ctrl	ctrl	YG	0.223421
12_S3_L004:CACAGATTCACTTATC-1x	Spleen	Ctrl	ctrl	YG	0.0631887
12_S3_L004:CACAGATTCCTAACAG-1x	Spleen	Ctrl	ctrl	YG	0.15708
12_S3_L004:CACAGATTCGACGCTG-1x	Spleen	Ctrl	ctrl	YG	0.0140089
12_S3_L004:CACAGGCAGTCCTGTA-1x	Spleen	Ctrl	ctrl	YG	0.00533636
12_S3_L004:CACAGGCCACAAGCAG-1x	Spleen	Ctrl	ctrl	YG	0.0452579
12_S3_L004:CACAGGCCATCATCTT-1x	Spleen	Ctrl	ctrl	YG	0.0139849
12_S3_L004:CACATGACACAATGTC-1x	Spleen	Ctrl	ctrl	YG	0.0572875
12_S3_L004:CACATGAGTCGTATGT-1x	Spleen	Ctrl	ctrl	YG	0.165598
12_S3_L004:CACATGATCAATCAGC-1x	Spleen	Ctrl	ctrl	YG	0.230143
12_S3_L004:CACCAAAAGATCCCAT-1x	Spleen	Ctrl	ctrl	YG	0.0172132
12_S3_L004:CACCAAAAGGAACTCG-1x	Spleen	Ctrl	ctrl	YG	0.0754299
12_S3_L004:CACCAAAGTACCCAGC-1x	Spleen	Ctrl	ctrl	YG	0.0510553
12_S3_L004:CACCAAAGTACTAACC-1x	Spleen	Ctrl	ctrl	YG	0.339106
12_S3_L004:CACCAAAGTTGGTAGG-1x	Spleen	Ctrl	ctrl	YG	0.0774603
12_S3_L004:CACCGTTAGACTGGGT-1x	Spleen	Ctrl	ctrl	YG	0.00892106
12_S3_L004:CACCGTTGTAAGCTCT-1x	Spleen	Ctrl	ctrl	YG	0.272377
12_S3_L004:CACCGTTGTGTCCGGT-1x	Spleen	Ctrl	ctrl	YG	0.0259307
12_S3_L004:CACGAATAGGCATCTT-1x	Spleen	Ctrl	ctrl	YG	0.0394623
12_S3_L004:CACGAATCAACAAGTA-1x	Spleen	Ctrl	ctrl	YG	0.130263
12_S3_L004:CACGAATCAAGGATGC-1x	Spleen	Ctrl	ctrl	YG	-0.0615297
12_S3_L004:CACGAATGTCGCGGTT-1x	Spleen	Ctrl	ctrl	YG	0.0394842
12_S3_L004:CACGAATGTTATCTTC-1x	Spleen	Ctrl	ctrl	YG	0.174647
12_S3_L004:CACGAATGTTGTATGC-1x	Spleen	Ctrl	ctrl	YG	0.187363
12_S3_L004:CACGGGTAGGTAGGCT-1x	Spleen	Ctrl	ctrl	YG	0.071687
12_S3_L004:CACGGGTCAAGGTCAG-1x	Spleen	Ctrl	ctrl	YG	0.0455852
12_S3_L004:CACGGGTCACAATCTG-1x	Spleen	Ctrl	ctrl	YG	0.14634
12_S3_L004:CACGGGTGTCGCACAC-1x	Spleen	Ctrl	ctrl	YG	0.199701
12_S3_L004:CACGGGTGTCTGATAC-1x	Spleen	Ctrl	ctrl	YG	-0.0210999
12_S3_L004:CACGGGTGTCTTCTAT-1x	Spleen	Ctrl	ctrl	YG	0.0975066
12_S3_L004:CACGGGTGTGCCCGTA-1x	Spleen	Ctrl	ctrl	YG	0.0492279
12_S3_L004:CACGGGTTCGCTTTAT-1x	Spleen	Ctrl	ctrl	YG	0.166868
12_S3_L004:CACGTGGAGAGAGAAC-1x	Spleen	Ctrl	ctrl	YG	0.0412809
12_S3_L004:CACGTGGAGGTTAAAC-1x	Spleen	Ctrl	ctrl	YG	0.0535241
12_S3_L004:CACGTGGCAACACACT-1x	Spleen	Ctrl	ctrl	YG	0.0336699
12_S3_L004:CACGTGGGTCGACTGC-1x	Spleen	Ctrl	ctrl	YG	0.147819
12_S3_L004:CACGTGGGTGCGCTCA-1x	Spleen	Ctrl	ctrl	YG	0.0572877
12_S3_L004:CACGTTCAGAAACACT-1x	Spleen	Ctrl	ctrl	YG	-0.0219143
12_S3_L004:CACGTTCAGCCGATAG-1x	Spleen	Ctrl	ctrl	YG	0.0300292
12_S3_L004:CACGTTCAGCTACAAA-1x	Spleen	Ctrl	ctrl	YG	0.0997707
12_S3_L004:CACGTTCAGGTCGAGT-1x	Spleen	Ctrl	ctrl	YG	0.25703
12_S3_L004:CACGTTCAGTGGCCTC-1x	Spleen	Ctrl	ctrl	YG	0.0308994
12_S3_L004:CACGTTCCAGCAATTC-1x	Spleen	Ctrl	ctrl	YG	0.0686352
12_S3_L004:CACGTTCGTAAGATCA-1x	Spleen	Ctrl	ctrl	YG	0.134595
12_S3_L004:CACGTTCGTAAGTTGA-1x	Spleen	Ctrl	ctrl	YG	0.0570578
12_S3_L004:CACTAAGAGCGAGGAG-1x	Spleen	Ctrl	ctrl	YG	0.0793419
12_S3_L004:CACTAAGAGTGGAAAG-1x	Spleen	Ctrl	ctrl	YG	0.035335
12_S3_L004:CACTAAGAGTTAGTAG-1x	Spleen	Ctrl	ctrl	YG	0.0506097
12_S3_L004:CACTAAGCAGGACGAT-1x	Spleen	Ctrl	ctrl	YG	0.0850467
12_S3_L004:CACTAAGGTGCAATGG-1x	Spleen	Ctrl	ctrl	YG	0.0576661
12_S3_L004:CACTAAGTCTCATGGA-1x	Spleen	Ctrl	ctrl	YG	0.114617
12_S3_L004:CACTGAAAGAGGTCAC-1x	Spleen	Ctrl	ctrl	YG	0.132775
12_S3_L004:CACTGAAAGTGTAGTA-1x	Spleen	Ctrl	ctrl	YG	0.299971
12_S3_L004:CACTGAACAAGTTTGC-1x	Spleen	Ctrl	ctrl	YG	-0.00370953
12_S3_L004:CACTGAACAATCGAAA-1x	Spleen	Ctrl	ctrl	YG	-0.0347457
12_S3_L004:CACTGAAGTTACCCAA-1x	Spleen	Ctrl	ctrl	YG	0.259087
12_S3_L004:CACTGAAGTTAGGGAC-1x	Spleen	Ctrl	ctrl	YG	0.196326
12_S3_L004:CACTGGGAGCTTGTTG-1x	Spleen	Ctrl	ctrl	YG	0.0606568
12_S3_L004:CACTGGGCAAGACCTT-1x	Spleen	Ctrl	ctrl	YG	0.178331
12_S3_L004:CACTGGGCACACACTA-1x	Spleen	Ctrl	ctrl	YG	0.0216368
12_S3_L004:CACTGGGGTACGATGG-1x	Spleen	Ctrl	ctrl	YG	0.0641499
12_S3_L004:CACTGGGGTATACGGG-1x	Spleen	Ctrl	ctrl	YG	0.135119
12_S3_L004:CACTGGGTCTGTCCGT-1x	Spleen	Ctrl	ctrl	YG	0.263257
12_S3_L004:CACTGTCAGACTACCT-1x	Spleen	Ctrl	ctrl	YG	0.178896
12_S3_L004:CACTGTCAGACTAGAT-1x	Spleen	Ctrl	ctrl	YG	0.00151722
12_S3_L004:CACTGTCTCGTAGTCA-1x	Spleen	Ctrl	ctrl	YG	-0.00682952
12_S3_L004:CACTGTCTCTCCGATC-1x	Spleen	Ctrl	ctrl	YG	0.0416867
12_S3_L004:CACTTCGAGTTCGCAT-1x	Spleen	Ctrl	ctrl	YG	0.128882
12_S3_L004:CACTTCGCAACTGAAA-1x	Spleen	Ctrl	ctrl	YG	0.0124216
12_S3_L004:CACTTCGCACTACGGC-1x	Spleen	Ctrl	ctrl	YG	0.123236
12_S3_L004:CACTTCGGTTAGAGAT-1x	Spleen	Ctrl	ctrl	YG	0.107764
12_S3_L004:CACTTCGTCAGCAATC-1x	Spleen	Ctrl	ctrl	YG	0.153144
12_S3_L004:CACTTCGTCCGAGATT-1x	Spleen	Ctrl	ctrl	YG	0.0375851
12_S3_L004:CACTTCGTCCTCCACA-1x	Spleen	Ctrl	ctrl	YG	0.0561351
12_S3_L004:CAGAGCCAGCTACGTT-1x	Spleen	Ctrl	ctrl	YG	0.153546
12_S3_L004:CAGAGCCAGGACGCTA-1x	Spleen	Ctrl	ctrl	YG	0.140146
12_S3_L004:CAGAGCCAGGTTCACT-1x	Spleen	Ctrl	ctrl	YG	0.0459064
12_S3_L004:CAGAGCCCACGGTGAA-1x	Spleen	Ctrl	ctrl	YG	0.180969
12_S3_L004:CAGAGCCCACTTCATT-1x	Spleen	Ctrl	ctrl	YG	0.0747534
12_S3_L004:CAGAGCCCAGAACTAA-1x	Spleen	Ctrl	ctrl	YG	0.156723
12_S3_L004:CAGAGCCGTAGCTTAC-1x	Spleen	Ctrl	ctrl	YG	0.0730045
12_S3_L004:CAGAGCCTCCTGGTCT-1x	Spleen	Ctrl	ctrl	YG	0.182986
12_S3_L004:CAGAGCCTCGCAGAGA-1x	Spleen	Ctrl	ctrl	YG	0.172066
12_S3_L004:CAGAGCCTCGGTGCAC-1x	Spleen	Ctrl	ctrl	YG	0.0650774
12_S3_L004:CAGAGCCTCTCCCTAG-1x	Spleen	Ctrl	ctrl	YG	0.0393451
12_S3_L004:CAGATACAGGTGATAT-1x	Spleen	Ctrl	ctrl	YG	0.228642
12_S3_L004:CAGATACCAAATCGGG-1x	Spleen	Ctrl	ctrl	YG	0.0742269
12_S3_L004:CAGATACCAAATGCGG-1x	Spleen	Ctrl	ctrl	YG	0.0636711
12_S3_L004:CAGATACGTTAAGCAA-1x	Spleen	Ctrl	ctrl	YG	0.197497
12_S3_L004:CAGATACTCACTTCTA-1x	Spleen	Ctrl	ctrl	YG	0.170128
12_S3_L004:CAGATACTCAGTCATG-1x	Spleen	Ctrl	ctrl	YG	0.0315607
12_S3_L004:CAGATACTCTCAACGA-1x	Spleen	Ctrl	ctrl	YG	0.155471
12_S3_L004:CAGATCACACCAGGTC-1x	Spleen	Ctrl	ctrl	YG	0.0731328
12_S3_L004:CAGATCAGTGAGGCAT-1x	Spleen	Ctrl	ctrl	YG	0.0973892
12_S3_L004:CAGATCAGTTAAGTCC-1x	Spleen	Ctrl	ctrl	YG	0.0415299
12_S3_L004:CAGATCAGTTGTGCCG-1x	Spleen	Ctrl	ctrl	YG	0.157001
12_S3_L004:CAGATCATCTGACGCG-1x	Spleen	Ctrl	ctrl	YG	0.0210078
12_S3_L004:CAGATTGAGAGTCTGG-1x	Spleen	Ctrl	ctrl	YG	0.0477936
12_S3_L004:CAGATTGCACATTGTG-1x	Spleen	Ctrl	ctrl	YG	0.0807228
12_S3_L004:CAGATTGCAGTAACCT-1x	Spleen	Ctrl	ctrl	YG	0.0574291
12_S3_L004:CAGATTGGTTAGGGTG-1x	Spleen	Ctrl	ctrl	YG	0.11963
12_S3_L004:CAGATTGTCAAGAGGC-1x	Spleen	Ctrl	ctrl	YG	0.047111
12_S3_L004:CAGCAATAGATGGCGT-1x	Spleen	Ctrl	ctrl	YG	0.0386952
12_S3_L004:CAGCAATAGTCTAGAA-1x	Spleen	Ctrl	ctrl	YG	0.176766
12_S3_L004:CAGCAATAGTGGCAGT-1x	Spleen	Ctrl	ctrl	YG	0.0756848
12_S3_L004:CAGCAATCAGCTCGGT-1x	Spleen	Ctrl	ctrl	YG	0.0483339
12_S3_L004:CAGCAATGTAGTCGTT-1x	Spleen	Ctrl	ctrl	YG	0.0699593
12_S3_L004:CAGCAATGTCGCATGC-1x	Spleen	Ctrl	ctrl	YG	0.0182865
12_S3_L004:CAGCAATTCCTGCCAT-1x	Spleen	Ctrl	ctrl	YG	0.0924282
12_S3_L004:CAGCAATTCGGTCGGT-1x	Spleen	Ctrl	ctrl	YG	0.0546017
12_S3_L004:CAGCACGAGAGTATAC-1x	Spleen	Ctrl	ctrl	YG	0.100857
12_S3_L004:CAGCACGAGGGAGGTG-1x	Spleen	Ctrl	ctrl	YG	0.0112341
12_S3_L004:CAGCACGAGGGTTTCT-1x	Spleen	Ctrl	ctrl	YG	0.0398341
12_S3_L004:CAGCACGCACTCCGAG-1x	Spleen	Ctrl	ctrl	YG	0.035181
12_S3_L004:CAGCACGCAGTTGAAA-1x	Spleen	Ctrl	ctrl	YG	0.116566
12_S3_L004:CAGCACGCATGATGCT-1x	Spleen	Ctrl	ctrl	YG	0.0989633
12_S3_L004:CAGCACGCATTCCTAT-1x	Spleen	Ctrl	ctrl	YG	0.211304
12_S3_L004:CAGCACGGTTGAGTCT-1x	Spleen	Ctrl	ctrl	YG	0.179332
12_S3_L004:CAGCACGGTTTAAGGA-1x	Spleen	Ctrl	ctrl	YG	0.0573339
12_S3_L004:CAGCACGTCAGCTTCC-1x	Spleen	Ctrl	ctrl	YG	0.329821
12_S3_L004:CAGCAGCAGAGGGTCT-1x	Spleen	Ctrl	ctrl	YG	0.0630059
12_S3_L004:CAGCAGCAGCTTTCCC-1x	Spleen	Ctrl	ctrl	YG	0.278017
12_S3_L004:CAGCAGCAGGCATCTT-1x	Spleen	Ctrl	ctrl	YG	0.0097704
12_S3_L004:CAGCAGCCAAAGCGTG-1x	Spleen	Ctrl	ctrl	YG	0.0245714
12_S3_L004:CAGCAGCCAAATCCCA-1x	Spleen	Ctrl	ctrl	YG	0.171442
12_S3_L004:CAGCAGCCAATCGAAA-1x	Spleen	Ctrl	ctrl	YG	0.0778026
12_S3_L004:CAGCAGCCACCGAATT-1x	Spleen	Ctrl	ctrl	YG	-0.010511
12_S3_L004:CAGCAGCCATCATCCC-1x	Spleen	Ctrl	ctrl	YG	0.158973
12_S3_L004:CAGCAGCTCCATTTCA-1x	Spleen	Ctrl	ctrl	YG	0.31037
12_S3_L004:CAGCCAGAGAGCAGTC-1x	Spleen	Ctrl	ctrl	YG	0.0380322
12_S3_L004:CAGCCAGAGTGCACTT-1x	Spleen	Ctrl	ctrl	YG	0.189605
12_S3_L004:CAGCCAGCAGCTTTGA-1x	Spleen	Ctrl	ctrl	YG	0.052597
12_S3_L004:CAGCCAGCATGCACTA-1x	Spleen	Ctrl	ctrl	YG	0.270284
12_S3_L004:CAGCCAGGTCTTTCAT-1x	Spleen	Ctrl	ctrl	YG	0.153015
12_S3_L004:CAGCCAGGTGTGAGCA-1x	Spleen	Ctrl	ctrl	YG	0.239772
12_S3_L004:CAGCCAGTCACCTGTC-1x	Spleen	Ctrl	ctrl	YG	0.00853328
12_S3_L004:CAGCCAGTCATGGTAC-1x	Spleen	Ctrl	ctrl	YG	0.335345
12_S3_L004:CAGCCAGTCCATAAGC-1x	Spleen	Ctrl	ctrl	YG	0.160534
12_S3_L004:CAGCCAGTCGAAGAAT-1x	Spleen	Ctrl	ctrl	YG	0.0472368
12_S3_L004:CAGCCAGTCTCAAAGC-1x	Spleen	Ctrl	ctrl	YG	0.0723671
12_S3_L004:CAGCGTGAGGCAGCTA-1x	Spleen	Ctrl	ctrl	YG	0.0192452
12_S3_L004:CAGCGTGAGTTCCTGA-1x	Spleen	Ctrl	ctrl	YG	0.067597
12_S3_L004:CAGCGTGCAAGACCTT-1x	Spleen	Ctrl	ctrl	YG	0.0924498
12_S3_L004:CAGGCCAAGTTGAAGT-1x	Spleen	Ctrl	ctrl	YG	0.19853
12_S3_L004:CAGGCCATCAGACTGT-1x	Spleen	Ctrl	ctrl	YG	0.0585523
12_S3_L004:CAGGCCATCCATTTGT-1x	Spleen	Ctrl	ctrl	YG	0.0591541
12_S3_L004:CAGGGCTCAAAGGCTG-1x	Spleen	Ctrl	ctrl	YG	0.058988
12_S3_L004:CAGGGCTCACTGCGAC-1x	Spleen	Ctrl	ctrl	YG	0.0665519
12_S3_L004:CAGGTATCAGCGCGTT-1x	Spleen	Ctrl	ctrl	YG	0.0460733
12_S3_L004:CAGGTATCATATCTGG-1x	Spleen	Ctrl	ctrl	YG	-0.00672004
12_S3_L004:CAGGTATGTAAGATAC-1x	Spleen	Ctrl	ctrl	YG	0.173001
12_S3_L004:CAGGTATGTCTCTCCA-1x	Spleen	Ctrl	ctrl	YG	0.0405543
12_S3_L004:CAGGTATGTGAGTAGC-1x	Spleen	Ctrl	ctrl	YG	0.0606189
12_S3_L004:CAGTGCGCAAGAGGCT-1x	Spleen	Ctrl	ctrl	YG	0.0399994
12_S3_L004:CAGTGCGCACTATCCC-1x	Spleen	Ctrl	ctrl	YG	0.178528
12_S3_L004:CAGTGCGCATCCTCAC-1x	Spleen	Ctrl	ctrl	YG	-0.025921
12_S3_L004:CAGTGCGGTGCCGAAA-1x	Spleen	Ctrl	ctrl	YG	0.135909
12_S3_L004:CAGTGCGTCCCGGTAG-1x	Spleen	Ctrl	ctrl	YG	0.0235419
12_S3_L004:CAGTGCGTCGGCTTCT-1x	Spleen	Ctrl	ctrl	YG	0.0649538
12_S3_L004:CAGTGCGTCTGGTGGC-1x	Spleen	Ctrl	ctrl	YG	0.0967538
12_S3_L004:CAGTTAGAGCGTGAGT-1x	Spleen	Ctrl	ctrl	YG	0.0665215
12_S3_L004:CAGTTAGCAAATTGCC-1x	Spleen	Ctrl	ctrl	YG	0.202088
12_S3_L004:CAGTTAGCAATAGTCC-1x	Spleen	Ctrl	ctrl	YG	0.0412805
12_S3_L004:CAGTTAGCACTAGAGG-1x	Spleen	Ctrl	ctrl	YG	0.0173511
12_S3_L004:CAGTTAGCAGACCAAG-1x	Spleen	Ctrl	ctrl	YG	0.0462509
12_S3_L004:CAGTTAGGTCAATCTG-1x	Spleen	Ctrl	ctrl	YG	0.21467
12_S3_L004:CAGTTAGGTGACCGTC-1x	Spleen	Ctrl	ctrl	YG	0.141429
12_S3_L004:CAGTTAGGTGAGTAGC-1x	Spleen	Ctrl	ctrl	YG	0.156678
12_S3_L004:CAGTTAGGTTGCATAC-1x	Spleen	Ctrl	ctrl	YG	0.168082
12_S3_L004:CAGTTCCAGCGTGCTC-1x	Spleen	Ctrl	ctrl	YG	0.0599137
12_S3_L004:CAGTTCCCATCGGAGA-1x	Spleen	Ctrl	ctrl	YG	0.148963
12_S3_L004:CAGTTCCGTAGTTAGA-1x	Spleen	Ctrl	ctrl	YG	0.160827
12_S3_L004:CAGTTCCGTGATACAA-1x	Spleen	Ctrl	ctrl	YG	0.218108
12_S3_L004:CAGTTCCGTGTTTGCA-1x	Spleen	Ctrl	ctrl	YG	0.189493
12_S3_L004:CAGTTCCTCGTTCTAT-1x	Spleen	Ctrl	ctrl	YG	0.00248091
12_S3_L004:CAGTTCCTCGTTGCCT-1x	Spleen	Ctrl	ctrl	YG	0.209034
12_S3_L004:CATAAGCAGACATGCG-1x	Spleen	Ctrl	ctrl	YG	0.0738089
12_S3_L004:CATAAGCAGCCACCGT-1x	Spleen	Ctrl	ctrl	YG	0.0339381
12_S3_L004:CATAAGCTCCAATCCC-1x	Spleen	Ctrl	ctrl	YG	0.120893
12_S3_L004:CATAAGCTCCGCTTAC-1x	Spleen	Ctrl	ctrl	YG	0.0342786
12_S3_L004:CATACAGAGCCTCTCT-1x	Spleen	Ctrl	ctrl	YG	-0.0701668
12_S3_L004:CATACAGCACACGTGC-1x	Spleen	Ctrl	ctrl	YG	0.0504787
12_S3_L004:CATACAGCACTGCACG-1x	Spleen	Ctrl	ctrl	YG	0.0442475
12_S3_L004:CATACAGCACTGTGTA-1x	Spleen	Ctrl	ctrl	YG	0.265171
12_S3_L004:CATACAGGTAACTGCT-1x	Spleen	Ctrl	ctrl	YG	0.000304201
12_S3_L004:CATACAGTCCCAGCGA-1x	Spleen	Ctrl	ctrl	YG	0.0761538
12_S3_L004:CATACAGTCTCTGCTG-1x	Spleen	Ctrl	ctrl	YG	0.173489
12_S3_L004:CATACCCAGCCTTCTC-1x	Spleen	Ctrl	ctrl	YG	0.210099
12_S3_L004:CATACCCCACCCATAA-1x	Spleen	Ctrl	ctrl	YG	0.131558
12_S3_L004:CATACCCCACTTGAAC-1x	Spleen	Ctrl	ctrl	YG	-0.0642451
12_S3_L004:CATACCCGTTCACCGG-1x	Spleen	Ctrl	ctrl	YG	0.0684157
12_S3_L004:CATACTTAGGGTTAGC-1x	Spleen	Ctrl	ctrl	YG	-0.0409541
12_S3_L004:CATACTTAGTCGAATA-1x	Spleen	Ctrl	ctrl	YG	0.0942067
12_S3_L004:CATACTTCAAAGGGTC-1x	Spleen	Ctrl	ctrl	YG	0.0528152
12_S3_L004:CATACTTGTAATCAAG-1x	Spleen	Ctrl	ctrl	YG	0.191857
12_S3_L004:CATACTTGTCCCTGAG-1x	Spleen	Ctrl	ctrl	YG	0.0702557
12_S3_L004:CATACTTGTCTGTCCT-1x	Spleen	Ctrl	ctrl	YG	0.144657
12_S3_L004:CATACTTTCAGAGTGG-1x	Spleen	Ctrl	ctrl	YG	0.107101
12_S3_L004:CATACTTTCTCGAACA-1x	Spleen	Ctrl	ctrl	YG	-0.0401375
12_S3_L004:CATAGACAGGATAATC-1x	Spleen	Ctrl	ctrl	YG	0.0429311
12_S3_L004:CATAGACAGTGCCCGT-1x	Spleen	Ctrl	ctrl	YG	0.112867
12_S3_L004:CATAGACCAATCAGCT-1x	Spleen	Ctrl	ctrl	YG	0.0721461
12_S3_L004:CATAGACCACGGTCTG-1x	Spleen	Ctrl	ctrl	YG	-0.0252428
12_S3_L004:CATAGACCATCCTATT-1x	Spleen	Ctrl	ctrl	YG	-0.0451042
12_S3_L004:CATAGACGTAAGTTGA-1x	Spleen	Ctrl	ctrl	YG	0.142967
12_S3_L004:CATAGACGTCAACATC-1x	Spleen	Ctrl	ctrl	YG	0.0944385
12_S3_L004:CATAGACGTGTTCCAA-1x	Spleen	Ctrl	ctrl	YG	0.193278
12_S3_L004:CATAGACGTTCAGTAC-1x	Spleen	Ctrl	ctrl	YG	0.169861
12_S3_L004:CATCAAGAGAACGCGT-1x	Spleen	Ctrl	ctrl	YG	0.128899
12_S3_L004:CATCAAGAGCACCCAC-1x	Spleen	Ctrl	ctrl	YG	0.190998
12_S3_L004:CATCAAGAGTAAGAGG-1x	Spleen	Ctrl	ctrl	YG	0.0829417
12_S3_L004:CATCAAGCAACGGTAG-1x	Spleen	Ctrl	ctrl	YG	0.0453006
12_S3_L004:CATCAAGCAGATCCAT-1x	Spleen	Ctrl	ctrl	YG	0.130578
12_S3_L004:CATCAAGCAGGATGAC-1x	Spleen	Ctrl	ctrl	YG	0.0710268
12_S3_L004:CATCAAGCATAGAATG-1x	Spleen	Ctrl	ctrl	YG	0.038238
12_S3_L004:CATCCACCACATAGCT-1x	Spleen	Ctrl	ctrl	YG	0.0861244
12_S3_L004:CATCCACCATAATGAG-1x	Spleen	Ctrl	ctrl	YG	0.0820698
12_S3_L004:CATCCACTCCTTGAAG-1x	Spleen	Ctrl	ctrl	YG	0.178821
12_S3_L004:CATCCCAAGCGACTGA-1x	Spleen	Ctrl	ctrl	YG	0.10664
12_S3_L004:CATCCCACAACTCGAT-1x	Spleen	Ctrl	ctrl	YG	0.0538356
12_S3_L004:CATCCCACACGTAGAG-1x	Spleen	Ctrl	ctrl	YG	0.210569
12_S3_L004:CATCCCATCCCAAGCG-1x	Spleen	Ctrl	ctrl	YG	0.0428055
12_S3_L004:CATCCCATCGGCTTGG-1x	Spleen	Ctrl	ctrl	YG	0.152669
12_S3_L004:CATCCCATCTATCGCC-1x	Spleen	Ctrl	ctrl	YG	0.146416
12_S3_L004:CATCCGTAGACCCGCT-1x	Spleen	Ctrl	ctrl	YG	0.188543
12_S3_L004:CATCCGTAGGAGACCT-1x	Spleen	Ctrl	ctrl	YG	0.0154535
12_S3_L004:CATCCGTAGTGACACG-1x	Spleen	Ctrl	ctrl	YG	0.0509331
12_S3_L004:CATCCGTCACTCTGCT-1x	Spleen	Ctrl	ctrl	YG	0.0746948
12_S3_L004:CATCCGTGTCTACACA-1x	Spleen	Ctrl	ctrl	YG	0.166369
12_S3_L004:CATCCGTGTGATACTC-1x	Spleen	Ctrl	ctrl	YG	0.0150784
12_S3_L004:CATCCGTTCTCTATAC-1x	Spleen	Ctrl	ctrl	YG	0.0743601
12_S3_L004:CATCGCTGTCTAGATC-1x	Spleen	Ctrl	ctrl	YG	0.18018
12_S3_L004:CATCGCTGTGTATTGC-1x	Spleen	Ctrl	ctrl	YG	0.164179
12_S3_L004:CATCGCTTCCCAATAG-1x	Spleen	Ctrl	ctrl	YG	-0.00477153
12_S3_L004:CATCGGGAGTAGACCG-1x	Spleen	Ctrl	ctrl	YG	0.0572423
12_S3_L004:CATCGGGAGTTCCAGT-1x	Spleen	Ctrl	ctrl	YG	0.146584
12_S3_L004:CATCGGGCAAAGAACT-1x	Spleen	Ctrl	ctrl	YG	0.0956655
12_S3_L004:CATCGGGCAAATAGCA-1x	Spleen	Ctrl	ctrl	YG	0.136548
12_S3_L004:CATCGGGCACATCCCT-1x	Spleen	Ctrl	ctrl	YG	0.121519
12_S3_L004:CATCGGGGTATTGGCT-1x	Spleen	Ctrl	ctrl	YG	0.179583
12_S3_L004:CATCGGGGTGTTCCAA-1x	Spleen	Ctrl	ctrl	YG	0.153803
12_S3_L004:CATCGGGGTTTGACAC-1x	Spleen	Ctrl	ctrl	YG	0.288345
12_S3_L004:CATCGGGTCACAAGAA-1x	Spleen	Ctrl	ctrl	YG	0.0511259
12_S3_L004:CATCGGGTCGAAGTGG-1x	Spleen	Ctrl	ctrl	YG	0.0227075
12_S3_L004:CATCGGGTCTACCAGA-1x	Spleen	Ctrl	ctrl	YG	0.175226
12_S3_L004:CATCGTCAGAGTGTGC-1x	Spleen	Ctrl	ctrl	YG	0.0284463
12_S3_L004:CATCGTCAGATAACAC-1x	Spleen	Ctrl	ctrl	YG	0.195685
12_S3_L004:CATCGTCCAATAGTCC-1x	Spleen	Ctrl	ctrl	YG	0.0599916
12_S3_L004:CATCGTCCATTGTAGC-1x	Spleen	Ctrl	ctrl	YG	0.0505894
12_S3_L004:CATCGTCGTTGAGTCT-1x	Spleen	Ctrl	ctrl	YG	0.180653
12_S3_L004:CATCGTCTCCATAAGC-1x	Spleen	Ctrl	ctrl	YG	-0.0220548
12_S3_L004:CATCGTCTCTAACGCA-1x	Spleen	Ctrl	ctrl	YG	0.208461
12_S3_L004:CATGAGTAGACACACG-1x	Spleen	Ctrl	ctrl	YG	0.0637415
12_S3_L004:CATGAGTAGATAACAC-1x	Spleen	Ctrl	ctrl	YG	0.176026
12_S3_L004:CATGAGTAGGAGGTTC-1x	Spleen	Ctrl	ctrl	YG	0.0710432
12_S3_L004:CATGAGTCATCCTCAC-1x	Spleen	Ctrl	ctrl	YG	0.102427
12_S3_L004:CATGAGTCATCTCGTC-1x	Spleen	Ctrl	ctrl	YG	0.049727
12_S3_L004:CATGAGTCATTGCCGG-1x	Spleen	Ctrl	ctrl	YG	0.146823
12_S3_L004:CATGAGTGTCACCCTT-1x	Spleen	Ctrl	ctrl	YG	0.176287
12_S3_L004:CATGCAACAGGACTAG-1x	Spleen	Ctrl	ctrl	YG	0.217322
12_S3_L004:CATGCAAGTCGATTTG-1x	Spleen	Ctrl	ctrl	YG	-0.0126622
12_S3_L004:CATGCCTAGGGCAGTT-1x	Spleen	Ctrl	ctrl	YG	0.0670783
12_S3_L004:CATGCCTCACTCCTGT-1x	Spleen	Ctrl	ctrl	YG	0.109312
12_S3_L004:CATGCCTGTGAGTCAG-1x	Spleen	Ctrl	ctrl	YG	0.047961
12_S3_L004:CATGCCTTCCACTGGG-1x	Spleen	Ctrl	ctrl	YG	0.130833
12_S3_L004:CATGCCTTCCGGACGT-1x	Spleen	Ctrl	ctrl	YG	0.0723107
12_S3_L004:CATGCGGAGTTCCTGA-1x	Spleen	Ctrl	ctrl	YG	0.222538
12_S3_L004:CATGCGGCACACAGAG-1x	Spleen	Ctrl	ctrl	YG	0.147035
12_S3_L004:CATGCGGCAGCACCCA-1x	Spleen	Ctrl	ctrl	YG	0.0599559
12_S3_L004:CATGCGGGTCAGGCAA-1x	Spleen	Ctrl	ctrl	YG	0.0601536
12_S3_L004:CATGCGGTCGTAACTG-1x	Spleen	Ctrl	ctrl	YG	0.253145
12_S3_L004:CATGCTCAGCACCAGA-1x	Spleen	Ctrl	ctrl	YG	0.132125
12_S3_L004:CATGCTCCAACACAGG-1x	Spleen	Ctrl	ctrl	YG	-0.0185189
12_S3_L004:CATGCTCCACACCGAC-1x	Spleen	Ctrl	ctrl	YG	0.261493
12_S3_L004:CATGCTCCATAGGTAA-1x	Spleen	Ctrl	ctrl	YG	0.176578
12_S3_L004:CATGCTCGTTCTAAGC-1x	Spleen	Ctrl	ctrl	YG	0.0990086
12_S3_L004:CATGCTCTCAAATAGG-1x	Spleen	Ctrl	ctrl	YG	0.0752228
12_S3_L004:CATGCTCTCACCTTGC-1x	Spleen	Ctrl	ctrl	YG	0.219698
12_S3_L004:CATGCTCTCTCGTCGT-1x	Spleen	Ctrl	ctrl	YG	0.0873161
12_S3_L004:CATGGATAGAAATTCG-1x	Spleen	Ctrl	ctrl	YG	0.186195
12_S3_L004:CATGGATAGACTAGAT-1x	Spleen	Ctrl	ctrl	YG	0.0707009
12_S3_L004:CATGGATAGCTCGGCT-1x	Spleen	Ctrl	ctrl	YG	0.274079
12_S3_L004:CATGGATAGGCCTAAG-1x	Spleen	Ctrl	ctrl	YG	0.0809102
12_S3_L004:CATGGATCAAACACCT-1x	Spleen	Ctrl	ctrl	YG	-0.0411199
12_S3_L004:CATGGATCAAGGCTTT-1x	Spleen	Ctrl	ctrl	YG	0.119743
12_S3_L004:CATGGATCAGACGCTC-1x	Spleen	Ctrl	ctrl	YG	0.0810794
12_S3_L004:CATGGATCATACCAGT-1x	Spleen	Ctrl	ctrl	YG	0.0515531
12_S3_L004:CATGGATCATGCTGCG-1x	Spleen	Ctrl	ctrl	YG	-0.0471788
12_S3_L004:CATGGATGTCGCGGTT-1x	Spleen	Ctrl	ctrl	YG	0.175528
12_S3_L004:CATGGATGTGGACAGT-1x	Spleen	Ctrl	ctrl	YG	0.0647076
12_S3_L004:CATGGTAAGCCTCTCT-1x	Spleen	Ctrl	ctrl	YG	0.143821
12_S3_L004:CATGGTAAGGAGCAAA-1x	Spleen	Ctrl	ctrl	YG	0.0600255
12_S3_L004:CATGGTAAGGGATCTG-1x	Spleen	Ctrl	ctrl	YG	0.082524
12_S3_L004:CATGGTAGTGCGACAA-1x	Spleen	Ctrl	ctrl	YG	0.152909
12_S3_L004:CATGGTAGTGGGTCAA-1x	Spleen	Ctrl	ctrl	YG	0.0931305
12_S3_L004:CATTCATAGAAGCGCT-1x	Spleen	Ctrl	ctrl	YG	0.0507935
12_S3_L004:CATTCATAGCCAGTAG-1x	Spleen	Ctrl	ctrl	YG	0.212312
12_S3_L004:CATTCATAGGCTTAGG-1x	Spleen	Ctrl	ctrl	YG	0.209417
12_S3_L004:CATTCATCACCCTGAG-1x	Spleen	Ctrl	ctrl	YG	0.0449908
12_S3_L004:CATTCATGTATGTCTG-1x	Spleen	Ctrl	ctrl	YG	0.175337
12_S3_L004:CATTCATGTCGAACGA-1x	Spleen	Ctrl	ctrl	YG	0.0639115
12_S3_L004:CATTCATGTTGTCTAG-1x	Spleen	Ctrl	ctrl	YG	-0.03018
12_S3_L004:CATTCATTCATGTCTT-1x	Spleen	Ctrl	ctrl	YG	0.0515787
12_S3_L004:CATTCCGCACCGTCTT-1x	Spleen	Ctrl	ctrl	YG	0.0466704
12_S3_L004:CATTCCGCATAAGCAA-1x	Spleen	Ctrl	ctrl	YG	0.00979156
12_S3_L004:CATTCCGGTACCCGCA-1x	Spleen	Ctrl	ctrl	YG	0.235062
12_S3_L004:CATTCCGTCACCTCAC-1x	Spleen	Ctrl	ctrl	YG	0.217836
12_S3_L004:CATTCCGTCCAACCGG-1x	Spleen	Ctrl	ctrl	YG	0.202343
12_S3_L004:CATTCCGTCTAGGCCG-1x	Spleen	Ctrl	ctrl	YG	0.0372126
[truncated: 132,706 more rows]

## Sheet: PBMC
Cell_Barcode	Tissue	Condition	Dpi	Age	Aging-related scores
10_S1_L001:AAACCCAAGATACCAA-1x	PBMC	Ctrl	ctrl	YG	0.306753
10_S1_L001:AAACCCAAGCAGCGAT-1x	PBMC	Ctrl	ctrl	YG	0.0473836
10_S1_L001:AAACCCAAGGTAAGTT-1x	PBMC	Ctrl	ctrl	YG	0.0783205
10_S1_L001:AAACCCACAATGTTGC-1x	PBMC	Ctrl	ctrl	YG	0.0473849
10_S1_L001:AAACCCACACGCTGTG-1x	PBMC	Ctrl	ctrl	YG	0.0519065
10_S1_L001:AAACCCACAGAATCGG-1x	PBMC	Ctrl	ctrl	YG	0.196433
10_S1_L001:AAACCCACAGTCAGAG-1x	PBMC	Ctrl	ctrl	YG	0.0588699
10_S1_L001:AAACCCACATGAATAG-1x	PBMC	Ctrl	ctrl	YG	0.059329
10_S1_L001:AAACCCAGTTGTGGCC-1x	PBMC	Ctrl	ctrl	YG	0.239898
10_S1_L001:AAACGAAAGCATGGGT-1x	PBMC	Ctrl	ctrl	YG	0.0539836
10_S1_L001:AAACGAAAGCCTTCTC-1x	PBMC	Ctrl	ctrl	YG	0.308539
10_S1_L001:AAACGAACAAAGAGTT-1x	PBMC	Ctrl	ctrl	YG	0.171046
10_S1_L001:AAACGAACAAATGAGT-1x	PBMC	Ctrl	ctrl	YG	0.049468
10_S1_L001:AAACGAACACATTCTT-1x	PBMC	Ctrl	ctrl	YG	0.029655
10_S1_L001:AAACGAACACGTATAC-1x	PBMC	Ctrl	ctrl	YG	0.0628943
10_S1_L001:AAACGAATCAGCGGAA-1x	PBMC	Ctrl	ctrl	YG	0.270026
10_S1_L001:AAACGAATCATGAGGG-1x	PBMC	Ctrl	ctrl	YG	0.216919
10_S1_L001:AAACGAATCCGTTTCG-1x	PBMC	Ctrl	ctrl	YG	0.0505598
10_S1_L001:AAACGAATCGGACGTC-1x	PBMC	Ctrl	ctrl	YG	0.0741538
10_S1_L001:AAACGAATCTGAGATC-1x	PBMC	Ctrl	ctrl	YG	0.0345852
10_S1_L001:AAACGAATCTGCTGAA-1x	PBMC	Ctrl	ctrl	YG	0.0926345
10_S1_L001:AAACGCTAGCTCTATG-1x	PBMC	Ctrl	ctrl	YG	0.0974407
10_S1_L001:AAACGCTCACACACTA-1x	PBMC	Ctrl	ctrl	YG	0.0216088
10_S1_L001:AAACGCTCAGAGTCTT-1x	PBMC	Ctrl	ctrl	YG	0.0816551
10_S1_L001:AAACGCTGTATCCCAA-1x	PBMC	Ctrl	ctrl	YG	0.199337
10_S1_L001:AAACGCTTCACGACTA-1x	PBMC	Ctrl	ctrl	YG	0.188224
10_S1_L001:AAAGAACGTCTGCATA-1x	PBMC	Ctrl	ctrl	YG	0.0952831
10_S1_L001:AAAGAACGTGGCATCC-1x	PBMC	Ctrl	ctrl	YG	0.0877309
10_S1_L001:AAAGAACGTTTGAAAG-1x	PBMC	Ctrl	ctrl	YG	0.0693315
10_S1_L001:AAAGGATAGTTGCCCG-1x	PBMC	Ctrl	ctrl	YG	0.0758903
10_S1_L001:AAAGGATCACTTCAGA-1x	PBMC	Ctrl	ctrl	YG	0.0417943
10_S1_L001:AAAGGATGTGAGACCA-1x	PBMC	Ctrl	ctrl	YG	0.0853379
10_S1_L001:AAAGGATTCCCGTTGT-1x	PBMC	Ctrl	ctrl	YG	0.223769
10_S1_L001:AAAGGATTCCGCGATG-1x	PBMC	Ctrl	ctrl	YG	0.272541
10_S1_L001:AAAGGGCAGGACGCTA-1x	PBMC	Ctrl	ctrl	YG	0.107921
10_S1_L001:AAAGGGCCAACTGAAA-1x	PBMC	Ctrl	ctrl	YG	0.276654
10_S1_L001:AAAGGGCCACTTCTCG-1x	PBMC	Ctrl	ctrl	YG	0.196106
10_S1_L001:AAAGGGCCAGGTGGAT-1x	PBMC	Ctrl	ctrl	YG	0.024357
10_S1_L001:AAAGGGCCAGGTGTGA-1x	PBMC	Ctrl	ctrl	YG	0.0611751
10_S1_L001:AAAGGGCCATTGGCAT-1x	PBMC	Ctrl	ctrl	YG	0.112368
10_S1_L001:AAAGGGCGTGTCCGGT-1x	PBMC	Ctrl	ctrl	YG	0.236551
10_S1_L001:AAAGGGCTCGATACTG-1x	PBMC	Ctrl	ctrl	YG	0.0468544
10_S1_L001:AAAGGGCTCTCACCCA-1x	PBMC	Ctrl	ctrl	YG	0.214004
10_S1_L001:AAAGGTAGTACTCGCG-1x	PBMC	Ctrl	ctrl	YG	0.136192
10_S1_L001:AAAGGTAGTCTCCTGT-1x	PBMC	Ctrl	ctrl	YG	0.0324981
10_S1_L001:AAAGGTAGTCTTCCGT-1x	PBMC	Ctrl	ctrl	YG	0.195405
10_S1_L001:AAAGGTAGTGGGTCAA-1x	PBMC	Ctrl	ctrl	YG	0.0456798
10_S1_L001:AAAGGTAGTTTGGCTA-1x	PBMC	Ctrl	ctrl	YG	0.0421459
10_S1_L001:AAAGGTATCCGTGTAA-1x	PBMC	Ctrl	ctrl	YG	0.109948
10_S1_L001:AAAGGTATCGCAGATT-1x	PBMC	Ctrl	ctrl	YG	0.151654
10_S1_L001:AAAGGTATCGTCACCT-1x	PBMC	Ctrl	ctrl	YG	0.152058
10_S1_L001:AAAGTCCAGAGTGTGC-1x	PBMC	Ctrl	ctrl	YG	0.0574493
10_S1_L001:AAAGTCCAGTTAACAG-1x	PBMC	Ctrl	ctrl	YG	0.0695948
10_S1_L001:AAAGTCCCATCATTGG-1x	PBMC	Ctrl	ctrl	YG	0.219162
10_S1_L001:AAAGTCCGTACAGTAA-1x	PBMC	Ctrl	ctrl	YG	0.0435488
10_S1_L001:AAAGTCCGTCGAGTGA-1x	PBMC	Ctrl	ctrl	YG	0.0262152
10_S1_L001:AAAGTCCGTCGTTCAA-1x	PBMC	Ctrl	ctrl	YG	0.112289
10_S1_L001:AAAGTCCGTGCATACT-1x	PBMC	Ctrl	ctrl	YG	0.161812
10_S1_L001:AAAGTCCGTGTATACC-1x	PBMC	Ctrl	ctrl	YG	0.0394548
10_S1_L001:AAAGTCCGTGTGTGTT-1x	PBMC	Ctrl	ctrl	YG	0.305044
10_S1_L001:AAAGTCCGTTCCACAA-1x	PBMC	Ctrl	ctrl	YG	0.0588399
10_S1_L001:AAAGTCCTCCCTCGTA-1x	PBMC	Ctrl	ctrl	YG	0.100301
10_S1_L001:AAAGTCCTCGCGAAGA-1x	PBMC	Ctrl	ctrl	YG	0.100945
10_S1_L001:AAAGTGAAGAGAGTGA-1x	PBMC	Ctrl	ctrl	YG	0.0543046
10_S1_L001:AAAGTGAGTCCGGCAT-1x	PBMC	Ctrl	ctrl	YG	0.211114
10_S1_L001:AAATGGAAGTAAACAC-1x	PBMC	Ctrl	ctrl	YG	0.0361532
10_S1_L001:AAATGGAGTAGCGCCT-1x	PBMC	Ctrl	ctrl	YG	0.246483
10_S1_L001:AACAAAGAGCATGCGA-1x	PBMC	Ctrl	ctrl	YG	0.146495
10_S1_L001:AACAAAGAGGGCGAAG-1x	PBMC	Ctrl	ctrl	YG	0.115968
10_S1_L001:AACAAAGAGGTATCTC-1x	PBMC	Ctrl	ctrl	YG	0.0715007
10_S1_L001:AACAAAGGTTCTCTCG-1x	PBMC	Ctrl	ctrl	YG	0.0660945
10_S1_L001:AACAAAGGTTGATCGT-1x	PBMC	Ctrl	ctrl	YG	0.0576891
10_S1_L001:AACAACCAGACTAAGT-1x	PBMC	Ctrl	ctrl	YG	0.198121
10_S1_L001:AACAACCAGGAAAGTG-1x	PBMC	Ctrl	ctrl	YG	0.210266
10_S1_L001:AACAACCAGTGGTTCT-1x	PBMC	Ctrl	ctrl	YG	0.209202
10_S1_L001:AACAACCTCTCTGGTC-1x	PBMC	Ctrl	ctrl	YG	0.222069
10_S1_L001:AACAACCTCTGCGTCT-1x	PBMC	Ctrl	ctrl	YG	0.0155835
10_S1_L001:AACAAGACACCAGTTA-1x	PBMC	Ctrl	ctrl	YG	0.0450763
10_S1_L001:AACAAGACAGATGCGA-1x	PBMC	Ctrl	ctrl	YG	0.103054
10_S1_L001:AACAAGACATCCGTGG-1x	PBMC	Ctrl	ctrl	YG	0.023657
10_S1_L001:AACAAGACATTGCCTC-1x	PBMC	Ctrl	ctrl	YG	0.059074
10_S1_L001:AACAAGAGTCCGGATC-1x	PBMC	Ctrl	ctrl	YG	0.0689604
10_S1_L001:AACACACCACGAGGTA-1x	PBMC	Ctrl	ctrl	YG	0.053761
10_S1_L001:AACACACCACTTGTCC-1x	PBMC	Ctrl	ctrl	YG	0.0730146
10_S1_L001:AACACACCAGGAGACT-1x	PBMC	Ctrl	ctrl	YG	0.208701
10_S1_L001:AACACACCATACTGTG-1x	PBMC	Ctrl	ctrl	YG	0.0961159
10_S1_L001:AACACACGTGGCTACC-1x	PBMC	Ctrl	ctrl	YG	0.045907
10_S1_L001:AACACACGTGTTTGCA-1x	PBMC	Ctrl	ctrl	YG	0.073269
10_S1_L001:AACACACTCAAAGAAC-1x	PBMC	Ctrl	ctrl	YG	0.0567392
10_S1_L001:AACACACTCCTTCTAA-1x	PBMC	Ctrl	ctrl	YG	0.0770621
10_S1_L001:AACAGGGAGCCTAACT-1x	PBMC	Ctrl	ctrl	YG	0.0718015
10_S1_L001:AACAGGGCAGGTCCCA-1x	PBMC	Ctrl	ctrl	YG	0.212264
10_S1_L001:AACAGGGTCATATGGC-1x	PBMC	Ctrl	ctrl	YG	0.0430463
10_S1_L001:AACAGGGTCCTCATAT-1x	PBMC	Ctrl	ctrl	YG	0.18603
10_S1_L001:AACAGGGTCTGACAGT-1x	PBMC	Ctrl	ctrl	YG	0.0690086
10_S1_L001:AACCAACAGACGATAT-1x	PBMC	Ctrl	ctrl	YG	0.188986
10_S1_L001:AACCAACCATGGCGCT-1x	PBMC	Ctrl	ctrl	YG	0.197113
10_S1_L001:AACCAACGTTATCTTC-1x	PBMC	Ctrl	ctrl	YG	0.264393
10_S1_L001:AACCACACACCGCTGA-1x	PBMC	Ctrl	ctrl	YG	0.241715
10_S1_L001:AACCACAGTAACGATA-1x	PBMC	Ctrl	ctrl	YG	0.215871
10_S1_L001:AACCACAGTTTCTATC-1x	PBMC	Ctrl	ctrl	YG	0.0813992
10_S1_L001:AACCACATCCTCATAT-1x	PBMC	Ctrl	ctrl	YG	0.0426097
10_S1_L001:AACCACATCGTCAGAT-1x	PBMC	Ctrl	ctrl	YG	0.214057
10_S1_L001:AACCACATCTACGGGC-1x	PBMC	Ctrl	ctrl	YG	0.0517047
10_S1_L001:AACCATGAGCTGTTAC-1x	PBMC	Ctrl	ctrl	YG	0.0759386
10_S1_L001:AACCATGAGGGCAATC-1x	PBMC	Ctrl	ctrl	YG	0.203647
10_S1_L001:AACCATGCAACTGTGT-1x	PBMC	Ctrl	ctrl	YG	0.208307
10_S1_L001:AACCATGGTTTCACTT-1x	PBMC	Ctrl	ctrl	YG	0.241363
10_S1_L001:AACCCAAAGATTGGGC-1x	PBMC	Ctrl	ctrl	YG	0.108713
10_S1_L001:AACCCAAAGGACAAGA-1x	PBMC	Ctrl	ctrl	YG	0.040424
10_S1_L001:AACCCAAAGTGATAGT-1x	PBMC	Ctrl	ctrl	YG	0.0030646
10_S1_L001:AACCCAACAGCGACAA-1x	PBMC	Ctrl	ctrl	YG	0.0778682
10_S1_L001:AACCCAACATCGCTCT-1x	PBMC	Ctrl	ctrl	YG	0.0781331
10_S1_L001:AACCCAATCCAAGAGG-1x	PBMC	Ctrl	ctrl	YG	0.0551729
10_S1_L001:AACCTGAAGAGTCAGC-1x	PBMC	Ctrl	ctrl	YG	0.133709
10_S1_L001:AACCTGACAGGGAATC-1x	PBMC	Ctrl	ctrl	YG	0.062683
10_S1_L001:AACCTGACATCGATGT-1x	PBMC	Ctrl	ctrl	YG	0.0750324
10_S1_L001:AACCTGAGTATCAGCT-1x	PBMC	Ctrl	ctrl	YG	0.0917951
10_S1_L001:AACCTGAGTCGACGCT-1x	PBMC	Ctrl	ctrl	YG	0.0634381
10_S1_L001:AACCTGAGTCGCACAC-1x	PBMC	Ctrl	ctrl	YG	0.206613
10_S1_L001:AACCTGATCACGATAC-1x	PBMC	Ctrl	ctrl	YG	0.0408203
10_S1_L001:AACCTGATCGGCTGGT-1x	PBMC	Ctrl	ctrl	YG	0.0690982
10_S1_L001:AACCTGATCGTAACAC-1x	PBMC	Ctrl	ctrl	YG	0.273855
10_S1_L001:AACCTTTGTGTTACTG-1x	PBMC	Ctrl	ctrl	YG	0.177269
10_S1_L001:AACCTTTTCAACCGAT-1x	PBMC	Ctrl	ctrl	YG	0.0428311
10_S1_L001:AACCTTTTCGGATTAC-1x	PBMC	Ctrl	ctrl	YG	0.271429
10_S1_L001:AACGAAAAGATACCAA-1x	PBMC	Ctrl	ctrl	YG	0.0454889
10_S1_L001:AACGAAACAAGTCATC-1x	PBMC	Ctrl	ctrl	YG	0.31295
10_S1_L001:AACGAAACATACTGTG-1x	PBMC	Ctrl	ctrl	YG	0.0782295
10_S1_L001:AACGAAACATCCTTGC-1x	PBMC	Ctrl	ctrl	YG	0.173993
10_S1_L001:AACGAAAGTAGAAACT-1x	PBMC	Ctrl	ctrl	YG	0.0518073
10_S1_L001:AACGAAAGTCGTAATC-1x	PBMC	Ctrl	ctrl	YG	0.163862
10_S1_L001:AACGAAAGTGAAAGTT-1x	PBMC	Ctrl	ctrl	YG	0.287405
10_S1_L001:AACGAAATCACGAGGA-1x	PBMC	Ctrl	ctrl	YG	0.121887
10_S1_L001:AACGAAATCAGGTGTT-1x	PBMC	Ctrl	ctrl	YG	0.286575
10_S1_L001:AACGAAATCCAACACA-1x	PBMC	Ctrl	ctrl	YG	0.0723527
10_S1_L001:AACGAAATCTATCGTT-1x	PBMC	Ctrl	ctrl	YG	0.172007
10_S1_L001:AACGGGAAGATGGCGT-1x	PBMC	Ctrl	ctrl	YG	0.0540094
10_S1_L001:AACGGGAAGTAACAGT-1x	PBMC	Ctrl	ctrl	YG	0.0390145
10_S1_L001:AACGGGAGTCATGGCC-1x	PBMC	Ctrl	ctrl	YG	0.0398903
10_S1_L001:AACGGGAGTCGAATTC-1x	PBMC	Ctrl	ctrl	YG	0.175837
10_S1_L001:AACGGGAGTTGGATCT-1x	PBMC	Ctrl	ctrl	YG	0.0234528
10_S1_L001:AACGGGATCAGAGCAG-1x	PBMC	Ctrl	ctrl	YG	0.091511
10_S1_L001:AACGGGATCAGCGTCG-1x	PBMC	Ctrl	ctrl	YG	0.0695232
10_S1_L001:AACGGGATCAGGAGAC-1x	PBMC	Ctrl	ctrl	YG	0.0878312
10_S1_L001:AACGGGATCGGACAAG-1x	PBMC	Ctrl	ctrl	YG	0.131327
10_S1_L001:AACGTCAAGCACCGTC-1x	PBMC	Ctrl	ctrl	YG	0.0447274
10_S1_L001:AACGTCAAGCCGATAG-1x	PBMC	Ctrl	ctrl	YG	0.16402
10_S1_L001:AACGTCAAGCTACTAC-1x	PBMC	Ctrl	ctrl	YG	0.0791478
10_S1_L001:AACGTCAAGTAGGAAG-1x	PBMC	Ctrl	ctrl	YG	0.0532446
10_S1_L001:AACGTCACACCCTAGG-1x	PBMC	Ctrl	ctrl	YG	0.0377946
10_S1_L001:AACGTCAGTATACCCA-1x	PBMC	Ctrl	ctrl	YG	0.0640153
10_S1_L001:AACGTCAGTATGTCTG-1x	PBMC	Ctrl	ctrl	YG	0.116851
10_S1_L001:AACGTCAGTCAACACT-1x	PBMC	Ctrl	ctrl	YG	0.0728199
10_S1_L001:AACTTCTAGTCTGCAT-1x	PBMC	Ctrl	ctrl	YG	0.0136986
10_S1_L001:AACTTCTAGTTAGTGA-1x	PBMC	Ctrl	ctrl	YG	0.0520684
10_S1_L001:AACTTCTCACACCGCA-1x	PBMC	Ctrl	ctrl	YG	0.139275
10_S1_L001:AACTTCTCATCGAGCC-1x	PBMC	Ctrl	ctrl	YG	0.0710763
10_S1_L001:AACTTCTTCCATAGGT-1x	PBMC	Ctrl	ctrl	YG	0.0307891
10_S1_L001:AACTTCTTCGGACTTA-1x	PBMC	Ctrl	ctrl	YG	0.057528
10_S1_L001:AAGAACAAGTCGGGAT-1x	PBMC	Ctrl	ctrl	YG	0.2828
10_S1_L001:AAGAACACACGTCATA-1x	PBMC	Ctrl	ctrl	YG	0.0627056
10_S1_L001:AAGAACACAGAACTTC-1x	PBMC	Ctrl	ctrl	YG	0.046885
10_S1_L001:AAGAACACAGTGTATC-1x	PBMC	Ctrl	ctrl	YG	0.0379124
10_S1_L001:AAGAACAGTCCGTTTC-1x	PBMC	Ctrl	ctrl	YG	0.0833133
10_S1_L001:AAGAACAGTTGCGTAT-1x	PBMC	Ctrl	ctrl	YG	0.0585377
10_S1_L001:AAGAACATCAAAGACA-1x	PBMC	Ctrl	ctrl	YG	0.034966
10_S1_L001:AAGAACATCAGACCGC-1x	PBMC	Ctrl	ctrl	YG	0.00291595
10_S1_L001:AAGAACATCAGGGTAG-1x	PBMC	Ctrl	ctrl	YG	0.182335
10_S1_L001:AAGAACATCCGTATGA-1x	PBMC	Ctrl	ctrl	YG	0.231543
10_S1_L001:AAGACAAAGAATTGTG-1x	PBMC	Ctrl	ctrl	YG	0.190908
10_S1_L001:AAGACAAAGAGTCACG-1x	PBMC	Ctrl	ctrl	YG	0.031298
10_S1_L001:AAGACAACACCCATAA-1x	PBMC	Ctrl	ctrl	YG	0.294309
10_S1_L001:AAGACAACACTAGGCC-1x	PBMC	Ctrl	ctrl	YG	0.0366521
10_S1_L001:AAGACAACAGAAGCTG-1x	PBMC	Ctrl	ctrl	YG	0.153947
10_S1_L001:AAGACAAGTGCCTATA-1x	PBMC	Ctrl	ctrl	YG	0.19857
10_S1_L001:AAGACAATCGTGGTAT-1x	PBMC	Ctrl	ctrl	YG	0.158043
10_S1_L001:AAGACAATCTCCCATG-1x	PBMC	Ctrl	ctrl	YG	0.0341535
10_S1_L001:AAGACTCAGATTACCC-1x	PBMC	Ctrl	ctrl	YG	0.287093
10_S1_L001:AAGACTCAGCAAATGT-1x	PBMC	Ctrl	ctrl	YG	0.0406414
10_S1_L001:AAGACTCAGCCGATAG-1x	PBMC	Ctrl	ctrl	YG	0.00559481
10_S1_L001:AAGACTCCACCAGACC-1x	PBMC	Ctrl	ctrl	YG	0.0665514
10_S1_L001:AAGACTCGTCCTATAG-1x	PBMC	Ctrl	ctrl	YG	0.227713
10_S1_L001:AAGACTCGTCTCTCAC-1x	PBMC	Ctrl	ctrl	YG	0.0614691
10_S1_L001:AAGACTCTCACATCAG-1x	PBMC	Ctrl	ctrl	YG	0.0506555
10_S1_L001:AAGATAGAGACTTCCA-1x	PBMC	Ctrl	ctrl	YG	0.0356957
10_S1_L001:AAGATAGAGCTGACAG-1x	PBMC	Ctrl	ctrl	YG	0.10053
10_S1_L001:AAGATAGCAACCGATT-1x	PBMC	Ctrl	ctrl	YG	0.0678844
10_S1_L001:AAGATAGGTGCCGTTG-1x	PBMC	Ctrl	ctrl	YG	0.219042
10_S1_L001:AAGATAGTCGACCATA-1x	PBMC	Ctrl	ctrl	YG	0.0482567
10_S1_L001:AAGATAGTCTAGGAAA-1x	PBMC	Ctrl	ctrl	YG	0.260475
10_S1_L001:AAGCATCAGAGAGTGA-1x	PBMC	Ctrl	ctrl	YG	0.103997
10_S1_L001:AAGCATCAGATAGTGT-1x	PBMC	Ctrl	ctrl	YG	0.239982
10_S1_L001:AAGCATCAGGTCTACT-1x	PBMC	Ctrl	ctrl	YG	0.0584084
10_S1_L001:AAGCATCAGGTCTTTG-1x	PBMC	Ctrl	ctrl	YG	0.0384274
10_S1_L001:AAGCATCTCTGAGAAA-1x	PBMC	Ctrl	ctrl	YG	0.060207
10_S1_L001:AAGCCATCAACGACAG-1x	PBMC	Ctrl	ctrl	YG	0.0705932
10_S1_L001:AAGCCATCATCTTTCA-1x	PBMC	Ctrl	ctrl	YG	0.0722387
10_S1_L001:AAGCCATGTACCTTCC-1x	PBMC	Ctrl	ctrl	YG	0.0314552
10_S1_L001:AAGCCATGTAGAGTTA-1x	PBMC	Ctrl	ctrl	YG	0.0759813
10_S1_L001:AAGCCATGTGCGGATA-1x	PBMC	Ctrl	ctrl	YG	0.143895
10_S1_L001:AAGCGAGAGGCCACCT-1x	PBMC	Ctrl	ctrl	YG	0.171215
10_S1_L001:AAGCGAGAGTGGCGAT-1x	PBMC	Ctrl	ctrl	YG	0.0645893
10_S1_L001:AAGCGAGCATGTGGCC-1x	PBMC	Ctrl	ctrl	YG	0.0420259
10_S1_L001:AAGCGAGTCTGGGAGA-1x	PBMC	Ctrl	ctrl	YG	0.0377092
10_S1_L001:AAGCGTTCAGGGAGAG-1x	PBMC	Ctrl	ctrl	YG	0.0808733
10_S1_L001:AAGCGTTGTTCACGAT-1x	PBMC	Ctrl	ctrl	YG	0.0253233
10_S1_L001:AAGCGTTGTTTCCCAC-1x	PBMC	Ctrl	ctrl	YG	0.0758415
10_S1_L001:AAGGAATAGACTTCAC-1x	PBMC	Ctrl	ctrl	YG	0.0408166
10_S1_L001:AAGGAATAGCATGGGT-1x	PBMC	Ctrl	ctrl	YG	0.0622145
10_S1_L001:AAGGAATAGGTCCCTG-1x	PBMC	Ctrl	ctrl	YG	0.25355
10_S1_L001:AAGGAATAGTTGAAAC-1x	PBMC	Ctrl	ctrl	YG	0.120892
10_S1_L001:AAGGAATCAAACACCT-1x	PBMC	Ctrl	ctrl	YG	0.0132087
10_S1_L001:AAGGAATCAGGCTATT-1x	PBMC	Ctrl	ctrl	YG	0.0512485
10_S1_L001:AAGGAATGTCTTTCTA-1x	PBMC	Ctrl	ctrl	YG	0.0416582
10_S1_L001:AAGGAATTCCAGCTCT-1x	PBMC	Ctrl	ctrl	YG	0.0407373
10_S1_L001:AAGGAATTCCGTGCGA-1x	PBMC	Ctrl	ctrl	YG	0.0779073
10_S1_L001:AAGGAATTCCTCACCA-1x	PBMC	Ctrl	ctrl	YG	0.17575
10_S1_L001:AAGGAATTCCTCCACA-1x	PBMC	Ctrl	ctrl	YG	0.119278
10_S1_L001:AAGGTAAAGGTCACTT-1x	PBMC	Ctrl	ctrl	YG	0.108274
10_S1_L001:AAGGTAAGTCCAGTTA-1x	PBMC	Ctrl	ctrl	YG	0.214873
10_S1_L001:AAGGTAATCGTAGAGG-1x	PBMC	Ctrl	ctrl	YG	0.0501899
10_S1_L001:AAGTACCGTCGAATTC-1x	PBMC	Ctrl	ctrl	YG	0.0507653
10_S1_L001:AAGTACCGTGTGCTTA-1x	PBMC	Ctrl	ctrl	YG	0.0252556
10_S1_L001:AAGTACCGTTGTAAAG-1x	PBMC	Ctrl	ctrl	YG	0.0622736
10_S1_L001:AAGTACCTCATAGAGA-1x	PBMC	Ctrl	ctrl	YG	0.0707261
10_S1_L001:AAGTCGTAGAACCGCA-1x	PBMC	Ctrl	ctrl	YG	0.0310761
10_S1_L001:AAGTCGTCAATTGGTC-1x	PBMC	Ctrl	ctrl	YG	0.0938897
10_S1_L001:AAGTCGTGTGATCATC-1x	PBMC	Ctrl	ctrl	YG	0.141845
10_S1_L001:AAGTCGTTCACAACCA-1x	PBMC	Ctrl	ctrl	YG	0.0610217
10_S1_L001:AAGTGAACAAGTCCCG-1x	PBMC	Ctrl	ctrl	YG	0.021051
10_S1_L001:AAGTGAACAGCTACAT-1x	PBMC	Ctrl	ctrl	YG	0.0849088
10_S1_L001:AAGTGAACAGCTACTA-1x	PBMC	Ctrl	ctrl	YG	0.0716757
10_S1_L001:AAGTGAACATCCGATA-1x	PBMC	Ctrl	ctrl	YG	0.0171937
10_S1_L001:AAGTGAATCAGTCAGT-1x	PBMC	Ctrl	ctrl	YG	0.0656966
10_S1_L001:AAGTGAATCATCCTGC-1x	PBMC	Ctrl	ctrl	YG	0.0668599
10_S1_L001:AAGTGAATCCAGTGCG-1x	PBMC	Ctrl	ctrl	YG	0.0410153
10_S1_L001:AAGTGAATCCTACTGC-1x	PBMC	Ctrl	ctrl	YG	0.0697892
10_S1_L001:AAGTGAATCTCATTTG-1x	PBMC	Ctrl	ctrl	YG	0.056431
10_S1_L001:AAGTGAATCTGTTGGA-1x	PBMC	Ctrl	ctrl	YG	0.167483
10_S1_L001:AAGTTCGAGCCTTTCC-1x	PBMC	Ctrl	ctrl	YG	0.279623
10_S1_L001:AAGTTCGCAAGTCCAT-1x	PBMC	Ctrl	ctrl	YG	0.213426
10_S1_L001:AAGTTCGCACACTGGC-1x	PBMC	Ctrl	ctrl	YG	0.0749863
10_S1_L001:AAGTTCGCACCTGCAG-1x	PBMC	Ctrl	ctrl	YG	0.0775937
10_S1_L001:AAGTTCGGTACATTGC-1x	PBMC	Ctrl	ctrl	YG	0.0535763
10_S1_L001:AAGTTCGGTCGACGCT-1x	PBMC	Ctrl	ctrl	YG	0.0333276
10_S1_L001:AATAGAGAGAAGCGCT-1x	PBMC	Ctrl	ctrl	YG	0.0955755
10_S1_L001:AATAGAGAGTGGTTGG-1x	PBMC	Ctrl	ctrl	YG	0.0537303
10_S1_L001:AATAGAGCAGGATCTT-1x	PBMC	Ctrl	ctrl	YG	0.045421
10_S1_L001:AATAGAGCAGGTGACA-1x	PBMC	Ctrl	ctrl	YG	0.044631
10_S1_L001:AATAGAGGTGCGGTAA-1x	PBMC	Ctrl	ctrl	YG	0.0527128
10_S1_L001:AATAGAGGTTATCTGG-1x	PBMC	Ctrl	ctrl	YG	0.0465777
10_S1_L001:AATAGAGTCTGGCCTT-1x	PBMC	Ctrl	ctrl	YG	0.0659287
10_S1_L001:AATCACGAGAGAGCCT-1x	PBMC	Ctrl	ctrl	YG	0.20931
10_S1_L001:AATCACGAGGTGGGTT-1x	PBMC	Ctrl	ctrl	YG	0.0450232
10_S1_L001:AATCACGAGTTATGGA-1x	PBMC	Ctrl	ctrl	YG	0.175876
10_S1_L001:AATCACGCACCAGCCA-1x	PBMC	Ctrl	ctrl	YG	0.217716
10_S1_L001:AATCACGCATTAGGAA-1x	PBMC	Ctrl	ctrl	YG	0.252407
10_S1_L001:AATCACGGTAGATTAG-1x	PBMC	Ctrl	ctrl	YG	0.0668003
10_S1_L001:AATCACGGTCCAAAGG-1x	PBMC	Ctrl	ctrl	YG	0.0328162
10_S1_L001:AATCACGTCCAATCTT-1x	PBMC	Ctrl	ctrl	YG	0.0640435
10_S1_L001:AATCGACAGATGCTTC-1x	PBMC	Ctrl	ctrl	YG	0.0303248
10_S1_L001:AATCGACAGGTGCAGT-1x	PBMC	Ctrl	ctrl	YG	0.279685
10_S1_L001:AATCGACAGTCTGTAC-1x	PBMC	Ctrl	ctrl	YG	0.178299
10_S1_L001:AATCGACTCGCCTCTA-1x	PBMC	Ctrl	ctrl	YG	0.0676678
10_S1_L001:AATCGACTCTCGCGTT-1x	PBMC	Ctrl	ctrl	YG	0.164427
10_S1_L001:AATCGTGAGTTACGAA-1x	PBMC	Ctrl	ctrl	YG	0.233338
10_S1_L001:AATCGTGGTCTCGCGA-1x	PBMC	Ctrl	ctrl	YG	0.128718
10_S1_L001:AATCGTGGTGCATTAC-1x	PBMC	Ctrl	ctrl	YG	0.0600021
10_S1_L001:AATCGTGTCGATTGGT-1x	PBMC	Ctrl	ctrl	YG	0.14849
10_S1_L001:AATGAAGAGTCCTGTA-1x	PBMC	Ctrl	ctrl	YG	0.122825
10_S1_L001:AATGAAGCAATCTAGC-1x	PBMC	Ctrl	ctrl	YG	0.0409458
10_S1_L001:AATGAAGGTACACTCA-1x	PBMC	Ctrl	ctrl	YG	0.0289673
10_S1_L001:AATGAAGGTCGCACAC-1x	PBMC	Ctrl	ctrl	YG	0.241539
10_S1_L001:AATGAAGGTTATTCTC-1x	PBMC	Ctrl	ctrl	YG	0.0488698
10_S1_L001:AATGAAGGTTGACTAC-1x	PBMC	Ctrl	ctrl	YG	0.263392
10_S1_L001:AATGAAGTCACTACGA-1x	PBMC	Ctrl	ctrl	YG	0.123571
10_S1_L001:AATGAAGTCACTCTTA-1x	PBMC	Ctrl	ctrl	YG	0.134678
10_S1_L001:AATGACCAGAAGCCAC-1x	PBMC	Ctrl	ctrl	YG	0.0561629
10_S1_L001:AATGACCAGAGTCTTC-1x	PBMC	Ctrl	ctrl	YG	0.148276
10_S1_L001:AATGACCAGGACAACC-1x	PBMC	Ctrl	ctrl	YG	0.0699292
10_S1_L001:AATGACCAGGGTGAGG-1x	PBMC	Ctrl	ctrl	YG	0.231607
10_S1_L001:AATGACCCAGAATTCC-1x	PBMC	Ctrl	ctrl	YG	0.0653626
10_S1_L001:AATGACCCATCCTGTC-1x	PBMC	Ctrl	ctrl	YG	0.0419776
10_S1_L001:AATGACCCATTGGCAT-1x	PBMC	Ctrl	ctrl	YG	0.0370427
10_S1_L001:AATGCCAAGCCTCTGG-1x	PBMC	Ctrl	ctrl	YG	0.198294
10_S1_L001:AATGCCAAGCTCGACC-1x	PBMC	Ctrl	ctrl	YG	0.260653
10_S1_L001:AATGCCAAGGACAGCT-1x	PBMC	Ctrl	ctrl	YG	0.0530695
10_S1_L001:AATGCCAAGGTTCCGC-1x	PBMC	Ctrl	ctrl	YG	0.0734015
10_S1_L001:AATGCCACAACAAGAT-1x	PBMC	Ctrl	ctrl	YG	0.219614
10_S1_L001:AATGCCACACTGCACG-1x	PBMC	Ctrl	ctrl	YG	0.0761503
10_S1_L001:AATGCCACAGCGTACC-1x	PBMC	Ctrl	ctrl	YG	0.0501336
10_S1_L001:AATGCCACATGTGGCC-1x	PBMC	Ctrl	ctrl	YG	0.0519033
10_S1_L001:AATGGAAAGGTAGATT-1x	PBMC	Ctrl	ctrl	YG	0.0851392
10_S1_L001:AATGGAACAGACACAG-1x	PBMC	Ctrl	ctrl	YG	0.22863
10_S1_L001:AATGGAAGTCTCTCAC-1x	PBMC	Ctrl	ctrl	YG	0.28047
10_S1_L001:AATGGAAGTTGTTGCA-1x	PBMC	Ctrl	ctrl	YG	0.0597531
10_S1_L001:AATGGAATCATTTCCA-1x	PBMC	Ctrl	ctrl	YG	0.240133
10_S1_L001:AATGGAATCCGGGACT-1x	PBMC	Ctrl	ctrl	YG	0.268072
10_S1_L001:AATGGCTAGCCTGTCG-1x	PBMC	Ctrl	ctrl	YG	0.256922
10_S1_L001:AATGGCTAGCGTCAAG-1x	PBMC	Ctrl	ctrl	YG	0.13709
10_S1_L001:AATGGCTCATGAGAAT-1x	PBMC	Ctrl	ctrl	YG	0.134544
10_S1_L001:AATGGCTGTCGTCTCT-1x	PBMC	Ctrl	ctrl	YG	0.250142
10_S1_L001:AATGGCTGTGGTCCCA-1x	PBMC	Ctrl	ctrl	YG	0.0496358
10_S1_L001:AATTCCTAGAGATTCA-1x	PBMC	Ctrl	ctrl	YG	0.236901
10_S1_L001:AATTCCTAGGACAGCT-1x	PBMC	Ctrl	ctrl	YG	0.186863
10_S1_L001:AATTCCTCAACCGTAT-1x	PBMC	Ctrl	ctrl	YG	0.192228
10_S1_L001:AATTCCTGTACAAGCG-1x	PBMC	Ctrl	ctrl	YG	0.0651615
10_S1_L001:AATTCCTGTGAGATCG-1x	PBMC	Ctrl	ctrl	YG	0.161871
10_S1_L001:AATTTCCCAAGCACAG-1x	PBMC	Ctrl	ctrl	YG	0.128176
10_S1_L001:AATTTCCCATCGTCCT-1x	PBMC	Ctrl	ctrl	YG	0.271763
10_S1_L001:AATTTCCGTTGTCAGT-1x	PBMC	Ctrl	ctrl	YG	0.0643525
10_S1_L001:AATTTCCTCGAACCAT-1x	PBMC	Ctrl	ctrl	YG	0.0194766
10_S1_L001:AATTTCCTCGTTCTGC-1x	PBMC	Ctrl	ctrl	YG	0.213366
10_S1_L001:AATTTCCTCTCGCTTG-1x	PBMC	Ctrl	ctrl	YG	0.196439
10_S1_L001:ACAAAGAAGAGAATCT-1x	PBMC	Ctrl	ctrl	YG	0.0286734
10_S1_L001:ACAAAGACAACAAGTA-1x	PBMC	Ctrl	ctrl	YG	0.0635582
10_S1_L001:ACAAAGACAACCGGAA-1x	PBMC	Ctrl	ctrl	YG	0.0490679
10_S1_L001:ACAAAGACACGCTATA-1x	PBMC	Ctrl	ctrl	YG	0.320645
10_S1_L001:ACAAAGACAGGAATCG-1x	PBMC	Ctrl	ctrl	YG	0.06258
10_S1_L001:ACAAAGATCACAAGGG-1x	PBMC	Ctrl	ctrl	YG	0.0623285
10_S1_L001:ACAAAGATCCGCGATG-1x	PBMC	Ctrl	ctrl	YG	0.117293
10_S1_L001:ACAAAGATCTACCCAC-1x	PBMC	Ctrl	ctrl	YG	0.0766927
10_S1_L001:ACAACCAAGACCAGCA-1x	PBMC	Ctrl	ctrl	YG	0.271628
10_S1_L001:ACAACCAAGAGGGTAA-1x	PBMC	Ctrl	ctrl	YG	0.322061
10_S1_L001:ACAACCACATCGGATT-1x	PBMC	Ctrl	ctrl	YG	0.222427
10_S1_L001:ACAACCAGTCTAGATC-1x	PBMC	Ctrl	ctrl	YG	0.19362
10_S1_L001:ACAACCAGTTACCTTT-1x	PBMC	Ctrl	ctrl	YG	0.292646
10_S1_L001:ACAACCAGTTGTTTGG-1x	PBMC	Ctrl	ctrl	YG	0.224608
10_S1_L001:ACAACCAGTTTCGGCG-1x	PBMC	Ctrl	ctrl	YG	0.040524
10_S1_L001:ACAACCATCACAAGAA-1x	PBMC	Ctrl	ctrl	YG	0.0640911
10_S1_L001:ACAAGCTAGCCACTCG-1x	PBMC	Ctrl	ctrl	YG	0.0372698
10_S1_L001:ACAAGCTAGCGTGTTT-1x	PBMC	Ctrl	ctrl	YG	0.188454
10_S1_L001:ACAAGCTAGGGTCACA-1x	PBMC	Ctrl	ctrl	YG	0.0797346
10_S1_L001:ACAAGCTAGGTATTGA-1x	PBMC	Ctrl	ctrl	YG	0.0285266
10_S1_L001:ACAAGCTCACATTGTG-1x	PBMC	Ctrl	ctrl	YG	0.0430445
10_S1_L001:ACAAGCTCACCAGACC-1x	PBMC	Ctrl	ctrl	YG	0.0808034
10_S1_L001:ACAAGCTCACTTCCTG-1x	PBMC	Ctrl	ctrl	YG	0.262352
10_S1_L001:ACAAGCTCAGTGAGCA-1x	PBMC	Ctrl	ctrl	YG	0.251705
10_S1_L001:ACAAGCTTCAAACCTG-1x	PBMC	Ctrl	ctrl	YG	0.239667
10_S1_L001:ACAAGCTTCACTGGTA-1x	PBMC	Ctrl	ctrl	YG	0.0562893
10_S1_L001:ACAAGCTTCCGTCCTA-1x	PBMC	Ctrl	ctrl	YG	0.0370426
10_S1_L001:ACAAGCTTCTTCGGTC-1x	PBMC	Ctrl	ctrl	YG	0.127189
10_S1_L001:ACACAGTAGAGCTGCA-1x	PBMC	Ctrl	ctrl	YG	0.0309398
10_S1_L001:ACACAGTGTAGGAGTC-1x	PBMC	Ctrl	ctrl	YG	0.0538439
10_S1_L001:ACACCAAAGTTCCTGA-1x	PBMC	Ctrl	ctrl	YG	0.0617981
10_S1_L001:ACACCAACATGTGGCC-1x	PBMC	Ctrl	ctrl	YG	0.0277467
10_S1_L001:ACACCAATCATCGCTC-1x	PBMC	Ctrl	ctrl	YG	0.141276
10_S1_L001:ACACCAATCCGTATGA-1x	PBMC	Ctrl	ctrl	YG	0.0597929
10_S1_L001:ACACCAATCGGAACTT-1x	PBMC	Ctrl	ctrl	YG	0.273854
10_S1_L001:ACACGCGAGACGTCGA-1x	PBMC	Ctrl	ctrl	YG	0.0688927
10_S1_L001:ACACGCGAGCACACAG-1x	PBMC	Ctrl	ctrl	YG	0.0417811
10_S1_L001:ACACGCGAGTTGCCCG-1x	PBMC	Ctrl	ctrl	YG	0.0811271
10_S1_L001:ACACGCGCAAGCTGCC-1x	PBMC	Ctrl	ctrl	YG	0.0650038
10_S1_L001:ACACGCGCAGTAGGAC-1x	PBMC	Ctrl	ctrl	YG	0.0903678
10_S1_L001:ACACGCGGTGGTACAG-1x	PBMC	Ctrl	ctrl	YG	0.206075
10_S1_L001:ACACGCGGTTCTAACG-1x	PBMC	Ctrl	ctrl	YG	0.0373827
10_S1_L001:ACACGCGTCTGAACGT-1x	PBMC	Ctrl	ctrl	YG	0.0764155
10_S1_L001:ACACTGAAGCGTTAGG-1x	PBMC	Ctrl	ctrl	YG	0.224519
10_S1_L001:ACACTGAAGGGCTGAT-1x	PBMC	Ctrl	ctrl	YG	0.0218443
10_S1_L001:ACACTGAAGTCCTACA-1x	PBMC	Ctrl	ctrl	YG	0.218166
10_S1_L001:ACACTGAAGTTAGTGA-1x	PBMC	Ctrl	ctrl	YG	0.0781512
10_S1_L001:ACACTGAAGTTCTCTT-1x	PBMC	Ctrl	ctrl	YG	0.0919456
10_S1_L001:ACACTGACAAGAGTAT-1x	PBMC	Ctrl	ctrl	YG	0.0358552
10_S1_L001:ACACTGACAGCTACCG-1x	PBMC	Ctrl	ctrl	YG	0.105098
10_S1_L001:ACACTGAGTCAGTCTA-1x	PBMC	Ctrl	ctrl	YG	0.0397392
10_S1_L001:ACAGAAACAAACTCGT-1x	PBMC	Ctrl	ctrl	YG	0.289344
10_S1_L001:ACAGAAACACCCGTAG-1x	PBMC	Ctrl	ctrl	YG	0.0811146
10_S1_L001:ACAGAAACATGTTCAG-1x	PBMC	Ctrl	ctrl	YG	0.0766157
10_S1_L001:ACAGAAAGTTCTTGTT-1x	PBMC	Ctrl	ctrl	YG	0.0574576
10_S1_L001:ACAGAAAGTTGTCCCT-1x	PBMC	Ctrl	ctrl	YG	0.209323
10_S1_L001:ACAGCCGAGTAAACTG-1x	PBMC	Ctrl	ctrl	YG	0.053737
10_S1_L001:ACAGCCGAGTAGGCCA-1x	PBMC	Ctrl	ctrl	YG	0.0482896
10_S1_L001:ACAGCCGCACTTGTCC-1x	PBMC	Ctrl	ctrl	YG	0.0973263
10_S1_L001:ACAGCCGCAGTTTGGT-1x	PBMC	Ctrl	ctrl	YG	0.105256
10_S1_L001:ACAGCCGCATCGAGCC-1x	PBMC	Ctrl	ctrl	YG	0.0843351
10_S1_L001:ACAGCCGGTTATTCCT-1x	PBMC	Ctrl	ctrl	YG	0.0824653
10_S1_L001:ACAGCCGTCATCCCGT-1x	PBMC	Ctrl	ctrl	YG	0.019191
10_S1_L001:ACAGCCGTCGCGTGAC-1x	PBMC	Ctrl	ctrl	YG	0.0571722
10_S1_L001:ACAGGGAAGGCACAAC-1x	PBMC	Ctrl	ctrl	YG	0.0630238
10_S1_L001:ACAGGGAAGGCGAACT-1x	PBMC	Ctrl	ctrl	YG	0.0782578
10_S1_L001:ACAGGGAGTCCTCAGG-1x	PBMC	Ctrl	ctrl	YG	0.219571
10_S1_L001:ACAGGGAGTCGCATTA-1x	PBMC	Ctrl	ctrl	YG	0.0394743
10_S1_L001:ACAGGGAGTTCCTACC-1x	PBMC	Ctrl	ctrl	YG	0.189585
10_S1_L001:ACAGGGATCAGCAGAG-1x	PBMC	Ctrl	ctrl	YG	0.0595041
10_S1_L001:ACAGGGATCCATAAGC-1x	PBMC	Ctrl	ctrl	YG	0.0631814
10_S1_L001:ACAGGGATCTGCAGCG-1x	PBMC	Ctrl	ctrl	YG	0.0485663
10_S1_L001:ACATCCCAGACCAAAT-1x	PBMC	Ctrl	ctrl	YG	0.0340659
10_S1_L001:ACATCCCAGGCACTCC-1x	PBMC	Ctrl	ctrl	YG	0.051907
10_S1_L001:ACATCCCGTAGGCAGT-1x	PBMC	Ctrl	ctrl	YG	0.262745
10_S1_L001:ACATCCCGTATGATCC-1x	PBMC	Ctrl	ctrl	YG	0.202341
10_S1_L001:ACATCCCGTTGGCCGT-1x	PBMC	Ctrl	ctrl	YG	0.0869251
10_S1_L001:ACATCCCTCCATCTAT-1x	PBMC	Ctrl	ctrl	YG	0.0482566
10_S1_L001:ACATCCCTCCGGCAGT-1x	PBMC	Ctrl	ctrl	YG	0.0450238
10_S1_L001:ACATCCCTCGCCTTTG-1x	PBMC	Ctrl	ctrl	YG	0.0901742
10_S1_L001:ACATCGACAAAGGCAC-1x	PBMC	Ctrl	ctrl	YG	0.322363
10_S1_L001:ACATCGACAAGCTACT-1x	PBMC	Ctrl	ctrl	YG	0.0338755
10_S1_L001:ACATCGAGTGAGATTA-1x	PBMC	Ctrl	ctrl	YG	0.0531587
10_S1_L001:ACATCGAGTGGCCACT-1x	PBMC	Ctrl	ctrl	YG	0.0868829
10_S1_L001:ACATCGATCGTGTCAA-1x	PBMC	Ctrl	ctrl	YG	0.0365513
10_S1_L001:ACATCGATCTAGACCA-1x	PBMC	Ctrl	ctrl	YG	0.0737778
10_S1_L001:ACATGCAGTGCCCGTA-1x	PBMC	Ctrl	ctrl	YG	0.0508136
10_S1_L001:ACATGCATCCGTGTAA-1x	PBMC	Ctrl	ctrl	YG	0.0611818
10_S1_L001:ACATTTCAGCCTATCA-1x	PBMC	Ctrl	ctrl	YG	0.0486225
10_S1_L001:ACATTTCAGCCTGCCA-1x	PBMC	Ctrl	ctrl	YG	0.0999931
10_S1_L001:ACATTTCCAAGATCCT-1x	PBMC	Ctrl	ctrl	YG	0.0649791
10_S1_L001:ACATTTCCAAGGTCGA-1x	PBMC	Ctrl	ctrl	YG	0.0118129
10_S1_L001:ACATTTCCATCTGGGC-1x	PBMC	Ctrl	ctrl	YG	0.231695
10_S1_L001:ACATTTCGTCCAACGC-1x	PBMC	Ctrl	ctrl	YG	0.29576
10_S1_L001:ACATTTCTCTGGGAGA-1x	PBMC	Ctrl	ctrl	YG	0.0368173
10_S1_L001:ACCAAACCATCAGTGT-1x	PBMC	Ctrl	ctrl	YG	0.229135
10_S1_L001:ACCAAACGTGAGTGAC-1x	PBMC	Ctrl	ctrl	YG	0.0679528
10_S1_L001:ACCAAACTCAGCAGAG-1x	PBMC	Ctrl	ctrl	YG	0.0670022
10_S1_L001:ACCAAACTCGCGGTAC-1x	PBMC	Ctrl	ctrl	YG	0.257042
10_S1_L001:ACCAACAAGCTATCTG-1x	PBMC	Ctrl	ctrl	YG	0.0552397
10_S1_L001:ACCAACAAGCTTCTAG-1x	PBMC	Ctrl	ctrl	YG	0.0720472
10_S1_L001:ACCAACAAGGGCAGTT-1x	PBMC	Ctrl	ctrl	YG	0.196453
10_S1_L001:ACCAACACATGACGAG-1x	PBMC	Ctrl	ctrl	YG	0.25776
10_S1_L001:ACCAACATCTCGCTCA-1x	PBMC	Ctrl	ctrl	YG	0.246582
10_S1_L001:ACCACAAGTTACGATC-1x	PBMC	Ctrl	ctrl	YG	0.0565044
10_S1_L001:ACCACAATCTACTGAG-1x	PBMC	Ctrl	ctrl	YG	0.0496858
10_S1_L001:ACCATTTAGACCTGGA-1x	PBMC	Ctrl	ctrl	YG	0.0650846
10_S1_L001:ACCATTTCAAAGGCTG-1x	PBMC	Ctrl	ctrl	YG	0.0931894
10_S1_L001:ACCATTTCAGGTTTAC-1x	PBMC	Ctrl	ctrl	YG	0.0729212
10_S1_L001:ACCATTTCATGACTTG-1x	PBMC	Ctrl	ctrl	YG	0.0662505
10_S1_L001:ACCATTTTCAAACGAA-1x	PBMC	Ctrl	ctrl	YG	0.0665277
10_S1_L001:ACCATTTTCCACTGAA-1x	PBMC	Ctrl	ctrl	YG	0.285838
10_S1_L001:ACCATTTTCCGATCGG-1x	PBMC	Ctrl	ctrl	YG	0.220876
10_S1_L001:ACCATTTTCGTGCTCT-1x	PBMC	Ctrl	ctrl	YG	0.101693
10_S1_L001:ACCCAAAAGATGTTCC-1x	PBMC	Ctrl	ctrl	YG	0.0593824
10_S1_L001:ACCCAAAAGCCGGATA-1x	PBMC	Ctrl	ctrl	YG	0.0531409
10_S1_L001:ACCCAAAAGGAATTAC-1x	PBMC	Ctrl	ctrl	YG	0.0385306
10_S1_L001:ACCCAAACAAGGTACG-1x	PBMC	Ctrl	ctrl	YG	0.0918485
10_S1_L001:ACCCAAACAGACTGCC-1x	PBMC	Ctrl	ctrl	YG	0.25895
10_S1_L001:ACCCAAACAGGCCCTA-1x	PBMC	Ctrl	ctrl	YG	0.242655
10_S1_L001:ACCCAAATCGTCTCAC-1x	PBMC	Ctrl	ctrl	YG	0.112503
10_S1_L001:ACCCTCAAGAATACAC-1x	PBMC	Ctrl	ctrl	YG	0.0654141
10_S1_L001:ACCCTCAAGACTCATC-1x	PBMC	Ctrl	ctrl	YG	0.0690416
10_S1_L001:ACCCTCAAGAGCATAT-1x	PBMC	Ctrl	ctrl	YG	0.0848403
10_S1_L001:ACCCTCAAGATGTTAG-1x	PBMC	Ctrl	ctrl	YG	0.173842
10_S1_L001:ACCCTCAAGGCCTTCG-1x	PBMC	Ctrl	ctrl	YG	0.0257097
10_S1_L001:ACCCTCAAGTAACGAT-1x	PBMC	Ctrl	ctrl	YG	0.0399073
10_S1_L001:ACCCTCACACTGGCCA-1x	PBMC	Ctrl	ctrl	YG	0.0614486
10_S1_L001:ACCCTCACAGACATCT-1x	PBMC	Ctrl	ctrl	YG	0.0575232
10_S1_L001:ACCCTCAGTAAGATAC-1x	PBMC	Ctrl	ctrl	YG	0.0519211
10_S1_L001:ACCCTCAGTGCGAACA-1x	PBMC	Ctrl	ctrl	YG	0.230665
10_S1_L001:ACCCTCAGTTTGTGGT-1x	PBMC	Ctrl	ctrl	YG	0.214284
10_S1_L001:ACCCTTGAGACATATG-1x	PBMC	Ctrl	ctrl	YG	0.0640692
10_S1_L001:ACCCTTGCACGTAGTT-1x	PBMC	Ctrl	ctrl	YG	0.0424234
10_S1_L001:ACCCTTGGTCTTCAAG-1x	PBMC	Ctrl	ctrl	YG	0.0759721
10_S1_L001:ACCCTTGTCAGGAGAC-1x	PBMC	Ctrl	ctrl	YG	0.0442517
10_S1_L001:ACCGTTCAGACAGCTG-1x	PBMC	Ctrl	ctrl	YG	0.0426748
10_S1_L001:ACCGTTCAGACATATG-1x	PBMC	Ctrl	ctrl	YG	0.162301
10_S1_L001:ACCGTTCAGAGAGTTT-1x	PBMC	Ctrl	ctrl	YG	0.0698101
10_S1_L001:ACCGTTCAGCTACTAC-1x	PBMC	Ctrl	ctrl	YG	0.0810483
10_S1_L001:ACCGTTCAGCTAGAAT-1x	PBMC	Ctrl	ctrl	YG	0.057004
10_S1_L001:ACCGTTCAGGAGTATT-1x	PBMC	Ctrl	ctrl	YG	0.0439216
10_S1_L001:ACCGTTCCAGTCGCTG-1x	PBMC	Ctrl	ctrl	YG	0.0559306
10_S1_L001:ACCGTTCGTCAGTCTA-1x	PBMC	Ctrl	ctrl	YG	0.20263
10_S1_L001:ACCGTTCTCCCATACC-1x	PBMC	Ctrl	ctrl	YG	0.306223
10_S1_L001:ACCGTTCTCGTTCCCA-1x	PBMC	Ctrl	ctrl	YG	0.093257
10_S1_L001:ACCTACCAGTACCATC-1x	PBMC	Ctrl	ctrl	YG	0.0749393
10_S1_L001:ACCTACCCAATAGTAG-1x	PBMC	Ctrl	ctrl	YG	0.149572
10_S1_L001:ACCTACCCACCAGGTC-1x	PBMC	Ctrl	ctrl	YG	0.0934021
10_S1_L001:ACCTACCCACCAGTTA-1x	PBMC	Ctrl	ctrl	YG	0.128412
10_S1_L001:ACCTACCCATGAATAG-1x	PBMC	Ctrl	ctrl	YG	0.0858756
10_S1_L001:ACCTACCGTCCGTACG-1x	PBMC	Ctrl	ctrl	YG	0.0345698
10_S1_L001:ACCTACCTCATTATCC-1x	PBMC	Ctrl	ctrl	YG	0.209778
10_S1_L001:ACCTACCTCGCTCCTA-1x	PBMC	Ctrl	ctrl	YG	0.0552711
10_S1_L001:ACCTGAAAGCCAGTAG-1x	PBMC	Ctrl	ctrl	YG	0.277367
10_S1_L001:ACCTGAACACCTGCTT-1x	PBMC	Ctrl	ctrl	YG	0.0720239
10_S1_L001:ACCTGAACATCCAATG-1x	PBMC	Ctrl	ctrl	YG	0.0689862
10_S1_L001:ACCTGAAGTTGTGCAT-1x	PBMC	Ctrl	ctrl	YG	0.0605083
10_S1_L001:ACCTGTCAGTCGTCTA-1x	PBMC	Ctrl	ctrl	YG	0.21829
10_S1_L001:ACCTGTCCAAATCAAG-1x	PBMC	Ctrl	ctrl	YG	0.184116
10_S1_L001:ACCTGTCCAAGAGTAT-1x	PBMC	Ctrl	ctrl	YG	0.214339
10_S1_L001:ACCTGTCGTCTAATCG-1x	PBMC	Ctrl	ctrl	YG	0.0500391
10_S1_L001:ACCTGTCTCCGAAGGA-1x	PBMC	Ctrl	ctrl	YG	0.05482
10_S1_L001:ACCTGTCTCGCCACTT-1x	PBMC	Ctrl	ctrl	YG	0.311118
10_S1_L001:ACGATCAAGTTGCCCG-1x	PBMC	Ctrl	ctrl	YG	0.254793
10_S1_L001:ACGATCACAAACCACT-1x	PBMC	Ctrl	ctrl	YG	0.0572708
10_S1_L001:ACGATCACAGAGGCTA-1x	PBMC	Ctrl	ctrl	YG	0.0471416
10_S1_L001:ACGATCAGTACTGTTG-1x	PBMC	Ctrl	ctrl	YG	0.0479393
10_S1_L001:ACGATGTAGACCAGCA-1x	PBMC	Ctrl	ctrl	YG	0.0525906
10_S1_L001:ACGATGTAGGGTTAAT-1x	PBMC	Ctrl	ctrl	YG	0.061738
10_S1_L001:ACGATGTCACGTTCGG-1x	PBMC	Ctrl	ctrl	YG	0.107621
10_S1_L001:ACGATGTCACTATCGA-1x	PBMC	Ctrl	ctrl	YG	0.198818
10_S1_L001:ACGATGTTCCATTCAT-1x	PBMC	Ctrl	ctrl	YG	0.02481
10_S1_L001:ACGCACGAGTGAATAC-1x	PBMC	Ctrl	ctrl	YG	0.0392908
10_S1_L001:ACGCACGCAGGCTTGC-1x	PBMC	Ctrl	ctrl	YG	0.276622
10_S1_L001:ACGCACGGTAGTCGGA-1x	PBMC	Ctrl	ctrl	YG	0.0337501
10_S1_L001:ACGCACGGTTAGCTAC-1x	PBMC	Ctrl	ctrl	YG	0.0672138
10_S1_L001:ACGCACGTCATTACGG-1x	PBMC	Ctrl	ctrl	YG	0.21601
10_S1_L001:ACGCACGTCCGAGATT-1x	PBMC	Ctrl	ctrl	YG	0.301165
10_S1_L001:ACGCACGTCGCTCTAC-1x	PBMC	Ctrl	ctrl	YG	0.0880388
10_S1_L001:ACGGAAGCAATTGAGA-1x	PBMC	Ctrl	ctrl	YG	0.122917
10_S1_L001:ACGGAAGGTTCCAGGC-1x	PBMC	Ctrl	ctrl	YG	0.0551203
10_S1_L001:ACGGAAGGTTCTTAGG-1x	PBMC	Ctrl	ctrl	YG	0.0776074
10_S1_L001:ACGGGTCAGAATCTAG-1x	PBMC	Ctrl	ctrl	YG	0.0102067
10_S1_L001:ACGGGTCAGCTATCTG-1x	PBMC	Ctrl	ctrl	YG	0.276913
10_S1_L001:ACGGGTCAGTCCGCGT-1x	PBMC	Ctrl	ctrl	YG	0.108077
10_S1_L001:ACGGGTCCAGAAGCGT-1x	PBMC	Ctrl	ctrl	YG	0.0880897
10_S1_L001:ACGGGTCGTACTCCGG-1x	PBMC	Ctrl	ctrl	YG	0.0779308
10_S1_L001:ACGGGTCGTATCGATC-1x	PBMC	Ctrl	ctrl	YG	0.0511599
10_S1_L001:ACGGGTCGTCTACTGA-1x	PBMC	Ctrl	ctrl	YG	0.195686
10_S1_L001:ACGGGTCGTGATGTAA-1x	PBMC	Ctrl	ctrl	YG	0.0481467
10_S1_L001:ACGGGTCTCAACCCGG-1x	PBMC	Ctrl	ctrl	YG	0.0433464
10_S1_L001:ACGGTCGAGTGCGACA-1x	PBMC	Ctrl	ctrl	YG	0.0299039
10_S1_L001:ACGGTCGGTGCCCAGT-1x	PBMC	Ctrl	ctrl	YG	0.048084
10_S1_L001:ACGGTCGTCGTGGGTC-1x	PBMC	Ctrl	ctrl	YG	0.0122898
10_S1_L001:ACGGTTAAGCTTAGTC-1x	PBMC	Ctrl	ctrl	YG	0.0567454
10_S1_L001:ACGGTTAAGGGTGGGA-1x	PBMC	Ctrl	ctrl	YG	0.0869907
10_S1_L001:ACGGTTACAGGGTTGA-1x	PBMC	Ctrl	ctrl	YG	0.0297881
10_S1_L001:ACGGTTAGTCAGTCTA-1x	PBMC	Ctrl	ctrl	YG	0.234233
10_S1_L001:ACGGTTATCAGGACAG-1x	PBMC	Ctrl	ctrl	YG	0.191473
10_S1_L001:ACGGTTATCCGTCCTA-1x	PBMC	Ctrl	ctrl	YG	0.0792229
10_S1_L001:ACGTAACAGCCGAACA-1x	PBMC	Ctrl	ctrl	YG	0.0301994
10_S1_L001:ACGTAACGTCCGGATC-1x	PBMC	Ctrl	ctrl	YG	0.105226
10_S1_L001:ACGTAACGTGACTCTA-1x	PBMC	Ctrl	ctrl	YG	0.0593217
10_S1_L001:ACGTAACTCAATCTCT-1x	PBMC	Ctrl	ctrl	YG	0.361451
10_S1_L001:ACGTAACTCACATTGG-1x	PBMC	Ctrl	ctrl	YG	0.0606898
10_S1_L001:ACGTAACTCTCTCCGA-1x	PBMC	Ctrl	ctrl	YG	0.311664
10_S1_L001:ACGTAACTCTGTTCAT-1x	PBMC	Ctrl	ctrl	YG	0.20263
10_S1_L001:ACGTACAAGGATCACG-1x	PBMC	Ctrl	ctrl	YG	0.240265
10_S1_L001:ACGTACAAGGGAGATA-1x	PBMC	Ctrl	ctrl	YG	0.057799
10_S1_L001:ACGTACACACTAGTAC-1x	PBMC	Ctrl	ctrl	YG	0.297201
10_S1_L001:ACGTACACACTGGCGT-1x	PBMC	Ctrl	ctrl	YG	0.0543975
10_S1_L001:ACGTACAGTAGCCAGA-1x	PBMC	Ctrl	ctrl	YG	0.129424
10_S1_L001:ACGTACAGTGGGTATG-1x	PBMC	Ctrl	ctrl	YG	0.0574892
10_S1_L001:ACGTACAGTTGCCGAC-1x	PBMC	Ctrl	ctrl	YG	0.0453559
10_S1_L001:ACGTACATCTAGACCA-1x	PBMC	Ctrl	ctrl	YG	0.0936466
10_S1_L001:ACGTAGTAGCTGTACT-1x	PBMC	Ctrl	ctrl	YG	0.0410649
10_S1_L001:ACGTAGTTCCGTCCTA-1x	PBMC	Ctrl	ctrl	YG	0.0562552
10_S1_L001:ACGTAGTTCCTCATAT-1x	PBMC	Ctrl	ctrl	YG	0.0809966
10_S1_L001:ACGTAGTTCGAGGCAA-1x	PBMC	Ctrl	ctrl	YG	0.0752522
10_S1_L001:ACGTAGTTCGGTATGT-1x	PBMC	Ctrl	ctrl	YG	0.270221
10_S1_L001:ACGTCCTAGGAAGTGA-1x	PBMC	Ctrl	ctrl	YG	0.066282
10_S1_L001:ACGTCCTCAGATCCAT-1x	PBMC	Ctrl	ctrl	YG	0.205431
10_S1_L001:ACGTCCTGTATGAGCG-1x	PBMC	Ctrl	ctrl	YG	0.0209703
10_S1_L001:ACGTCCTTCCTTTAGT-1x	PBMC	Ctrl	ctrl	YG	0.136896
10_S1_L001:ACGTCCTTCGGATAAA-1x	PBMC	Ctrl	ctrl	YG	0.0693181
10_S1_L001:ACGTTCCAGCCTCAAT-1x	PBMC	Ctrl	ctrl	YG	0.189798
10_S1_L001:ACGTTCCAGGTTCTTG-1x	PBMC	Ctrl	ctrl	YG	0.0445902
10_S1_L001:ACGTTCCCAGCCGGTT-1x	PBMC	Ctrl	ctrl	YG	0.0508881
10_S1_L001:ACGTTCCCAGTTTGGT-1x	PBMC	Ctrl	ctrl	YG	0.191477
10_S1_L001:ACGTTCCGTACCGTGC-1x	PBMC	Ctrl	ctrl	YG	0.0790789
10_S1_L001:ACGTTCCGTACGTGTT-1x	PBMC	Ctrl	ctrl	YG	0.0673194
10_S1_L001:ACGTTCCGTACTAAGA-1x	PBMC	Ctrl	ctrl	YG	0.203156
10_S1_L001:ACGTTCCTCCTCACGT-1x	PBMC	Ctrl	ctrl	YG	0.298521
10_S1_L001:ACGTTCCTCGTCAACA-1x	PBMC	Ctrl	ctrl	YG	0.249206
10_S1_L001:ACGTTCCTCTACTGCC-1x	PBMC	Ctrl	ctrl	YG	0.0766965
10_S1_L001:ACGTTCCTCTCGCAGG-1x	PBMC	Ctrl	ctrl	YG	0.0753409
10_S1_L001:ACTACGAAGTCTTGGT-1x	PBMC	Ctrl	ctrl	YG	0.0724879
10_S1_L001:ACTACGAGTAGTCACT-1x	PBMC	Ctrl	ctrl	YG	0.283152
10_S1_L001:ACTACGAGTCAAGCGA-1x	PBMC	Ctrl	ctrl	YG	0.0549239
10_S1_L001:ACTACGAGTTGTGCCG-1x	PBMC	Ctrl	ctrl	YG	0.270941
10_S1_L001:ACTATCTAGGATGAGA-1x	PBMC	Ctrl	ctrl	YG	0.0868807
10_S1_L001:ACTATCTAGGGCTTCC-1x	PBMC	Ctrl	ctrl	YG	0.340659
10_S1_L001:ACTATCTGTGATACCT-1x	PBMC	Ctrl	ctrl	YG	0.0588243
10_S1_L001:ACTATCTGTTAGTTCG-1x	PBMC	Ctrl	ctrl	YG	0.0361803
10_S1_L001:ACTATCTTCGTCGATA-1x	PBMC	Ctrl	ctrl	YG	0.069793
10_S1_L001:ACTATGGAGAGTTGTA-1x	PBMC	Ctrl	ctrl	YG	0.0491397
10_S1_L001:ACTATGGAGGGTTAAT-1x	PBMC	Ctrl	ctrl	YG	0.184872
10_S1_L001:ACTATGGCAAGGTCGA-1x	PBMC	Ctrl	ctrl	YG	0.0527854
10_S1_L001:ACTATGGCAATTCTCT-1x	PBMC	Ctrl	ctrl	YG	0.162541
10_S1_L001:ACTATGGCACTTTATC-1x	PBMC	Ctrl	ctrl	YG	0.0776536
10_S1_L001:ACTATGGGTCGAGCTC-1x	PBMC	Ctrl	ctrl	YG	0.0956571
10_S1_L001:ACTATTCAGACGACGT-1x	PBMC	Ctrl	ctrl	YG	0.0670803
10_S1_L001:ACTATTCAGATTGACA-1x	PBMC	Ctrl	ctrl	YG	0.0429102
10_S1_L001:ACTATTCGTATACGGG-1x	PBMC	Ctrl	ctrl	YG	0.0837648
10_S1_L001:ACTATTCGTCACAATC-1x	PBMC	Ctrl	ctrl	YG	0.0828743
10_S1_L001:ACTATTCGTCACGCTG-1x	PBMC	Ctrl	ctrl	YG	0.265211
10_S1_L001:ACTATTCGTCGAACAG-1x	PBMC	Ctrl	ctrl	YG	0.0207188
10_S1_L001:ACTATTCGTTAATCGC-1x	PBMC	Ctrl	ctrl	YG	0.0942225
10_S1_L001:ACTCCCAAGATAACAC-1x	PBMC	Ctrl	ctrl	YG	0.129342
10_S1_L001:ACTCCCAAGGCATGGT-1x	PBMC	Ctrl	ctrl	YG	0.076056
10_S1_L001:ACTCCCAAGTCCCAGC-1x	PBMC	Ctrl	ctrl	YG	0.053411
10_S1_L001:ACTCCCACACTGGCCA-1x	PBMC	Ctrl	ctrl	YG	0.0635104
10_S1_L001:ACTCCCAGTCAATCTG-1x	PBMC	Ctrl	ctrl	YG	0.261627
10_S1_L001:ACTCCCATCATTTGTC-1x	PBMC	Ctrl	ctrl	YG	0.0402113
10_S1_L001:ACTCTCGAGTACCATC-1x	PBMC	Ctrl	ctrl	YG	0.298347
10_S1_L001:ACTCTCGGTCTACAAC-1x	PBMC	Ctrl	ctrl	YG	0.168472
10_S1_L001:ACTCTCGTCTGCTTTA-1x	PBMC	Ctrl	ctrl	YG	0.225116
10_S1_L001:ACTGATGAGACTGGGT-1x	PBMC	Ctrl	ctrl	YG	0.0964101
10_S1_L001:ACTGATGGTGTCATCA-1x	PBMC	Ctrl	ctrl	YG	0.108976
10_S1_L001:ACTGATGTCCGACGGT-1x	PBMC	Ctrl	ctrl	YG	0.0462674
10_S1_L001:ACTGATGTCGGCCAAC-1x	PBMC	Ctrl	ctrl	YG	0.0644012
10_S1_L001:ACTGATGTCTCACCCA-1x	PBMC	Ctrl	ctrl	YG	0.102686
10_S1_L001:ACTGCAAAGAAGCTCG-1x	PBMC	Ctrl	ctrl	YG	0.0336556
10_S1_L001:ACTGCAAAGACACACG-1x	PBMC	Ctrl	ctrl	YG	0.189672
10_S1_L001:ACTGCAAAGTCATGGG-1x	PBMC	Ctrl	ctrl	YG	0.0745816
10_S1_L001:ACTGCAACAAGTATCC-1x	PBMC	Ctrl	ctrl	YG	0.103118
10_S1_L001:ACTGCAAGTAGGCAAC-1x	PBMC	Ctrl	ctrl	YG	0.0633803
10_S1_L001:ACTGCAAGTCGAATTC-1x	PBMC	Ctrl	ctrl	YG	0.0150487
10_S1_L001:ACTGCAAGTTAAGACA-1x	PBMC	Ctrl	ctrl	YG	0.0834511
10_S1_L001:ACTGCAAGTTGCCGCA-1x	PBMC	Ctrl	ctrl	YG	0.0510461
10_S1_L001:ACTGCAATCATTCGTT-1x	PBMC	Ctrl	ctrl	YG	0.0706771
10_S1_L001:ACTGCAATCTCGAGTA-1x	PBMC	Ctrl	ctrl	YG	0.0325231
10_S1_L001:ACTGTCCAGAATCGTA-1x	PBMC	Ctrl	ctrl	YG	0.0762347
10_S1_L001:ACTGTCCAGCTGGAGT-1x	PBMC	Ctrl	ctrl	YG	0.087342
10_S1_L001:ACTGTCCAGGCGACAT-1x	PBMC	Ctrl	ctrl	YG	0.0476825
10_S1_L001:ACTGTCCAGTAGCATA-1x	PBMC	Ctrl	ctrl	YG	0.0684702
10_S1_L001:ACTGTCCAGTCTTCGA-1x	PBMC	Ctrl	ctrl	YG	0.0589282
10_S1_L001:ACTGTCCCACAAGCTT-1x	PBMC	Ctrl	ctrl	YG	0.244361
10_S1_L001:ACTGTCCTCATCACAG-1x	PBMC	Ctrl	ctrl	YG	0.311635
10_S1_L001:ACTGTCCTCCTGCTAC-1x	PBMC	Ctrl	ctrl	YG	0.033844
10_S1_L001:ACTGTGAAGAGAGCAA-1x	PBMC	Ctrl	ctrl	YG	0.0653915
10_S1_L001:ACTGTGAAGCACTCTA-1x	PBMC	Ctrl	ctrl	YG	0.0466259
10_S1_L001:ACTGTGAAGGAATCGC-1x	PBMC	Ctrl	ctrl	YG	0.0345878
10_S1_L001:ACTGTGAAGTTAGAAC-1x	PBMC	Ctrl	ctrl	YG	0.0794096
10_S1_L001:ACTGTGACACGCTGAC-1x	PBMC	Ctrl	ctrl	YG	0.239122
10_S1_L001:ACTGTGACAGGGATAC-1x	PBMC	Ctrl	ctrl	YG	0.189005
10_S1_L001:ACTGTGACATATCTGG-1x	PBMC	Ctrl	ctrl	YG	0.0885764
10_S1_L001:ACTGTGAGTACAATAG-1x	PBMC	Ctrl	ctrl	YG	0.0467626
10_S1_L001:ACTGTGATCAGATTGC-1x	PBMC	Ctrl	ctrl	YG	0.0867704
10_S1_L001:ACTGTGATCATTCTTG-1x	PBMC	Ctrl	ctrl	YG	0.070679
10_S1_L001:ACTGTGATCCAACCAA-1x	PBMC	Ctrl	ctrl	YG	0.0112671
10_S1_L001:ACTTAGGCAACAGATA-1x	PBMC	Ctrl	ctrl	YG	0.0315487
10_S1_L001:ACTTAGGGTCAAGTTC-1x	PBMC	Ctrl	ctrl	YG	0.194473
10_S1_L001:ACTTAGGGTGACTAAA-1x	PBMC	Ctrl	ctrl	YG	0.00880852
10_S1_L001:ACTTAGGGTGACTATC-1x	PBMC	Ctrl	ctrl	YG	0.189087
10_S1_L001:ACTTAGGGTGCGCTCA-1x	PBMC	Ctrl	ctrl	YG	0.113649
10_S1_L001:ACTTAGGTCATAGCAC-1x	PBMC	Ctrl	ctrl	YG	0.254834
10_S1_L001:ACTTAGGTCATTCTTG-1x	PBMC	Ctrl	ctrl	YG	0.0330651
10_S1_L001:ACTTAGGTCCATCTAT-1x	PBMC	Ctrl	ctrl	YG	0.273636
10_S1_L001:ACTTATCAGGTGATAT-1x	PBMC	Ctrl	ctrl	YG	0.101423
10_S1_L001:ACTTATCAGTCTGTAC-1x	PBMC	Ctrl	ctrl	YG	0.030433
10_S1_L001:ACTTCCGAGAGGCGGA-1x	PBMC	Ctrl	ctrl	YG	0.21019
10_S1_L001:ACTTCCGAGCTCCACG-1x	PBMC	Ctrl	ctrl	YG	0.270927
10_S1_L001:ACTTCCGAGGGAACAA-1x	PBMC	Ctrl	ctrl	YG	0.0416234
10_S1_L001:ACTTCCGCAAGTGTCT-1x	PBMC	Ctrl	ctrl	YG	0.0636893
10_S1_L001:ACTTCCGGTCTCAGGC-1x	PBMC	Ctrl	ctrl	YG	0.0655753
10_S1_L001:ACTTCCGGTCTTACAG-1x	PBMC	Ctrl	ctrl	YG	0.207823
10_S1_L001:ACTTCCGTCAATCAGC-1x	PBMC	Ctrl	ctrl	YG	0.0576089
10_S1_L001:ACTTCCGTCCTACTGC-1x	PBMC	Ctrl	ctrl	YG	0.0453085
10_S1_L001:ACTTCCGTCGAGTTGT-1x	PBMC	Ctrl	ctrl	YG	0.0523793
10_S1_L001:ACTTCGCAGAAAGCGA-1x	PBMC	Ctrl	ctrl	YG	0.0624363
10_S1_L001:ACTTCGCAGATCGGTG-1x	PBMC	Ctrl	ctrl	YG	0.0441236
10_S1_L001:ACTTCGCCACATACGT-1x	PBMC	Ctrl	ctrl	YG	0.232318
10_S1_L001:ACTTCGCCAGGATCTT-1x	PBMC	Ctrl	ctrl	YG	0.0632889
10_S1_L001:ACTTCGCGTTTGTGGT-1x	PBMC	Ctrl	ctrl	YG	0.0167098
10_S1_L001:ACTTCGCTCAAATGAG-1x	PBMC	Ctrl	ctrl	YG	0.0518733
10_S1_L001:ACTTCGCTCCGAAGGA-1x	PBMC	Ctrl	ctrl	YG	0.036209
10_S1_L001:ACTTTCAAGAATCTAG-1x	PBMC	Ctrl	ctrl	YG	0.0530853
10_S1_L001:ACTTTCACAAGTGGAC-1x	PBMC	Ctrl	ctrl	YG	0.0763354
10_S1_L001:ACTTTCACAGATAAAC-1x	PBMC	Ctrl	ctrl	YG	0.0946444
10_S1_L001:ACTTTCATCTATCGCC-1x	PBMC	Ctrl	ctrl	YG	0.0828298
10_S1_L001:ACTTTCATCTCCGATC-1x	PBMC	Ctrl	ctrl	YG	0.101535
10_S1_L001:ACTTTGTCAAATTGCC-1x	PBMC	Ctrl	ctrl	YG	0.0506698
10_S1_L001:ACTTTGTCATCATCTT-1x	PBMC	Ctrl	ctrl	YG	0.0449273
10_S1_L001:ACTTTGTTCATTACCT-1x	PBMC	Ctrl	ctrl	YG	0.185515
10_S1_L001:AGAAATGAGATACATG-1x	PBMC	Ctrl	ctrl	YG	0.239287
10_S1_L001:AGAAATGAGTTACTCG-1x	PBMC	Ctrl	ctrl	YG	0.0420689
10_S1_L001:AGAAATGGTAGGTACG-1x	PBMC	Ctrl	ctrl	YG	0.210188
10_S1_L001:AGAACAAAGAAAGTCT-1x	PBMC	Ctrl	ctrl	YG	0.0181497
10_S1_L001:AGAACAAAGCAGAAAG-1x	PBMC	Ctrl	ctrl	YG	0.0867756
10_S1_L001:AGAACAAAGTCATAGA-1x	PBMC	Ctrl	ctrl	YG	0.24538
10_S1_L001:AGAACAAAGTCTGGAG-1x	PBMC	Ctrl	ctrl	YG	0.0630935
10_S1_L001:AGAACAACAATCAAGA-1x	PBMC	Ctrl	ctrl	YG	0.0414172
10_S1_L001:AGAACAACAATGTCAC-1x	PBMC	Ctrl	ctrl	YG	0.0877211
10_S1_L001:AGAACAACACATCATG-1x	PBMC	Ctrl	ctrl	YG	0.0590324
10_S1_L001:AGAACAACACGAGAAC-1x	PBMC	Ctrl	ctrl	YG	0.276833
10_S1_L001:AGAACAACATCTTTCA-1x	PBMC	Ctrl	ctrl	YG	0.249464
10_S1_L001:AGAACAATCAGACCCG-1x	PBMC	Ctrl	ctrl	YG	0.22422
10_S1_L001:AGAACAATCGCTAGCG-1x	PBMC	Ctrl	ctrl	YG	0.0780817
10_S1_L001:AGAACAATCGTTCCTG-1x	PBMC	Ctrl	ctrl	YG	0.0757177
10_S1_L001:AGAACCTAGACAAGCC-1x	PBMC	Ctrl	ctrl	YG	0.0689901
10_S1_L001:AGAACCTAGTCTGGTT-1x	PBMC	Ctrl	ctrl	YG	0.167137
10_S1_L001:AGAACCTAGTGCAGGT-1x	PBMC	Ctrl	ctrl	YG	0.0657089
10_S1_L001:AGAACCTCACCTCGTT-1x	PBMC	Ctrl	ctrl	YG	0.0503245
10_S1_L001:AGAACCTTCAGTAGGG-1x	PBMC	Ctrl	ctrl	YG	0.269828
10_S1_L001:AGAACCTTCCATGAGT-1x	PBMC	Ctrl	ctrl	YG	0.046661
10_S1_L001:AGAACCTTCCCAATAG-1x	PBMC	Ctrl	ctrl	YG	0.0389694
10_S1_L001:AGAACCTTCTGCGGAC-1x	PBMC	Ctrl	ctrl	YG	0.25128
10_S1_L001:AGAAGCGAGCCTCAAT-1x	PBMC	Ctrl	ctrl	YG	0.28879
10_S1_L001:AGAAGCGGTCCAGGTC-1x	PBMC	Ctrl	ctrl	YG	0.0601602
10_S1_L001:AGAAGCGGTGAGATTA-1x	PBMC	Ctrl	ctrl	YG	0.0841231
10_S1_L001:AGAAGCGTCGGTCATA-1x	PBMC	Ctrl	ctrl	YG	0.0828668
10_S1_L001:AGAAGTACAGAGAGGG-1x	PBMC	Ctrl	ctrl	YG	0.05431
10_S1_L001:AGAAGTACAGTCAGTT-1x	PBMC	Ctrl	ctrl	YG	0.0914429
10_S1_L001:AGAAGTAGTTCGGCGT-1x	PBMC	Ctrl	ctrl	YG	0.0817701
10_S1_L001:AGACAAAAGAGTTGTA-1x	PBMC	Ctrl	ctrl	YG	0.300518
10_S1_L001:AGACAAAAGCTCGTGC-1x	PBMC	Ctrl	ctrl	YG	0.0598887
10_S1_L001:AGACAAAAGTGCAGCA-1x	PBMC	Ctrl	ctrl	YG	0.0744032
10_S1_L001:AGACAAACAAACTCGT-1x	PBMC	Ctrl	ctrl	YG	0.0753225
10_S1_L001:AGACAAAGTCGGTAAG-1x	PBMC	Ctrl	ctrl	YG	0.038061
10_S1_L001:AGACAAAGTTGCTCCT-1x	PBMC	Ctrl	ctrl	YG	0.252691
10_S1_L001:AGACACTAGCAATAAC-1x	PBMC	Ctrl	ctrl	YG	0.0525711
10_S1_L001:AGACACTAGCCACCGT-1x	PBMC	Ctrl	ctrl	YG	0.221936
10_S1_L001:AGACACTAGTGTACCT-1x	PBMC	Ctrl	ctrl	YG	0.104792
10_S1_L001:AGACACTCATAAGCAA-1x	PBMC	Ctrl	ctrl	YG	0.0911995
10_S1_L001:AGACACTCATCGAGCC-1x	PBMC	Ctrl	ctrl	YG	0.064086
10_S1_L001:AGACACTCATGAATAG-1x	PBMC	Ctrl	ctrl	YG	0.232568
10_S1_L001:AGACACTGTCTCGGAC-1x	PBMC	Ctrl	ctrl	YG	0.0547733
10_S1_L001:AGACACTGTGTCTCCT-1x	PBMC	Ctrl	ctrl	YG	0.0767518
10_S1_L001:AGACACTTCTTGCGCT-1x	PBMC	Ctrl	ctrl	YG	0.0592675
10_S1_L001:AGACAGGAGCCGATTT-1x	PBMC	Ctrl	ctrl	YG	0.068584
10_S1_L001:AGACAGGAGCGGGTTA-1x	PBMC	Ctrl	ctrl	YG	0.198141
10_S1_L001:AGACAGGAGTCCTGTA-1x	PBMC	Ctrl	ctrl	YG	0.07097
10_S1_L001:AGACAGGAGTTAACAG-1x	PBMC	Ctrl	ctrl	YG	0.295982
10_S1_L001:AGACAGGGTGTGTTTG-1x	PBMC	Ctrl	ctrl	YG	0.251602
10_S1_L001:AGACAGGTCACTGTCC-1x	PBMC	Ctrl	ctrl	YG	0.287034
10_S1_L001:AGACCATGTAAGTTAG-1x	PBMC	Ctrl	ctrl	YG	0.0885369
10_S1_L001:AGACCATTCCGTGGTG-1x	PBMC	Ctrl	ctrl	YG	0.282248
10_S1_L001:AGACCCGCATCCCACT-1x	PBMC	Ctrl	ctrl	YG	0.045352
10_S1_L001:AGACCCGCATTGCTTT-1x	PBMC	Ctrl	ctrl	YG	0.232111
10_S1_L001:AGACCCGGTGGAACCA-1x	PBMC	Ctrl	ctrl	YG	0.065164
10_S1_L001:AGACCCGTCGAAATCC-1x	PBMC	Ctrl	ctrl	YG	0.0516655
10_S1_L001:AGACCCGTCTGCAGCG-1x	PBMC	Ctrl	ctrl	YG	0.0529688
10_S1_L001:AGACTCACACAGTACT-1x	PBMC	Ctrl	ctrl	YG	0.270554
10_S1_L001:AGACTCACATCAGTCA-1x	PBMC	Ctrl	ctrl	YG	0.0660139
10_S1_L001:AGACTCACATCGATAC-1x	PBMC	Ctrl	ctrl	YG	0.330125
10_S1_L001:AGACTCAGTACAAGTA-1x	PBMC	Ctrl	ctrl	YG	0.103594
10_S1_L001:AGACTCATCAAATAGG-1x	PBMC	Ctrl	ctrl	YG	0.102921
10_S1_L001:AGACTCATCGCCTTTG-1x	PBMC	Ctrl	ctrl	YG	0.0700159
10_S1_L001:AGAGAATGTACAGTAA-1x	PBMC	Ctrl	ctrl	YG	0.225075
10_S1_L001:AGAGAATTCACCGCTT-1x	PBMC	Ctrl	ctrl	YG	0.0380064
10_S1_L001:AGAGAATTCATTTGGG-1x	PBMC	Ctrl	ctrl	YG	0.0618257
10_S1_L001:AGAGAGCAGATAGTGT-1x	PBMC	Ctrl	ctrl	YG	0.0739616
10_S1_L001:AGAGAGCAGGAAGTCC-1x	PBMC	Ctrl	ctrl	YG	0.067061
10_S1_L001:AGAGAGCAGGTGCCTC-1x	PBMC	Ctrl	ctrl	YG	0.231771
10_S1_L001:AGAGAGCCAACTGGTT-1x	PBMC	Ctrl	ctrl	YG	0.0529079
10_S1_L001:AGAGAGCCACCTGCTT-1x	PBMC	Ctrl	ctrl	YG	0.0454114
10_S1_L001:AGAGAGCGTTTGAACC-1x	PBMC	Ctrl	ctrl	YG	0.0979444
10_S1_L001:AGAGAGCTCACTCACC-1x	PBMC	Ctrl	ctrl	YG	0.0245289
10_S1_L001:AGAGAGCTCGTTGCCT-1x	PBMC	Ctrl	ctrl	YG	0.0874484
10_S1_L001:AGAGCAGAGTCGAATA-1x	PBMC	Ctrl	ctrl	YG	0.0613252
10_S1_L001:AGAGCAGCAAGGTACG-1x	PBMC	Ctrl	ctrl	YG	0.0623539
10_S1_L001:AGAGCAGCAGACCCGT-1x	PBMC	Ctrl	ctrl	YG	0.22064
10_S1_L001:AGAGCAGGTCATAGTC-1x	PBMC	Ctrl	ctrl	YG	0.108568
10_S1_L001:AGAGCCCAGTCATGGG-1x	PBMC	Ctrl	ctrl	YG	0.101181
10_S1_L001:AGAGCCCGTACTGCGC-1x	PBMC	Ctrl	ctrl	YG	0.0493909
10_S1_L001:AGAGCCCGTTCTCGCT-1x	PBMC	Ctrl	ctrl	YG	0.16335
10_S1_L001:AGAGCCCTCCACTTTA-1x	PBMC	Ctrl	ctrl	YG	0.155658
10_S1_L001:AGAGCCCTCTTAAGGC-1x	PBMC	Ctrl	ctrl	YG	0.179359
10_S1_L001:AGATAGACACGGCGTT-1x	PBMC	Ctrl	ctrl	YG	0.0460788
10_S1_L001:AGATAGACACTTGAAC-1x	PBMC	Ctrl	ctrl	YG	0.0272708
10_S1_L001:AGATCCACACAACGTT-1x	PBMC	Ctrl	ctrl	YG	0.0437214
10_S1_L001:AGATCCATCCCTGGTT-1x	PBMC	Ctrl	ctrl	YG	0.249886
10_S1_L001:AGATCCATCGATTGGT-1x	PBMC	Ctrl	ctrl	YG	0.177777
10_S1_L001:AGATCCATCTCGGGAC-1x	PBMC	Ctrl	ctrl	YG	0.0854568
10_S1_L001:AGATCGTAGACTCATC-1x	PBMC	Ctrl	ctrl	YG	0.111684
10_S1_L001:AGATCGTCAGATTCGT-1x	PBMC	Ctrl	ctrl	YG	0.0776557
10_S1_L001:AGATCGTGTCTGTGCG-1x	PBMC	Ctrl	ctrl	YG	0.188193
10_S1_L001:AGATCGTTCTCGACCT-1x	PBMC	Ctrl	ctrl	YG	0.0979693
10_S1_L001:AGATGAAGTATCGTAC-1x	PBMC	Ctrl	ctrl	YG	0.0465971
10_S1_L001:AGATGAATCCATAAGC-1x	PBMC	Ctrl	ctrl	YG	0.0687084
10_S1_L001:AGATGAATCCCGAGGT-1x	PBMC	Ctrl	ctrl	YG	0.0781587
10_S1_L001:AGATGAATCGAGGCAA-1x	PBMC	Ctrl	ctrl	YG	0.24311
10_S1_L001:AGATGCTCACCTTCGT-1x	PBMC	Ctrl	ctrl	YG	0.0578327
10_S1_L001:AGATGCTCAGGCATGA-1x	PBMC	Ctrl	ctrl	YG	0.190936
10_S1_L001:AGATGCTGTCAAGCCC-1x	PBMC	Ctrl	ctrl	YG	0.0435804
10_S1_L001:AGATGCTTCAAGCGTT-1x	PBMC	Ctrl	ctrl	YG	0.225
10_S1_L001:AGATGCTTCGCGATCG-1x	PBMC	Ctrl	ctrl	YG	0.199708
10_S1_L001:AGATGCTTCTTCCTAA-1x	PBMC	Ctrl	ctrl	YG	0.0855199
10_S1_L001:AGCATCAAGGATTTCC-1x	PBMC	Ctrl	ctrl	YG	0.0882662
10_S1_L001:AGCATCACACAAAGTA-1x	PBMC	Ctrl	ctrl	YG	0.0765517
10_S1_L001:AGCATCACATGGAGAC-1x	PBMC	Ctrl	ctrl	YG	0.0714919
10_S1_L001:AGCATCAGTCTTCCGT-1x	PBMC	Ctrl	ctrl	YG	0.0532938
10_S1_L001:AGCATCATCGCTGATA-1x	PBMC	Ctrl	ctrl	YG	0.0806149
10_S1_L001:AGCCAATGTTAGAAGT-1x	PBMC	Ctrl	ctrl	YG	0.077386
10_S1_L001:AGCCAATTCACCTCTG-1x	PBMC	Ctrl	ctrl	YG	0.295832
10_S1_L001:AGCCAATTCCAACCAA-1x	PBMC	Ctrl	ctrl	YG	0.0440661
10_S1_L001:AGCCACGAGAGAGCCT-1x	PBMC	Ctrl	ctrl	YG	0.0894394
10_S1_L001:AGCCACGCACTTGAGT-1x	PBMC	Ctrl	ctrl	YG	0.0625362
10_S1_L001:AGCCACGTCATCACTT-1x	PBMC	Ctrl	ctrl	YG	0.323614
10_S1_L001:AGCCACGTCCGTGTAA-1x	PBMC	Ctrl	ctrl	YG	0.0667255
10_S1_L001:AGCCAGCAGACAGCGT-1x	PBMC	Ctrl	ctrl	YG	0.0541446
10_S1_L001:AGCCAGCAGATTTGCC-1x	PBMC	Ctrl	ctrl	YG	0.0714468
10_S1_L001:AGCCAGCAGGCACTCC-1x	PBMC	Ctrl	ctrl	YG	0.255421
10_S1_L001:AGCCAGCAGTTCAACC-1x	PBMC	Ctrl	ctrl	YG	0.0619821
10_S1_L001:AGCCAGCCAACCGATT-1x	PBMC	Ctrl	ctrl	YG	0.0385468
10_S1_L001:AGCCAGCCAAGAGGTC-1x	PBMC	Ctrl	ctrl	YG	0.0592102
10_S1_L001:AGCCAGCCATCCGTTC-1x	PBMC	Ctrl	ctrl	YG	0.0587104
10_S1_L001:AGCCAGCTCCGTGGCA-1x	PBMC	Ctrl	ctrl	YG	0.0500266
10_S1_L001:AGCCAGCTCTTCCACG-1x	PBMC	Ctrl	ctrl	YG	0.0284542
10_S1_L001:AGCCAGCTCTTGGAAC-1x	PBMC	Ctrl	ctrl	YG	0.0678956
10_S1_L001:AGCGATTAGCGTATGG-1x	PBMC	Ctrl	ctrl	YG	0.245458
10_S1_L001:AGCGATTAGGTCGTCC-1x	PBMC	Ctrl	ctrl	YG	0.0565729
10_S1_L001:AGCGATTCAATCCAGT-1x	PBMC	Ctrl	ctrl	YG	0.0378706
10_S1_L001:AGCGATTCATCCGGTG-1x	PBMC	Ctrl	ctrl	YG	0.166095
10_S1_L001:AGCGATTCATTGAAGA-1x	PBMC	Ctrl	ctrl	YG	0.248443
10_S1_L001:AGCGATTGTGACTAAA-1x	PBMC	Ctrl	ctrl	YG	0.277406
10_S1_L001:AGCGATTGTTAGTCGT-1x	PBMC	Ctrl	ctrl	YG	0.0230758
10_S1_L001:AGCGATTTCACCCTGT-1x	PBMC	Ctrl	ctrl	YG	0.176646
10_S1_L001:AGCGATTTCACGGGAA-1x	PBMC	Ctrl	ctrl	YG	0.02345
10_S1_L001:AGCGATTTCCATAAGC-1x	PBMC	Ctrl	ctrl	YG	0.0388709
10_S1_L001:AGCGATTTCCCATAAG-1x	PBMC	Ctrl	ctrl	YG	0.212154
10_S1_L001:AGCGATTTCTTGGCTC-1x	PBMC	Ctrl	ctrl	YG	0.0666218
10_S1_L001:AGCGCCAAGACTCAAA-1x	PBMC	Ctrl	ctrl	YG	0.329678
10_S1_L001:AGCGCCACATCTATCT-1x	PBMC	Ctrl	ctrl	YG	0.0485727
10_S1_L001:AGCGCCAGTGCGCTCA-1x	PBMC	Ctrl	ctrl	YG	0.074628
10_S1_L001:AGCGCCATCTTGGTGA-1x	PBMC	Ctrl	ctrl	YG	0.199152
10_S1_L001:AGCGCTGAGACGACGT-1x	PBMC	Ctrl	ctrl	YG	0.0565316
10_S1_L001:AGCGCTGAGACTAGAT-1x	PBMC	Ctrl	ctrl	YG	0.0545311
10_S1_L001:AGCGCTGAGACTCAAA-1x	PBMC	Ctrl	ctrl	YG	0.298213
10_S1_L001:AGCGCTGAGAGCTGAC-1x	PBMC	Ctrl	ctrl	YG	0.268072
10_S1_L001:AGCGCTGAGGACGCTA-1x	PBMC	Ctrl	ctrl	YG	0.1162
10_S1_L001:AGCGCTGAGGTTGAGC-1x	PBMC	Ctrl	ctrl	YG	0.0763054
10_S1_L001:AGCGCTGCAACATACC-1x	PBMC	Ctrl	ctrl	YG	0.10456
10_S1_L001:AGCGCTGCACAACGCC-1x	PBMC	Ctrl	ctrl	YG	0.0613803
10_S1_L001:AGCGCTGCAGGGATAC-1x	PBMC	Ctrl	ctrl	YG	0.233108
10_S1_L001:AGCGCTGCAGGGTTGA-1x	PBMC	Ctrl	ctrl	YG	0.0610029
10_S1_L001:AGCGCTGGTCACTTAG-1x	PBMC	Ctrl	ctrl	YG	0.0740981
10_S1_L001:AGCGCTGGTCGTTATG-1x	PBMC	Ctrl	ctrl	YG	0.158271
10_S1_L001:AGCGCTGGTTAACCTG-1x	PBMC	Ctrl	ctrl	YG	0.186646
10_S1_L001:AGCGTATAGACCGTTT-1x	PBMC	Ctrl	ctrl	YG	0.0480731
10_S1_L001:AGCGTATAGACGGTTG-1x	PBMC	Ctrl	ctrl	YG	0.176917
10_S1_L001:AGCGTATAGATGGCGT-1x	PBMC	Ctrl	ctrl	YG	0.254867
10_S1_L001:AGCGTATAGGATCACG-1x	PBMC	Ctrl	ctrl	YG	0.275929
10_S1_L001:AGCGTATCAAGAGGTC-1x	PBMC	Ctrl	ctrl	YG	0.274204
10_S1_L001:AGCGTATGTACTCCCT-1x	PBMC	Ctrl	ctrl	YG	0.310748
10_S1_L001:AGCGTATGTAGGCAAC-1x	PBMC	Ctrl	ctrl	YG	0.042905
10_S1_L001:AGCGTATGTTCGGCGT-1x	PBMC	Ctrl	ctrl	YG	0.0589712
10_S1_L001:AGCGTATTCAGATGCT-1x	PBMC	Ctrl	ctrl	YG	0.0865943
10_S1_L001:AGCGTATTCCGCAAAT-1x	PBMC	Ctrl	ctrl	YG	0.267317
10_S1_L001:AGCGTATTCCTGCTAC-1x	PBMC	Ctrl	ctrl	YG	0.0785133
10_S1_L001:AGCGTATTCGCATGAT-1x	PBMC	Ctrl	ctrl	YG	0.211599
10_S1_L001:AGCGTCGGTACTTCCC-1x	PBMC	Ctrl	ctrl	YG	0.0460579
10_S1_L001:AGCGTCGGTCCACGCA-1x	PBMC	Ctrl	ctrl	YG	0.0879205
10_S1_L001:AGCGTCGGTTCGGACC-1x	PBMC	Ctrl	ctrl	YG	0.220701
10_S1_L001:AGCTACAAGGCATCGA-1x	PBMC	Ctrl	ctrl	YG	0.0767901
10_S1_L001:AGCTACACAAGAGCTG-1x	PBMC	Ctrl	ctrl	YG	0.0598556
10_S1_L001:AGCTACACATCCTCAC-1x	PBMC	Ctrl	ctrl	YG	0.0775084
10_S1_L001:AGCTACAGTAACTTCG-1x	PBMC	Ctrl	ctrl	YG	0.0678674
10_S1_L001:AGCTACAGTCGAATGG-1x	PBMC	Ctrl	ctrl	YG	0.209372
10_S1_L001:AGCTACAGTTCTCCCA-1x	PBMC	Ctrl	ctrl	YG	0.0566626
10_S1_L001:AGCTACATCAGACCGC-1x	PBMC	Ctrl	ctrl	YG	0.288994
10_S1_L001:AGCTCAACACAATTCG-1x	PBMC	Ctrl	ctrl	YG	0.0577381
10_S1_L001:AGCTCAACATGGAAGC-1x	PBMC	Ctrl	ctrl	YG	0.0892057
10_S1_L001:AGCTTCCAGTAGACCG-1x	PBMC	Ctrl	ctrl	YG	0.161768
10_S1_L001:AGCTTCCCAACAAGTA-1x	PBMC	Ctrl	ctrl	YG	0.213509
10_S1_L001:AGCTTCCCAGTTTCAG-1x	PBMC	Ctrl	ctrl	YG	0.15691
10_S1_L001:AGCTTCCGTAACAGTA-1x	PBMC	Ctrl	ctrl	YG	0.0901298
10_S1_L001:AGCTTCCGTACGACTT-1x	PBMC	Ctrl	ctrl	YG	0.0476983
10_S1_L001:AGCTTCCGTCTACATG-1x	PBMC	Ctrl	ctrl	YG	0.0499047
10_S1_L001:AGCTTCCGTTCAGTAC-1x	PBMC	Ctrl	ctrl	YG	0.227178
10_S1_L001:AGCTTCCGTTTCACAG-1x	PBMC	Ctrl	ctrl	YG	0.161812
10_S1_L001:AGCTTCCTCACCACAA-1x	PBMC	Ctrl	ctrl	YG	0.271174
10_S1_L001:AGCTTCCTCCTCTGCA-1x	PBMC	Ctrl	ctrl	YG	0.0422932
10_S1_L001:AGCTTCCTCCTGTAGA-1x	PBMC	Ctrl	ctrl	YG	0.0493666
10_S1_L001:AGGAAATAGAATCCCT-1x	PBMC	Ctrl	ctrl	YG	0.119889
10_S1_L001:AGGAAATAGCACTCAT-1x	PBMC	Ctrl	ctrl	YG	0.165336
10_S1_L001:AGGAAATAGCCGAATG-1x	PBMC	Ctrl	ctrl	YG	0.0666464
10_S1_L001:AGGAAATAGGGCTGAT-1x	PBMC	Ctrl	ctrl	YG	0.0675742
10_S1_L001:AGGAAATAGTTACGTC-1x	PBMC	Ctrl	ctrl	YG	0.0498092
10_S1_L001:AGGAAATCAAGTATAG-1x	PBMC	Ctrl	ctrl	YG	0.0889569
10_S1_L001:AGGAAATGTTATAGAG-1x	PBMC	Ctrl	ctrl	YG	0.0698099
10_S1_L001:AGGAATACAGGTATGG-1x	PBMC	Ctrl	ctrl	YG	0.0534609
10_S1_L001:AGGAATAGTAGCTTTG-1x	PBMC	Ctrl	ctrl	YG	0.0388891
10_S1_L001:AGGAATAGTAGTCTTG-1x	PBMC	Ctrl	ctrl	YG	0.0781292
10_S1_L001:AGGAATAGTCCAGGTC-1x	PBMC	Ctrl	ctrl	YG	0.0641855
10_S1_L001:AGGAATAGTCTTGCGG-1x	PBMC	Ctrl	ctrl	YG	0.0671461
10_S1_L001:AGGAATAGTGTGCTTA-1x	PBMC	Ctrl	ctrl	YG	0.0137839
10_S1_L001:AGGAATATCCATTGGA-1x	PBMC	Ctrl	ctrl	YG	0.0441914
10_S1_L001:AGGAATATCCGAGTGC-1x	PBMC	Ctrl	ctrl	YG	0.186573
10_S1_L001:AGGAATATCGAAATCC-1x	PBMC	Ctrl	ctrl	YG	0.0391862
10_S1_L001:AGGACGAAGCTAAATG-1x	PBMC	Ctrl	ctrl	YG	0.240035
10_S1_L001:AGGACGAGTTACCCTC-1x	PBMC	Ctrl	ctrl	YG	0.078792
10_S1_L001:AGGACGAGTTCGATTG-1x	PBMC	Ctrl	ctrl	YG	0.0744065
10_S1_L001:AGGACGAGTTGCTCGG-1x	PBMC	Ctrl	ctrl	YG	0.0447316
10_S1_L001:AGGACTTAGCAGGGAG-1x	PBMC	Ctrl	ctrl	YG	0.192928
10_S1_L001:AGGACTTAGGCATTTC-1x	PBMC	Ctrl	ctrl	YG	0.0643727
10_S1_L001:AGGACTTCAGGTACGA-1x	PBMC	Ctrl	ctrl	YG	0.0654102
10_S1_L001:AGGACTTTCTGCATGA-1x	PBMC	Ctrl	ctrl	YG	0.00797836
10_S1_L001:AGGAGGTCAACGGTAG-1x	PBMC	Ctrl	ctrl	YG	0.0848272
10_S1_L001:AGGAGGTGTGGCTGAA-1x	PBMC	Ctrl	ctrl	YG	0.205765
10_S1_L001:AGGAGGTGTTTCGATG-1x	PBMC	Ctrl	ctrl	YG	0.247448
10_S1_L001:AGGATAAAGCAGTCTT-1x	PBMC	Ctrl	ctrl	YG	0.142636
10_S1_L001:AGGATAAAGCGCGTTC-1x	PBMC	Ctrl	ctrl	YG	0.045014
10_S1_L001:AGGATAAAGTGTTGTC-1x	PBMC	Ctrl	ctrl	YG	0.261855
10_S1_L001:AGGATAACATGAAGGC-1x	PBMC	Ctrl	ctrl	YG	0.231015
10_S1_L001:AGGATAAGTCTACAAC-1x	PBMC	Ctrl	ctrl	YG	0.301331
10_S1_L001:AGGATAAGTGAGATAT-1x	PBMC	Ctrl	ctrl	YG	0.060328
10_S1_L001:AGGATCTAGACATATG-1x	PBMC	Ctrl	ctrl	YG	0.0577689
10_S1_L001:AGGATCTAGACCTTTG-1x	PBMC	Ctrl	ctrl	YG	0.0309264
10_S1_L001:AGGATCTAGACTTCGT-1x	PBMC	Ctrl	ctrl	YG	0.0942953
10_S1_L001:AGGATCTAGGCTGTAG-1x	PBMC	Ctrl	ctrl	YG	0.0368603
10_S1_L001:AGGATCTCAACGCATT-1x	PBMC	Ctrl	ctrl	YG	0.0262202
10_S1_L001:AGGATCTCAGCGGATA-1x	PBMC	Ctrl	ctrl	YG	0.255341
10_S1_L001:AGGATCTCAGTTAAAG-1x	PBMC	Ctrl	ctrl	YG	0.227009
10_S1_L001:AGGATCTTCCATATGG-1x	PBMC	Ctrl	ctrl	YG	0.0492219
10_S1_L001:AGGATCTTCGTTCATT-1x	PBMC	Ctrl	ctrl	YG	0.097065
10_S1_L001:AGGCATTAGGAACGTC-1x	PBMC	Ctrl	ctrl	YG	0.0382062
10_S1_L001:AGGCATTGTAGTCTTG-1x	PBMC	Ctrl	ctrl	YG	0.04872
10_S1_L001:AGGCATTGTATGACAA-1x	PBMC	Ctrl	ctrl	YG	0.206103
10_S1_L001:AGGCATTTCACCGGGT-1x	PBMC	Ctrl	ctrl	YG	0.112553
10_S1_L001:AGGCCACCAGAAGTTA-1x	PBMC	Ctrl	ctrl	YG	0.175293
10_S1_L001:AGGCCACGTTGTTTGG-1x	PBMC	Ctrl	ctrl	YG	0.0716404
10_S1_L001:AGGCCACTCATTGTTC-1x	PBMC	Ctrl	ctrl	YG	0.217277
10_S1_L001:AGGCCACTCGTAGGGA-1x	PBMC	Ctrl	ctrl	YG	0.0643722
10_S1_L001:AGGCTGCAGACAGCTG-1x	PBMC	Ctrl	ctrl	YG	0.0830346
10_S1_L001:AGGCTGCAGTAAATGC-1x	PBMC	Ctrl	ctrl	YG	0.184506
10_S1_L001:AGGCTGCCAATTGAGA-1x	PBMC	Ctrl	ctrl	YG	0.0246838
10_S1_L001:AGGCTGCCAGGTTCAT-1x	PBMC	Ctrl	ctrl	YG	0.265546
10_S1_L001:AGGCTGCGTCATCACA-1x	PBMC	Ctrl	ctrl	YG	0.0424666
10_S1_L001:AGGCTGCGTTCTAACG-1x	PBMC	Ctrl	ctrl	YG	0.0460693
10_S1_L001:AGGCTGCTCCAGCTCT-1x	PBMC	Ctrl	ctrl	YG	0.0184885
10_S1_L001:AGGCTGCTCCATTCAT-1x	PBMC	Ctrl	ctrl	YG	0.0882447
10_S1_L001:AGGCTGCTCTGTCTCG-1x	PBMC	Ctrl	ctrl	YG	0.0627931
10_S1_L001:AGGGAGTAGCACTTTG-1x	PBMC	Ctrl	ctrl	YG	0.111378
10_S1_L001:AGGGAGTAGTGAGTTA-1x	PBMC	Ctrl	ctrl	YG	0.312053
10_S1_L001:AGGGAGTCACCAGTAT-1x	PBMC	Ctrl	ctrl	YG	0.0676639
10_S1_L001:AGGGAGTGTCACCACG-1x	PBMC	Ctrl	ctrl	YG	0.256253
10_S1_L001:AGGGAGTGTCCTGTTC-1x	PBMC	Ctrl	ctrl	YG	0.0458549
10_S1_L001:AGGGAGTTCATCACTT-1x	PBMC	Ctrl	ctrl	YG	0.0811113
10_S1_L001:AGGGAGTTCCGGGACT-1x	PBMC	Ctrl	ctrl	YG	0.249362
10_S1_L001:AGGGCCTAGACAGCTG-1x	PBMC	Ctrl	ctrl	YG	0.254423
10_S1_L001:AGGGCCTAGTTTGGCT-1x	PBMC	Ctrl	ctrl	YG	0.189836
10_S1_L001:AGGGCCTCATATCTGG-1x	PBMC	Ctrl	ctrl	YG	0.0852569
10_S1_L001:AGGGCCTGTCCAGTTA-1x	PBMC	Ctrl	ctrl	YG	0.10918
10_S1_L001:AGGGCCTTCGTAACAC-1x	PBMC	Ctrl	ctrl	YG	0.0745051
10_S1_L001:AGGGCTCAGAATCGCG-1x	PBMC	Ctrl	ctrl	YG	0.12056
10_S1_L001:AGGGCTCAGATAGTGT-1x	PBMC	Ctrl	ctrl	YG	0.161918
10_S1_L001:AGGGCTCCACCGTCGA-1x	PBMC	Ctrl	ctrl	YG	0.0533617
10_S1_L001:AGGGCTCCACGCGCTA-1x	PBMC	Ctrl	ctrl	YG	0.0633875
10_S1_L001:AGGGCTCCAGAAGCTG-1x	PBMC	Ctrl	ctrl	YG	0.00741111
10_S1_L001:AGGGCTCGTTACCCAA-1x	PBMC	Ctrl	ctrl	YG	0.0709729
10_S1_L001:AGGGTCCCATGACTAC-1x	PBMC	Ctrl	ctrl	YG	0.0695606
10_S1_L001:AGGGTCCTCCAATCCC-1x	PBMC	Ctrl	ctrl	YG	0.0901651
10_S1_L001:AGGGTCCTCTCATGCC-1x	PBMC	Ctrl	ctrl	YG	0.0556471
10_S1_L001:AGGGTGAAGGGACTGT-1x	PBMC	Ctrl	ctrl	YG	0.203137
10_S1_L001:AGGGTGACACCCTCTA-1x	PBMC	Ctrl	ctrl	YG	0.214629
10_S1_L001:AGGGTGACACTTGTCC-1x	PBMC	Ctrl	ctrl	YG	0.154405
10_S1_L001:AGGGTGACATGGCTGC-1x	PBMC	Ctrl	ctrl	YG	0.0608443
10_S1_L001:AGGGTGAGTACGAGCA-1x	PBMC	Ctrl	ctrl	YG	0.283685
10_S1_L001:AGGGTGAGTCTGTCCT-1x	PBMC	Ctrl	ctrl	YG	0.0620755
10_S1_L001:AGGGTTTAGAGTATAC-1x	PBMC	Ctrl	ctrl	YG	0.0402514
10_S1_L001:AGGGTTTAGTGCCAGA-1x	PBMC	Ctrl	ctrl	YG	0.0353465
10_S1_L001:AGGGTTTCAAGCTCTA-1x	PBMC	Ctrl	ctrl	YG	0.268549
10_S1_L001:AGGGTTTCAAGTGATA-1x	PBMC	Ctrl	ctrl	YG	0.260043
10_S1_L001:AGGGTTTCACTGTTCC-1x	PBMC	Ctrl	ctrl	YG	0.0578685
10_S1_L001:AGGGTTTCAGCTGAAG-1x	PBMC	Ctrl	ctrl	YG	0.0447486
10_S1_L001:AGGGTTTGTATGAGAT-1x	PBMC	Ctrl	ctrl	YG	0.0450729
10_S1_L001:AGGGTTTGTATGTGTC-1x	PBMC	Ctrl	ctrl	YG	0.0911018
10_S1_L001:AGGGTTTGTGATCATC-1x	PBMC	Ctrl	ctrl	YG	0.196871
10_S1_L001:AGGGTTTTCTCAGTCC-1x	PBMC	Ctrl	ctrl	YG	0.031292
10_S1_L001:AGGTAGGAGCTTCATG-1x	PBMC	Ctrl	ctrl	YG	0.0622169
10_S1_L001:AGGTAGGTCATTCTTG-1x	PBMC	Ctrl	ctrl	YG	0.0376754
10_S1_L001:AGGTAGGTCCGATGCG-1x	PBMC	Ctrl	ctrl	YG	0.0902625
10_S1_L001:AGGTCATAGGTGCCAA-1x	PBMC	Ctrl	ctrl	YG	0.0496128
10_S1_L001:AGGTCATGTCGCACGT-1x	PBMC	Ctrl	ctrl	YG	0.223201
10_S1_L001:AGGTCATTCGGAATTC-1x	PBMC	Ctrl	ctrl	YG	0.061241
10_S1_L001:AGGTCATTCTGCAGCG-1x	PBMC	Ctrl	ctrl	YG	0.0725483
10_S1_L001:AGGTCTAAGCCATTGT-1x	PBMC	Ctrl	ctrl	YG	0.116731
10_S1_L001:AGGTCTATCAAGTGTC-1x	PBMC	Ctrl	ctrl	YG	0.0644406
10_S1_L001:AGGTCTATCTCCGATC-1x	PBMC	Ctrl	ctrl	YG	0.149898
10_S1_L001:AGGTGTTAGGTCTTTG-1x	PBMC	Ctrl	ctrl	YG	0.0597849
10_S1_L001:AGGTGTTAGTACCCTA-1x	PBMC	Ctrl	ctrl	YG	0.0347769
10_S1_L001:AGGTGTTCACTACACA-1x	PBMC	Ctrl	ctrl	YG	0.0918936
10_S1_L001:AGGTGTTGTCAACGCC-1x	PBMC	Ctrl	ctrl	YG	0.0118024
10_S1_L001:AGGTGTTTCATAGGCT-1x	PBMC	Ctrl	ctrl	YG	0.0491107
10_S1_L001:AGGTTACCAACAGATA-1x	PBMC	Ctrl	ctrl	YG	0.0732299
10_S1_L001:AGGTTACCATCCGAGC-1x	PBMC	Ctrl	ctrl	YG	0.0637837
10_S1_L001:AGGTTACCATGTGCTA-1x	PBMC	Ctrl	ctrl	YG	0.0630366
10_S1_L001:AGGTTACGTATTAAGG-1x	PBMC	Ctrl	ctrl	YG	0.197739
10_S1_L001:AGGTTACGTGGATCAG-1x	PBMC	Ctrl	ctrl	YG	0.0566058
10_S1_L001:AGGTTACTCCACTAGA-1x	PBMC	Ctrl	ctrl	YG	0.0394464
10_S1_L001:AGGTTACTCTTCGTAT-1x	PBMC	Ctrl	ctrl	YG	0.270488
10_S1_L001:AGGTTGTCAAAGCTAA-1x	PBMC	Ctrl	ctrl	YG	0.0900514
10_S1_L001:AGGTTGTCATGTCGTA-1x	PBMC	Ctrl	ctrl	YG	0.101172
10_S1_L001:AGGTTGTGTCTCACAA-1x	PBMC	Ctrl	ctrl	YG	0.280902
10_S1_L001:AGGTTGTTCAAGTGTC-1x	PBMC	Ctrl	ctrl	YG	0.245817
10_S1_L001:AGGTTGTTCACACGAT-1x	PBMC	Ctrl	ctrl	YG	0.191662
10_S1_L001:AGGTTGTTCAGTGTCA-1x	PBMC	Ctrl	ctrl	YG	0.0570367
10_S1_L001:AGGTTGTTCTAGCCAA-1x	PBMC	Ctrl	ctrl	YG	0.0260269
10_S1_L001:AGGTTGTTCTAGTTCT-1x	PBMC	Ctrl	ctrl	YG	0.336532
10_S1_L001:AGGTTGTTCTTAGTTC-1x	PBMC	Ctrl	ctrl	YG	0.166195
10_S1_L001:AGTAACCAGGGTTGCA-1x	PBMC	Ctrl	ctrl	YG	0.110179
10_S1_L001:AGTAACCCAACAAGAT-1x	PBMC	Ctrl	ctrl	YG	0.186071
10_S1_L001:AGTAACCCAAGGTCAG-1x	PBMC	Ctrl	ctrl	YG	0.0415691
10_S1_L001:AGTAACCCAGGTACGA-1x	PBMC	Ctrl	ctrl	YG	0.0634888
10_S1_L001:AGTAACCCATTGACAC-1x	PBMC	Ctrl	ctrl	YG	0.0634336
10_S1_L001:AGTAACCGTCGGCTAC-1x	PBMC	Ctrl	ctrl	YG	0.234827
10_S1_L001:AGTAACCGTTAGGGAC-1x	PBMC	Ctrl	ctrl	YG	0.217623
10_S1_L001:AGTAACCTCAGGAAGC-1x	PBMC	Ctrl	ctrl	YG	0.0729329
10_S1_L001:AGTAACCTCGTAGGAG-1x	PBMC	Ctrl	ctrl	YG	0.0587018
10_S1_L001:AGTACCAAGGTAACTA-1x	PBMC	Ctrl	ctrl	YG	0.234826
10_S1_L001:AGTACCACAGCACGAA-1x	PBMC	Ctrl	ctrl	YG	0.312365
10_S1_L001:AGTACCACAGGCTTGC-1x	PBMC	Ctrl	ctrl	YG	0.0656749
10_S1_L001:AGTACCAGTATCGTTG-1x	PBMC	Ctrl	ctrl	YG	0.109958
10_S1_L001:AGTACCAGTGCCCAGT-1x	PBMC	Ctrl	ctrl	YG	0.108653
10_S1_L001:AGTACCAGTGGAGAAA-1x	PBMC	Ctrl	ctrl	YG	0.0693299
10_S1_L001:AGTACCAGTGGATACG-1x	PBMC	Ctrl	ctrl	YG	0.0189367
10_S1_L001:AGTACCATCAGACCGC-1x	PBMC	Ctrl	ctrl	YG	0.0383702
10_S1_L001:AGTACCATCTGCAGCG-1x	PBMC	Ctrl	ctrl	YG	0.224312
10_S1_L001:AGTACTGAGCAGGGAG-1x	PBMC	Ctrl	ctrl	YG	0.0524336
10_S1_L001:AGTACTGAGGTCCAGA-1x	PBMC	Ctrl	ctrl	YG	0.20692
10_S1_L001:AGTACTGCAGCTCCTT-1x	PBMC	Ctrl	ctrl	YG	0.0670702
10_S1_L001:AGTACTGCAGTTCTAG-1x	PBMC	Ctrl	ctrl	YG	0.06818
10_S1_L001:AGTACTGCATGTTACG-1x	PBMC	Ctrl	ctrl	YG	0.245617
10_S1_L001:AGTACTGGTGCACGCT-1x	PBMC	Ctrl	ctrl	YG	0.0741073
10_S1_L001:AGTAGCTAGCCAAGGT-1x	PBMC	Ctrl	ctrl	YG	0.0334899
10_S1_L001:AGTAGCTAGCTGAAGC-1x	PBMC	Ctrl	ctrl	YG	0.077945
10_S1_L001:AGTAGCTAGTAGAATC-1x	PBMC	Ctrl	ctrl	YG	0.268681
10_S1_L001:AGTAGCTGTAATGATG-1x	PBMC	Ctrl	ctrl	YG	0.0699206
10_S1_L001:AGTAGCTGTGACACGA-1x	PBMC	Ctrl	ctrl	YG	0.0203524
10_S1_L001:AGTAGCTTCACGACTA-1x	PBMC	Ctrl	ctrl	YG	0.00162721
10_S1_L001:AGTAGCTTCCAACCAA-1x	PBMC	Ctrl	ctrl	YG	0.0651318
10_S1_L001:AGTAGCTTCCCGAGAC-1x	PBMC	Ctrl	ctrl	YG	0.0509998
10_S1_L001:AGTAGCTTCTAGAACC-1x	PBMC	Ctrl	ctrl	YG	0.040159
10_S1_L001:AGTAGTCAGCAGTAAT-1x	PBMC	Ctrl	ctrl	YG	0.0259669
10_S1_L001:AGTAGTCAGGCCTAAG-1x	PBMC	Ctrl	ctrl	YG	0.0911441
10_S1_L001:AGTAGTCAGTCATACC-1x	PBMC	Ctrl	ctrl	YG	0.157133
10_S1_L001:AGTAGTCCACTTGAAC-1x	PBMC	Ctrl	ctrl	YG	0.0939157
10_S1_L001:AGTAGTCGTGAGTTGG-1x	PBMC	Ctrl	ctrl	YG	0.202234
10_S1_L001:AGTAGTCGTTAGGCTT-1x	PBMC	Ctrl	ctrl	YG	0.0756941
10_S1_L001:AGTAGTCTCTGGTTGA-1x	PBMC	Ctrl	ctrl	YG	0.0544229
10_S1_L001:AGTAGTCTCTTTCAGT-1x	PBMC	Ctrl	ctrl	YG	0.0657443
10_S1_L001:AGTCAACAGCAGGCTA-1x	PBMC	Ctrl	ctrl	YG	0.177133
10_S1_L001:AGTCAACCAACCGACC-1x	PBMC	Ctrl	ctrl	YG	0.0657688
10_S1_L001:AGTCAACCACCACATA-1x	PBMC	Ctrl	ctrl	YG	0.286714
10_S1_L001:AGTCAACGTACAATAG-1x	PBMC	Ctrl	ctrl	YG	0.0703764
10_S1_L001:AGTCACAAGGCACTAG-1x	PBMC	Ctrl	ctrl	YG	0.0298368
10_S1_L001:AGTCACACAATAGGAT-1x	PBMC	Ctrl	ctrl	YG	0.0784921
10_S1_L001:AGTCACACACAGACGA-1x	PBMC	Ctrl	ctrl	YG	0.0172851
10_S1_L001:AGTCACACACTCTCGT-1x	PBMC	Ctrl	ctrl	YG	0.30409
10_S1_L001:AGTCACACATCTTAGG-1x	PBMC	Ctrl	ctrl	YG	0.322935
10_S1_L001:AGTCACATCAAAGAAC-1x	PBMC	Ctrl	ctrl	YG	0.263518
10_S1_L001:AGTCACATCCCTTTGG-1x	PBMC	Ctrl	ctrl	YG	0.0644899
10_S1_L001:AGTCACATCTCCACTG-1x	PBMC	Ctrl	ctrl	YG	0.0748886
10_S1_L001:AGTCATGAGTTCGCAT-1x	PBMC	Ctrl	ctrl	YG	0.0719033
10_S1_L001:AGTCATGCAGTCGGAA-1x	PBMC	Ctrl	ctrl	YG	0.0448118
10_S1_L001:AGTCATGCATACTGAC-1x	PBMC	Ctrl	ctrl	YG	0.249688
10_S1_L001:AGTCATGGTAGAGTTA-1x	PBMC	Ctrl	ctrl	YG	0.0743232
10_S1_L001:AGTCATGGTGTCCGTG-1x	PBMC	Ctrl	ctrl	YG	0.23006
10_S1_L001:AGTCATGTCCATACTT-1x	PBMC	Ctrl	ctrl	YG	0.0336342
10_S1_L001:AGTCTCCAGTACCCTA-1x	PBMC	Ctrl	ctrl	YG	0.165456
10_S1_L001:AGTCTCCCAATACGAA-1x	PBMC	Ctrl	ctrl	YG	0.0458813
10_S1_L001:AGTCTCCCACTTGTCC-1x	PBMC	Ctrl	ctrl	YG	0.0468461
10_S1_L001:AGTCTCCGTTATAGAG-1x	PBMC	Ctrl	ctrl	YG	0.0871687
10_S1_L001:AGTCTCCTCAAGCTGT-1x	PBMC	Ctrl	ctrl	YG	0.0530045
10_S1_L001:AGTGACTAGAAGAGCA-1x	PBMC	Ctrl	ctrl	YG	0.0795424
10_S1_L001:AGTGACTAGCAAGGAA-1x	PBMC	Ctrl	ctrl	YG	0.0742976
10_S1_L001:AGTGACTAGGAAAGGT-1x	PBMC	Ctrl	ctrl	YG	0.0649579
10_S1_L001:AGTGACTAGGTTAAAC-1x	PBMC	Ctrl	ctrl	YG	0.0885845
10_S1_L001:AGTGACTAGTATCTGC-1x	PBMC	Ctrl	ctrl	YG	0.0723195
10_S1_L001:AGTGACTAGTGTAGAT-1x	PBMC	Ctrl	ctrl	YG	0.183457
10_S1_L001:AGTGACTCATTCATCT-1x	PBMC	Ctrl	ctrl	YG	0.0382339
10_S1_L001:AGTGACTGTACCTGTA-1x	PBMC	Ctrl	ctrl	YG	0.0715663
10_S1_L001:AGTGACTGTATGTCCA-1x	PBMC	Ctrl	ctrl	YG	0.196688
10_S1_L001:AGTGACTGTGAGATAT-1x	PBMC	Ctrl	ctrl	YG	0.0431089
10_S1_L001:AGTGACTGTTCCAGGC-1x	PBMC	Ctrl	ctrl	YG	0.0926369
10_S1_L001:AGTGACTGTTTGGGAG-1x	PBMC	Ctrl	ctrl	YG	0.0851451
10_S1_L001:AGTGACTTCCCTCGAT-1x	PBMC	Ctrl	ctrl	YG	0.0592668
10_S1_L001:AGTGATCAGAAACTCA-1x	PBMC	Ctrl	ctrl	YG	0.0299218
10_S1_L001:AGTGATCAGGATATAC-1x	PBMC	Ctrl	ctrl	YG	0.110029
10_S1_L001:AGTGATCCATACCATG-1x	PBMC	Ctrl	ctrl	YG	0.0490328
10_S1_L001:AGTGATCCATTGCCGG-1x	PBMC	Ctrl	ctrl	YG	0.146946
10_S1_L001:AGTGATCGTACGCTAT-1x	PBMC	Ctrl	ctrl	YG	0.0746039
10_S1_L001:AGTGATCGTCACATTG-1x	PBMC	Ctrl	ctrl	YG	0.209282
10_S1_L001:AGTGATCGTGGTTTAC-1x	PBMC	Ctrl	ctrl	YG	0.0832786
10_S1_L001:AGTGATCGTTAGGACG-1x	PBMC	Ctrl	ctrl	YG	0.0653245
10_S1_L001:AGTGATCGTTATGACC-1x	PBMC	Ctrl	ctrl	YG	0.0651476
10_S1_L001:AGTGATCTCTTCGTGC-1x	PBMC	Ctrl	ctrl	YG	0.0803636
10_S1_L001:AGTGATCTCTTGGCTC-1x	PBMC	Ctrl	ctrl	YG	0.0722583
10_S1_L001:AGTGCCGAGTTGCTCA-1x	PBMC	Ctrl	ctrl	YG	0.214665
10_S1_L001:AGTGCCGCATCAGCTA-1x	PBMC	Ctrl	ctrl	YG	0.175141
10_S1_L001:AGTGCCGCATGCCGCA-1x	PBMC	Ctrl	ctrl	YG	0.0650437
10_S1_L001:AGTGCCGTCACCTGGG-1x	PBMC	Ctrl	ctrl	YG	0.031855
10_S1_L001:AGTGCCGTCAGCGTCG-1x	PBMC	Ctrl	ctrl	YG	0.0881047
10_S1_L001:AGTGCCGTCGGTATGT-1x	PBMC	Ctrl	ctrl	YG	0.173837
10_S1_L001:AGTGCCGTCTTAGCAG-1x	PBMC	Ctrl	ctrl	YG	0.220159
10_S1_L001:AGTGTTGAGCGTGAAC-1x	PBMC	Ctrl	ctrl	YG	0.194325
10_S1_L001:AGTGTTGAGTCGCCAC-1x	PBMC	Ctrl	ctrl	YG	0.260832
10_S1_L001:AGTGTTGCAATACCCA-1x	PBMC	Ctrl	ctrl	YG	0.204661
10_S1_L001:AGTGTTGCAGTCTGGC-1x	PBMC	Ctrl	ctrl	YG	0.083414
10_S1_L001:AGTGTTGGTTCCGGTG-1x	PBMC	Ctrl	ctrl	YG	0.221664
10_S1_L001:AGTGTTGTCTATACGG-1x	PBMC	Ctrl	ctrl	YG	0.0474291
10_S1_L001:AGTGTTGTCTGTAAGC-1x	PBMC	Ctrl	ctrl	YG	0.192248
10_S1_L001:AGTTAGCAGCAATAGT-1x	PBMC	Ctrl	ctrl	YG	0.0553045
10_S1_L001:AGTTAGCTCAAGGCTT-1x	PBMC	Ctrl	ctrl	YG	0.0619142
10_S1_L001:AGTTAGCTCCGCTTAC-1x	PBMC	Ctrl	ctrl	YG	0.129564
10_S1_L001:AGTTCCCAGCGAGTAC-1x	PBMC	Ctrl	ctrl	YG	0.262563
10_S1_L001:AGTTCCCCATGCCATA-1x	PBMC	Ctrl	ctrl	YG	0.0402912
10_S1_L001:AGTTCCCGTATCTTCT-1x	PBMC	Ctrl	ctrl	YG	0.039924
10_S1_L001:AGTTCCCGTTACCCAA-1x	PBMC	Ctrl	ctrl	YG	0.232337
10_S1_L001:AGTTCCCTCGCTATTT-1x	PBMC	Ctrl	ctrl	YG	0.223259
10_S1_L001:AGTTCGACAACGGGTA-1x	PBMC	Ctrl	ctrl	YG	0.0630363
10_S1_L001:AGTTCGACACAGAAGC-1x	PBMC	Ctrl	ctrl	YG	0.239977
10_S1_L001:AGTTCGACATAGGAGC-1x	PBMC	Ctrl	ctrl	YG	0.214533
10_S1_L001:AGTTCGAGTATTTCTC-1x	PBMC	Ctrl	ctrl	YG	0.110006
10_S1_L001:AGTTCGAGTGCCCACA-1x	PBMC	Ctrl	ctrl	YG	0.08757
10_S1_L001:AGTTCGATCATCACTT-1x	PBMC	Ctrl	ctrl	YG	0.0338724
10_S1_L001:AGTTCGATCATCCCGT-1x	PBMC	Ctrl	ctrl	YG	0.219258
10_S1_L001:ATACCGAAGCTGGAGT-1x	PBMC	Ctrl	ctrl	YG	0.0763419
10_S1_L001:ATACCGAAGGTACATA-1x	PBMC	Ctrl	ctrl	YG	0.0532388
10_S1_L001:ATACCGACAATTGTGC-1x	PBMC	Ctrl	ctrl	YG	0.0329384
10_S1_L001:ATACCGACACTACTTT-1x	PBMC	Ctrl	ctrl	YG	0.0455509
10_S1_L001:ATACCGAGTCATAGTC-1x	PBMC	Ctrl	ctrl	YG	0.0585902
10_S1_L001:ATACCTTAGCATTGTC-1x	PBMC	Ctrl	ctrl	YG	0.189436
10_S1_L001:ATACCTTAGGGCCTCT-1x	PBMC	Ctrl	ctrl	YG	0.134918
10_S1_L001:ATACCTTCAAGACCTT-1x	PBMC	Ctrl	ctrl	YG	0.0643738
10_S1_L001:ATACTTCAGGACGCTA-1x	PBMC	Ctrl	ctrl	YG	0.0987987
10_S1_L001:ATACTTCTCGAAGAAT-1x	PBMC	Ctrl	ctrl	YG	0.293519
10_S1_L001:ATACTTCTCTGTGCGG-1x	PBMC	Ctrl	ctrl	YG	0.0160651
10_S1_L001:ATAGAGAAGAAGATCT-1x	PBMC	Ctrl	ctrl	YG	0.0673378
10_S1_L001:ATAGAGAAGACGCAGT-1x	PBMC	Ctrl	ctrl	YG	0.187021
10_S1_L001:ATAGAGAAGTCCTGCG-1x	PBMC	Ctrl	ctrl	YG	0.0564471
10_S1_L001:ATAGAGACAGCAGATG-1x	PBMC	Ctrl	ctrl	YG	0.201032
10_S1_L001:ATAGAGACAGGGCTTC-1x	PBMC	Ctrl	ctrl	YG	0.117414
10_S1_L001:ATAGAGAGTTCGATTG-1x	PBMC	Ctrl	ctrl	YG	0.22393
10_S1_L001:ATAGAGATCCCAGTGG-1x	PBMC	Ctrl	ctrl	YG	0.152948
10_S1_L001:ATAGAGATCTGTGTGA-1x	PBMC	Ctrl	ctrl	YG	0.271754
10_S1_L001:ATAGAGATCTTGCAAG-1x	PBMC	Ctrl	ctrl	YG	0.0342356
10_S1_L001:ATAGGCTCATCAGCGC-1x	PBMC	Ctrl	ctrl	YG	0.264177
10_S1_L001:ATAGGCTGTTACGGAG-1x	PBMC	Ctrl	ctrl	YG	0.0480073
10_S1_L001:ATAGGCTGTTTAAGGA-1x	PBMC	Ctrl	ctrl	YG	0.0187267
10_S1_L001:ATAGGCTTCAGGGATG-1x	PBMC	Ctrl	ctrl	YG	0.0214366
10_S1_L001:ATAGGCTTCATGCCCT-1x	PBMC	Ctrl	ctrl	YG	0.0559341
10_S1_L001:ATAGGCTTCCATTCGC-1x	PBMC	Ctrl	ctrl	YG	0.0928892
10_S1_L001:ATAGGCTTCCTAGAGT-1x	PBMC	Ctrl	ctrl	YG	0.205006
10_S1_L001:ATATCCTCATTGGGAG-1x	PBMC	Ctrl	ctrl	YG	0.0745177
10_S1_L001:ATATCCTGTGCCAAGA-1x	PBMC	Ctrl	ctrl	YG	0.0461265
10_S1_L001:ATATCCTGTTATTCTC-1x	PBMC	Ctrl	ctrl	YG	0.165224
10_S1_L001:ATATCCTTCCGACATA-1x	PBMC	Ctrl	ctrl	YG	0.0649583
10_S1_L001:ATATCCTTCCTCTAGC-1x	PBMC	Ctrl	ctrl	YG	0.333753
10_S1_L001:ATATCCTTCTTGGCTC-1x	PBMC	Ctrl	ctrl	YG	0.0293108
10_S1_L001:ATCACAGAGGTTAGTA-1x	PBMC	Ctrl	ctrl	YG	0.158238
10_S1_L001:ATCACAGAGTGTCATC-1x	PBMC	Ctrl	ctrl	YG	0.286994
10_S1_L001:ATCACAGGTCGTATGT-1x	PBMC	Ctrl	ctrl	YG	0.047585
10_S1_L001:ATCACAGGTGAGTTTC-1x	PBMC	Ctrl	ctrl	YG	0.25115
10_S1_L001:ATCACAGTCATCGGGC-1x	PBMC	Ctrl	ctrl	YG	0.0582113
10_S1_L001:ATCACAGTCGTGCATA-1x	PBMC	Ctrl	ctrl	YG	0.0320766
10_S1_L001:ATCACAGTCTATGCCC-1x	PBMC	Ctrl	ctrl	YG	0.229919
10_S1_L001:ATCACGAAGACATATG-1x	PBMC	Ctrl	ctrl	YG	0.275213
10_S1_L001:ATCACGAAGAGTCTGG-1x	PBMC	Ctrl	ctrl	YG	0.210446
10_S1_L001:ATCACGAAGCATGGGT-1x	PBMC	Ctrl	ctrl	YG	0.0696464
10_S1_L001:ATCACGAAGGCCTAGA-1x	PBMC	Ctrl	ctrl	YG	0.0736403
10_S1_L001:ATCACGACATTGTGCA-1x	PBMC	Ctrl	ctrl	YG	0.285582
10_S1_L001:ATCACGAGTAACGATA-1x	PBMC	Ctrl	ctrl	YG	0.0349794
10_S1_L001:ATCACGATCAGAATAG-1x	PBMC	Ctrl	ctrl	YG	0.0716651
10_S1_L001:ATCACTTCAGTTCTAG-1x	PBMC	Ctrl	ctrl	YG	0.173329
10_S1_L001:ATCACTTGTGGTAATA-1x	PBMC	Ctrl	ctrl	YG	0.255525
10_S1_L001:ATCACTTTCGAATCCA-1x	PBMC	Ctrl	ctrl	YG	0.0629534
10_S1_L001:ATCAGGTAGCCTCAAT-1x	PBMC	Ctrl	ctrl	YG	0.0174842
10_S1_L001:ATCAGGTAGGTGAGAA-1x	PBMC	Ctrl	ctrl	YG	0.0814857
10_S1_L001:ATCAGGTAGTAGCTCT-1x	PBMC	Ctrl	ctrl	YG	0.22099
10_S1_L001:ATCAGGTCAGCGTTTA-1x	PBMC	Ctrl	ctrl	YG	0.0828151
10_S1_L001:ATCAGGTGTACCTAAC-1x	PBMC	Ctrl	ctrl	YG	0.0872238
10_S1_L001:ATCATTCAGATACGAT-1x	PBMC	Ctrl	ctrl	YG	0.0608633
10_S1_L001:ATCATTCAGGGATCAC-1x	PBMC	Ctrl	ctrl	YG	0.054464
10_S1_L001:ATCATTCCAATCTGCA-1x	PBMC	Ctrl	ctrl	YG	0.214263
10_S1_L001:ATCATTCCAGACGCTC-1x	PBMC	Ctrl	ctrl	YG	0.0398352
10_S1_L001:ATCATTCGTCACCGAC-1x	PBMC	Ctrl	ctrl	YG	0.192842
10_S1_L001:ATCATTCTCCCTCTTT-1x	PBMC	Ctrl	ctrl	YG	0.311475
10_S1_L001:ATCCACCAGATTAGAC-1x	PBMC	Ctrl	ctrl	YG	0.207122
10_S1_L001:ATCCACCAGGTTATAG-1x	PBMC	Ctrl	ctrl	YG	0.129577
10_S1_L001:ATCCACCAGTAGGTTA-1x	PBMC	Ctrl	ctrl	YG	0.199986
10_S1_L001:ATCCACCCAATAACCC-1x	PBMC	Ctrl	ctrl	YG	0.0495477
10_S1_L001:ATCCACCGTCGAAGCA-1x	PBMC	Ctrl	ctrl	YG	0.0786941
10_S1_L001:ATCCATTAGGCTCTCG-1x	PBMC	Ctrl	ctrl	YG	0.0576979
10_S1_L001:ATCCATTAGTGTCATC-1x	PBMC	Ctrl	ctrl	YG	0.103517
10_S1_L001:ATCCATTAGTTCACTG-1x	PBMC	Ctrl	ctrl	YG	0.0734102
10_S1_L001:ATCCATTCACTAACCA-1x	PBMC	Ctrl	ctrl	YG	0.220393
10_S1_L001:ATCCATTGTCTAACGT-1x	PBMC	Ctrl	ctrl	YG	0.0836646
10_S1_L001:ATCCATTGTGGAACAC-1x	PBMC	Ctrl	ctrl	YG	0.0277774
10_S1_L001:ATCCATTGTGTCCACG-1x	PBMC	Ctrl	ctrl	YG	0.00198314
10_S1_L001:ATCCCTGAGCGTCGAA-1x	PBMC	Ctrl	ctrl	YG	0.237526
10_S1_L001:ATCCCTGAGTCGAAGC-1x	PBMC	Ctrl	ctrl	YG	0.248627
10_S1_L001:ATCCCTGAGTCGCGAA-1x	PBMC	Ctrl	ctrl	YG	0.0744118
10_S1_L001:ATCCCTGCAGTGGTGA-1x	PBMC	Ctrl	ctrl	YG	0.0231501
10_S1_L001:ATCCCTGCATTAGGCT-1x	PBMC	Ctrl	ctrl	YG	0.0556972
10_S1_L001:ATCCCTGGTAGGAAAG-1x	PBMC	Ctrl	ctrl	YG	0.124194
10_S1_L001:ATCCCTGGTGTTGAGG-1x	PBMC	Ctrl	ctrl	YG	0.0775327
10_S1_L001:ATCCCTGTCAAGCCGC-1x	PBMC	Ctrl	ctrl	YG	0.217395
10_S1_L001:ATCCGTCGTCCTCATC-1x	PBMC	Ctrl	ctrl	YG	0.0942041
10_S1_L001:ATCCGTCGTGATACAA-1x	PBMC	Ctrl	ctrl	YG	0.134496
10_S1_L001:ATCCGTCTCGCCTTTG-1x	PBMC	Ctrl	ctrl	YG	0.306876
10_S1_L001:ATCCGTCTCTACTTCA-1x	PBMC	Ctrl	ctrl	YG	0.0197064
10_S1_L001:ATCCGTCTCTTCCCAG-1x	PBMC	Ctrl	ctrl	YG	0.0660427
10_S1_L001:ATCCTATCAAGCACAG-1x	PBMC	Ctrl	ctrl	YG	0.025334
10_S1_L001:ATCCTATCACGAGGTA-1x	PBMC	Ctrl	ctrl	YG	0.21114
10_S1_L001:ATCCTATCAGCCATTA-1x	PBMC	Ctrl	ctrl	YG	0.0570897
10_S1_L001:ATCCTATCATCCTTCG-1x	PBMC	Ctrl	ctrl	YG	0.0108239
10_S1_L001:ATCCTATCATGGAATA-1x	PBMC	Ctrl	ctrl	YG	0.322104
10_S1_L001:ATCCTATGTCTGTCCT-1x	PBMC	Ctrl	ctrl	YG	0.0867904
10_S1_L001:ATCCTATGTGTTGATC-1x	PBMC	Ctrl	ctrl	YG	0.0753887
10_S1_L001:ATCCTATTCGCGTAGC-1x	PBMC	Ctrl	ctrl	YG	0.0656906
10_S1_L001:ATCGATGAGCCGTTGC-1x	PBMC	Ctrl	ctrl	YG	0.0399737
10_S1_L001:ATCGATGCAATTTCGG-1x	PBMC	Ctrl	ctrl	YG	0.188499
10_S1_L001:ATCGATGGTACGACTT-1x	PBMC	Ctrl	ctrl	YG	0.0584822
10_S1_L001:ATCGATGGTAGTGCGA-1x	PBMC	Ctrl	ctrl	YG	0.263523
10_S1_L001:ATCGATGGTGGTTCTA-1x	PBMC	Ctrl	ctrl	YG	0.0188703
10_S1_L001:ATCGATGTCATCACTT-1x	PBMC	Ctrl	ctrl	YG	0.0759388
10_S1_L001:ATCGCCTAGACCACGA-1x	PBMC	Ctrl	ctrl	YG	0.223521
10_S1_L001:ATCGCCTAGGAGTCTG-1x	PBMC	Ctrl	ctrl	YG	0.0447147
10_S1_L001:ATCGCCTCACGGATCC-1x	PBMC	Ctrl	ctrl	YG	0.204371
10_S1_L001:ATCGCCTGTGAATGTA-1x	PBMC	Ctrl	ctrl	YG	0.0267684
10_S1_L001:ATCGCCTTCATGCCAA-1x	PBMC	Ctrl	ctrl	YG	0.0478781
10_S1_L001:ATCGCCTTCCATTGGA-1x	PBMC	Ctrl	ctrl	YG	0.121219
10_S1_L001:ATCGCCTTCCGATAAC-1x	PBMC	Ctrl	ctrl	YG	0.219143
10_S1_L001:ATCGCCTTCTACACTT-1x	PBMC	Ctrl	ctrl	YG	0.0412764
10_S1_L001:ATCGGATAGCACACCC-1x	PBMC	Ctrl	ctrl	YG	0.0664726
10_S1_L001:ATCGGATAGGATACAT-1x	PBMC	Ctrl	ctrl	YG	0.0105134
10_S1_L001:ATCGGATCAAAGGGTC-1x	PBMC	Ctrl	ctrl	YG	0.0479842
10_S1_L001:ATCGGATGTTGGCCGT-1x	PBMC	Ctrl	ctrl	YG	0.0779665
10_S1_L001:ATCGGATGTTTGGGTT-1x	PBMC	Ctrl	ctrl	YG	0.0677955
10_S1_L001:ATCGGATTCACCGGTG-1x	PBMC	Ctrl	ctrl	YG	0.0865974
10_S1_L001:ATCGGATTCCGAGATT-1x	PBMC	Ctrl	ctrl	YG	0.187429
10_S1_L001:ATCGGCGAGAAACTAC-1x	PBMC	Ctrl	ctrl	YG	0.0763074
10_S1_L001:ATCGGCGAGGTTCAGG-1x	PBMC	Ctrl	ctrl	YG	0.209502
10_S1_L001:ATCGGCGGTGACAACG-1x	PBMC	Ctrl	ctrl	YG	0.0641621
10_S1_L001:ATCGGCGTCCTACACC-1x	PBMC	Ctrl	ctrl	YG	0.0378293
10_S1_L001:ATCGGCGTCGCCGATG-1x	PBMC	Ctrl	ctrl	YG	0.0525967
10_S1_L001:ATCGTAGCAATTTCCT-1x	PBMC	Ctrl	ctrl	YG	0.0784481
10_S1_L001:ATCGTAGTCACACGAT-1x	PBMC	Ctrl	ctrl	YG	0.222329
10_S1_L001:ATCGTAGTCCGAACGC-1x	PBMC	Ctrl	ctrl	YG	0.136178
10_S1_L001:ATCGTAGTCGGTAGAG-1x	PBMC	Ctrl	ctrl	YG	0.111916
10_S1_L001:ATCGTCCAGGTCGTAG-1x	PBMC	Ctrl	ctrl	YG	0.0411502
10_S1_L001:ATCGTCCCATGTACGT-1x	PBMC	Ctrl	ctrl	YG	0.095997
10_S1_L001:ATCGTCCGTATGTCCA-1x	PBMC	Ctrl	ctrl	YG	0.25541
10_S1_L001:ATCGTCCTCGACGCTG-1x	PBMC	Ctrl	ctrl	YG	0.0525504
10_S1_L001:ATCGTCCTCTGAGAAA-1x	PBMC	Ctrl	ctrl	YG	0.30974
10_S1_L001:ATCGTGAAGTGTTCAC-1x	PBMC	Ctrl	ctrl	YG	0.236237
10_S1_L001:ATCGTGACACCCTAAA-1x	PBMC	Ctrl	ctrl	YG	0.202338
10_S1_L001:ATCGTGAGTATGAGAT-1x	PBMC	Ctrl	ctrl	YG	0.0842984
10_S1_L001:ATCGTGATCGACGAGA-1x	PBMC	Ctrl	ctrl	YG	0.0756354
10_S1_L001:ATCTCTAAGACCATTC-1x	PBMC	Ctrl	ctrl	YG	0.0586081
10_S1_L001:ATCTCTAAGCTGCCAC-1x	PBMC	Ctrl	ctrl	YG	0.0478018
10_S1_L001:ATCTCTACAACTCCAA-1x	PBMC	Ctrl	ctrl	YG	0.0492365
10_S1_L001:ATCTCTACATTCCTAT-1x	PBMC	Ctrl	ctrl	YG	0.0942442
10_S1_L001:ATCTCTAGTTAGGACG-1x	PBMC	Ctrl	ctrl	YG	0.0559318
10_S1_L001:ATCTCTATCCGGTAAT-1x	PBMC	Ctrl	ctrl	YG	0.0362945
10_S1_L001:ATCTTCAAGACCAGCA-1x	PBMC	Ctrl	ctrl	YG	0.246319
10_S1_L001:ATCTTCACACTGCGAC-1x	PBMC	Ctrl	ctrl	YG	0.0332925
10_S1_L001:ATCTTCACACTGGCGT-1x	PBMC	Ctrl	ctrl	YG	0.0589325
10_S1_L001:ATCTTCAGTCATACCA-1x	PBMC	Ctrl	ctrl	YG	0.0811598
10_S1_L001:ATCTTCATCAGATGCT-1x	PBMC	Ctrl	ctrl	YG	0.072376
10_S1_L001:ATCTTCATCAGTCTTT-1x	PBMC	Ctrl	ctrl	YG	0.275331
10_S1_L001:ATCTTCATCCATTTCA-1x	PBMC	Ctrl	ctrl	YG	0.236205
10_S1_L001:ATGAAAGAGAGAGAAC-1x	PBMC	Ctrl	ctrl	YG	0.191701
10_S1_L001:ATGAAAGAGCGAGAAA-1x	PBMC	Ctrl	ctrl	YG	0.0380215
10_S1_L001:ATGAAAGAGCTGGCTC-1x	PBMC	Ctrl	ctrl	YG	0.0903505
10_S1_L001:ATGAAAGGTCAGGAGT-1x	PBMC	Ctrl	ctrl	YG	0.225988
10_S1_L001:ATGAAAGGTCCTCCAT-1x	PBMC	Ctrl	ctrl	YG	0.265994
10_S1_L001:ATGAAAGTCCAACTAG-1x	PBMC	Ctrl	ctrl	YG	0.272178
10_S1_L001:ATGACCAAGACTGGGT-1x	PBMC	Ctrl	ctrl	YG	0.036046
10_S1_L001:ATGACCAAGAGAATCT-1x	PBMC	Ctrl	ctrl	YG	0.0312035
10_S1_L001:ATGACCAAGTCCCAAT-1x	PBMC	Ctrl	ctrl	YG	0.0616099
10_S1_L001:ATGACCACAACACGTT-1x	PBMC	Ctrl	ctrl	YG	0.0686961
10_S1_L001:ATGACCAGTAGGAGGG-1x	PBMC	Ctrl	ctrl	YG	0.206525
10_S1_L001:ATGACCAGTGTAGGAC-1x	PBMC	Ctrl	ctrl	YG	0.095278
10_S1_L001:ATGACCATCCCAATAG-1x	PBMC	Ctrl	ctrl	YG	0.182182
10_S1_L001:ATGACCATCTAGGCAT-1x	PBMC	Ctrl	ctrl	YG	0.0427592
10_S1_L001:ATGAGGGCAACATCGT-1x	PBMC	Ctrl	ctrl	YG	0.153569
10_S1_L001:ATGAGGGGTACTCGCG-1x	PBMC	Ctrl	ctrl	YG	0.0451773
10_S1_L001:ATGAGGGGTAGATTAG-1x	PBMC	Ctrl	ctrl	YG	0.253985
10_S1_L001:ATGAGGGTCAGGAGAC-1x	PBMC	Ctrl	ctrl	YG	0.142629
10_S1_L001:ATGAGGGTCCATAGGT-1x	PBMC	Ctrl	ctrl	YG	0.2254
10_S1_L001:ATGAGGGTCGCCCAGA-1x	PBMC	Ctrl	ctrl	YG	0.207049
10_S1_L001:ATGAGTCAGCCATATC-1x	PBMC	Ctrl	ctrl	YG	0.0815768
10_S1_L001:ATGAGTCAGCTCACTA-1x	PBMC	Ctrl	ctrl	YG	0.101608
10_S1_L001:ATGAGTCCAAATCGGG-1x	PBMC	Ctrl	ctrl	YG	0.109234
10_S1_L001:ATGAGTCCACAAGTTC-1x	PBMC	Ctrl	ctrl	YG	0.0295148
10_S1_L001:ATGAGTCCACTGTTCC-1x	PBMC	Ctrl	ctrl	YG	0.059071
10_S1_L001:ATGAGTCCAGGCACTC-1x	PBMC	Ctrl	ctrl	YG	0.0288658
10_S1_L001:ATGAGTCGTAGGGAGG-1x	PBMC	Ctrl	ctrl	YG	0.223098
10_S1_L001:ATGAGTCTCGCAGAGA-1x	PBMC	Ctrl	ctrl	YG	0.0615937
10_S1_L001:ATGAGTCTCGCCCAGA-1x	PBMC	Ctrl	ctrl	YG	0.150087
10_S1_L001:ATGATCGAGAATCGCG-1x	PBMC	Ctrl	ctrl	YG	0.190768
10_S1_L001:ATGATCGAGTTGCGCC-1x	PBMC	Ctrl	ctrl	YG	0.0579237
10_S1_L001:ATGATCGCAGTTAGGG-1x	PBMC	Ctrl	ctrl	YG	0.103403
10_S1_L001:ATGATCGGTCTGTGAT-1x	PBMC	Ctrl	ctrl	YG	0.0512894
10_S1_L001:ATGATCGGTTGTTGTG-1x	PBMC	Ctrl	ctrl	YG	0.267542
10_S1_L001:ATGATCGTCGGCCAAC-1x	PBMC	Ctrl	ctrl	YG	0.0671397
10_S1_L001:ATGATCGTCTGAGAAA-1x	PBMC	Ctrl	ctrl	YG	0.190688
10_S1_L001:ATGCATGAGGTGCATG-1x	PBMC	Ctrl	ctrl	YG	0.0900016
10_S1_L001:ATGCATGAGTGGTGGT-1x	PBMC	Ctrl	ctrl	YG	0.0610677
10_S1_L001:ATGCATGGTGAGCTCC-1x	PBMC	Ctrl	ctrl	YG	0.178688
10_S1_L001:ATGCATGTCAGGGATG-1x	PBMC	Ctrl	ctrl	YG	0.0795508
10_S1_L001:ATGCATGTCCTGGTCT-1x	PBMC	Ctrl	ctrl	YG	0.332772
10_S1_L001:ATGCCTCAGCACCGTC-1x	PBMC	Ctrl	ctrl	YG	0.258352
10_S1_L001:ATGCCTCAGGGAGGCA-1x	PBMC	Ctrl	ctrl	YG	0.0753269
10_S1_L001:ATGCCTCAGGGATCTG-1x	PBMC	Ctrl	ctrl	YG	0.0484666
10_S1_L001:ATGCCTCAGTCGGCAA-1x	PBMC	Ctrl	ctrl	YG	0.226496
10_S1_L001:ATGCCTCCACACTTAG-1x	PBMC	Ctrl	ctrl	YG	0.0335564
10_S1_L001:ATGCCTCCACAGCCAC-1x	PBMC	Ctrl	ctrl	YG	0.0381627
10_S1_L001:ATGCCTCGTACCTAAC-1x	PBMC	Ctrl	ctrl	YG	0.0526445
10_S1_L001:ATGCCTCGTAGGAGGG-1x	PBMC	Ctrl	ctrl	YG	0.0306773
10_S1_L001:ATGCCTCGTCGCACGT-1x	PBMC	Ctrl	ctrl	YG	0.209281
10_S1_L001:ATGCCTCGTTGTGCAT-1x	PBMC	Ctrl	ctrl	YG	0.0723434
10_S1_L001:ATGCCTCGTTGTTTGG-1x	PBMC	Ctrl	ctrl	YG	0.0860944
10_S1_L001:ATGCCTCTCGCAGTCG-1x	PBMC	Ctrl	ctrl	YG	0.0362883
10_S1_L001:ATGCCTCTCGCTACGG-1x	PBMC	Ctrl	ctrl	YG	0.0559041
10_S1_L001:ATGCGATAGTAAACGT-1x	PBMC	Ctrl	ctrl	YG	0.0544943
10_S1_L001:ATGCGATCAACCTAAC-1x	PBMC	Ctrl	ctrl	YG	0.0163109
10_S1_L001:ATGCGATCACCTGAAT-1x	PBMC	Ctrl	ctrl	YG	0.0516704
10_S1_L001:ATGCGATCAGCTTCGG-1x	PBMC	Ctrl	ctrl	YG	0.0469429
10_S1_L001:ATGCGATCATTGACTG-1x	PBMC	Ctrl	ctrl	YG	0.20993
10_S1_L001:ATGGAGGCATGCAGCC-1x	PBMC	Ctrl	ctrl	YG	0.0223579
10_S1_L001:ATGGAGGGTCGCATTA-1x	PBMC	Ctrl	ctrl	YG	0.105619
10_S1_L001:ATGGATCAGCAACTTC-1x	PBMC	Ctrl	ctrl	YG	0.0395853
10_S1_L001:ATGGATCAGGCTAGCA-1x	PBMC	Ctrl	ctrl	YG	0.231821
10_S1_L001:ATGGATCCAGGCACTC-1x	PBMC	Ctrl	ctrl	YG	0.226343
10_S1_L001:ATGGATCGTGTTCGAT-1x	PBMC	Ctrl	ctrl	YG	0.184501
10_S1_L001:ATGGGAGAGAGCCGAT-1x	PBMC	Ctrl	ctrl	YG	0.227237
10_S1_L001:ATGGGAGAGCAGCCTC-1x	PBMC	Ctrl	ctrl	YG	0.0880255
10_S1_L001:ATGGGAGAGCTCTGTA-1x	PBMC	Ctrl	ctrl	YG	0.0264841
10_S1_L001:ATGGGAGCAAGAGAGA-1x	PBMC	Ctrl	ctrl	YG	0.0678587
10_S1_L001:ATGGGAGCAAGGTCAG-1x	PBMC	Ctrl	ctrl	YG	0.049146
10_S1_L001:ATGGGAGCAGAGGTTG-1x	PBMC	Ctrl	ctrl	YG	0.0393545
10_S1_L001:ATGGGAGTCACGATAC-1x	PBMC	Ctrl	ctrl	YG	0.0251445
10_S1_L001:ATGGGAGTCGGAATGG-1x	PBMC	Ctrl	ctrl	YG	0.0630759
10_S1_L001:ATGGGAGTCTGTAAGC-1x	PBMC	Ctrl	ctrl	YG	0.0674432
10_S1_L001:ATGGGTTAGCGCCTAC-1x	PBMC	Ctrl	ctrl	YG	0.270693
10_S1_L001:ATGGGTTAGGATCATA-1x	PBMC	Ctrl	ctrl	YG	0.113217
10_S1_L001:ATGGGTTAGTCCTACA-1x	PBMC	Ctrl	ctrl	YG	0.246351
10_S1_L001:ATGGGTTCAAGAATAC-1x	PBMC	Ctrl	ctrl	YG	0.0306429
10_S1_L001:ATGGGTTCACAAACGG-1x	PBMC	Ctrl	ctrl	YG	0.062555
10_S1_L001:ATGGGTTCAGAGATTA-1x	PBMC	Ctrl	ctrl	YG	0.238112
10_S1_L001:ATGGGTTGTAGCTAAA-1x	PBMC	Ctrl	ctrl	YG	0.061883
10_S1_L001:ATGGGTTTCCGTAGGC-1x	PBMC	Ctrl	ctrl	YG	0.059029
10_S1_L001:ATGGGTTTCGGAGTGA-1x	PBMC	Ctrl	ctrl	YG	0.0925084
10_S1_L001:ATGGGTTTCTAGTCAG-1x	PBMC	Ctrl	ctrl	YG	0.289527
10_S1_L001:ATGGTTGAGGACGCTA-1x	PBMC	Ctrl	ctrl	YG	0.00196905
10_S1_L001:ATGGTTGAGTACAGAT-1x	PBMC	Ctrl	ctrl	YG	0.0510153
10_S1_L001:ATGGTTGGTCAACATC-1x	PBMC	Ctrl	ctrl	YG	0.0355935
10_S1_L001:ATGGTTGTCTACGGTA-1x	PBMC	Ctrl	ctrl	YG	0.0296554
10_S1_L001:ATGTCCCAGCTATCCA-1x	PBMC	Ctrl	ctrl	YG	0.196873
10_S1_L001:ATGTCCCGTGCCGTTG-1x	PBMC	Ctrl	ctrl	YG	0.191873
10_S1_L001:ATGTCCCTCTAGATCG-1x	PBMC	Ctrl	ctrl	YG	0.0418733
10_S1_L001:ATGTCTTAGGCGTTGA-1x	PBMC	Ctrl	ctrl	YG	0.0556374
10_S1_L001:ATGTCTTAGGTGCGAT-1x	PBMC	Ctrl	ctrl	YG	0.0861542
10_S1_L001:ATGTCTTGTGTACGCC-1x	PBMC	Ctrl	ctrl	YG	0.0860467
10_S1_L001:ATGTCTTTCCTACAAG-1x	PBMC	Ctrl	ctrl	YG	0.0673231
10_S1_L001:ATGTCTTTCTTCCTAA-1x	PBMC	Ctrl	ctrl	YG	0.0497847
10_S1_L001:ATTACCTAGTGGTTAA-1x	PBMC	Ctrl	ctrl	YG	0.274933
10_S1_L001:ATTACCTCATAGGTTC-1x	PBMC	Ctrl	ctrl	YG	0.24617
10_S1_L001:ATTACCTGTACGTAGG-1x	PBMC	Ctrl	ctrl	YG	0.0582994
10_S1_L001:ATTACCTGTCCTGGGT-1x	PBMC	Ctrl	ctrl	YG	0.209703
10_S1_L001:ATTACCTTCCACACCT-1x	PBMC	Ctrl	ctrl	YG	0.195006
10_S1_L001:ATTACTCAGAAGCGCT-1x	PBMC	Ctrl	ctrl	YG	0.0379056
10_S1_L001:ATTACTCAGACTTGTC-1x	PBMC	Ctrl	ctrl	YG	0.235551
10_S1_L001:ATTACTCAGAGCAGCT-1x	PBMC	Ctrl	ctrl	YG	0.0340977
10_S1_L001:ATTACTCCATGTCTAG-1x	PBMC	Ctrl	ctrl	YG	0.0778478
10_S1_L001:ATTACTCGTCAGGCAA-1x	PBMC	Ctrl	ctrl	YG	0.185503
10_S1_L001:ATTATCCAGGTCATCT-1x	PBMC	Ctrl	ctrl	YG	0.0823562
10_S1_L001:ATTATCCAGTCGCTAT-1x	PBMC	Ctrl	ctrl	YG	0.0568555
10_S1_L001:ATTATCCCATACCAGT-1x	PBMC	Ctrl	ctrl	YG	0.0908807
10_S1_L001:ATTATCCGTCTCGGAC-1x	PBMC	Ctrl	ctrl	YG	0.211532
10_S1_L001:ATTATCCTCACGTAGT-1x	PBMC	Ctrl	ctrl	YG	0.254562
10_S1_L001:ATTCACTAGACTCCGC-1x	PBMC	Ctrl	ctrl	YG	0.0988534
10_S1_L001:ATTCACTAGCCAAGGT-1x	PBMC	Ctrl	ctrl	YG	0.112787
10_S1_L001:ATTCACTCAATAAGGT-1x	PBMC	Ctrl	ctrl	YG	0.0360142
10_S1_L001:ATTCACTGTACAAGCG-1x	PBMC	Ctrl	ctrl	YG	0.231373
10_S1_L001:ATTCACTGTGAAAGTT-1x	PBMC	Ctrl	ctrl	YG	0.252916
10_S1_L001:ATTCACTGTGTCATGT-1x	PBMC	Ctrl	ctrl	YG	0.262523
10_S1_L001:ATTCACTTCAAAGGAT-1x	PBMC	Ctrl	ctrl	YG	0.0843005
10_S1_L001:ATTCACTTCCACACCT-1x	PBMC	Ctrl	ctrl	YG	0.0722159
10_S1_L001:ATTCACTTCCATTTGT-1x	PBMC	Ctrl	ctrl	YG	0.0589604
10_S1_L001:ATTCACTTCCTTCGAC-1x	PBMC	Ctrl	ctrl	YG	0.0424405
10_S1_L001:ATTCACTTCGACCATA-1x	PBMC	Ctrl	ctrl	YG	0.283631
10_S1_L001:ATTCACTTCGATCCAA-1x	PBMC	Ctrl	ctrl	YG	0.0782049
10_S1_L001:ATTCAGGAGAACCCGA-1x	PBMC	Ctrl	ctrl	YG	0.269054
10_S1_L001:ATTCAGGAGCCAGAGT-1x	PBMC	Ctrl	ctrl	YG	0.0767118
10_S1_L001:ATTCAGGAGGTTTGAA-1x	PBMC	Ctrl	ctrl	YG	0.250726
10_S1_L001:ATTCAGGCACTGCGAC-1x	PBMC	Ctrl	ctrl	YG	0.249779
10_S1_L001:ATTCAGGCAGAATCGG-1x	PBMC	Ctrl	ctrl	YG	0.249866
10_S1_L001:ATTCAGGGTAATGTGA-1x	PBMC	Ctrl	ctrl	YG	0.225654
10_S1_L001:ATTCAGGGTTGACGGA-1x	PBMC	Ctrl	ctrl	YG	0.0830101
10_S1_L001:ATTCAGGGTTGTGGCC-1x	PBMC	Ctrl	ctrl	YG	0.112442
10_S1_L001:ATTCAGGTCCGTATGA-1x	PBMC	Ctrl	ctrl	YG	0.0979413
10_S1_L001:ATTCAGGTCCGTGACG-1x	PBMC	Ctrl	ctrl	YG	0.0577565
10_S1_L001:ATTCATCCAAAGCAAT-1x	PBMC	Ctrl	ctrl	YG	0.257429
10_S1_L001:ATTCATCCAGACGCTC-1x	PBMC	Ctrl	ctrl	YG	0.168378
10_S1_L001:ATTCATCGTACGAAAT-1x	PBMC	Ctrl	ctrl	YG	0.208973
10_S1_L001:ATTCATCGTTATTCTC-1x	PBMC	Ctrl	ctrl	YG	0.0102725
10_S1_L001:ATTCATCTCCAACTGA-1x	PBMC	Ctrl	ctrl	YG	0.0858015
10_S1_L001:ATTCATCTCGGTCAGC-1x	PBMC	Ctrl	ctrl	YG	0.0762307
10_S1_L001:ATTCATCTCTGTCGCT-1x	PBMC	Ctrl	ctrl	YG	0.0899783
10_S1_L001:ATTCCATAGCAAATGT-1x	PBMC	Ctrl	ctrl	YG	0.296273
10_S1_L001:ATTCCATAGTATCCTG-1x	PBMC	Ctrl	ctrl	YG	0.230522
10_S1_L001:ATTCCATCAGAGTTGG-1x	PBMC	Ctrl	ctrl	YG	0.0356084
10_S1_L001:ATTCCATGTGAACGGT-1x	PBMC	Ctrl	ctrl	YG	0.061612
10_S1_L001:ATTCCATGTGATAGTA-1x	PBMC	Ctrl	ctrl	YG	0.19477
10_S1_L001:ATTCCATTCTTCCCAG-1x	PBMC	Ctrl	ctrl	YG	0.0499813
10_S1_L001:ATTCCCGAGGTAAGAG-1x	PBMC	Ctrl	ctrl	YG	0.101231
10_S1_L001:ATTCCCGCAACGTAAA-1x	PBMC	Ctrl	ctrl	YG	0.0572183
10_S1_L001:ATTCCCGTCAAGAGGC-1x	PBMC	Ctrl	ctrl	YG	0.0881751
10_S1_L001:ATTCCCGTCGTCCTCA-1x	PBMC	Ctrl	ctrl	YG	0.0826471
10_S1_L001:ATTCCTAAGGGTCACA-1x	PBMC	Ctrl	ctrl	YG	0.053079
10_S1_L001:ATTCCTACATAGACTC-1x	PBMC	Ctrl	ctrl	YG	0.0625445
10_S1_L001:ATTCCTACATCCGTTC-1x	PBMC	Ctrl	ctrl	YG	0.249824
10_S1_L001:ATTCCTAGTAGAGGAA-1x	PBMC	Ctrl	ctrl	YG	0.148835
10_S1_L001:ATTCCTAGTCGTATGT-1x	PBMC	Ctrl	ctrl	YG	0.228557
10_S1_L001:ATTCCTAGTCTCACGG-1x	PBMC	Ctrl	ctrl	YG	0.109813
10_S1_L001:ATTCCTAGTGACATCT-1x	PBMC	Ctrl	ctrl	YG	0.136143
10_S1_L001:ATTCCTAGTTACGATC-1x	PBMC	Ctrl	ctrl	YG	0.240516
10_S1_L001:ATTCCTATCCACGTAA-1x	PBMC	Ctrl	ctrl	YG	0.0823766
10_S1_L001:ATTCCTATCCCTCGAT-1x	PBMC	Ctrl	ctrl	YG	0.253174
10_S1_L001:ATTCCTATCGATGCAT-1x	PBMC	Ctrl	ctrl	YG	0.198386
10_S1_L001:ATTCCTATCTGTGTGA-1x	PBMC	Ctrl	ctrl	YG	0.0647845
10_S1_L001:ATTCGTTAGACCTCCG-1x	PBMC	Ctrl	ctrl	YG	0.275913
10_S1_L001:ATTCGTTAGACGCAGT-1x	PBMC	Ctrl	ctrl	YG	0.0469044
10_S1_L001:ATTCGTTAGGAACATT-1x	PBMC	Ctrl	ctrl	YG	0.0418147
10_S1_L001:ATTCGTTAGGGATGTC-1x	PBMC	Ctrl	ctrl	YG	0.0977291
10_S1_L001:ATTCGTTCAAATGCTC-1x	PBMC	Ctrl	ctrl	YG	0.0892365
10_S1_L001:ATTCGTTGTAAGCGGT-1x	PBMC	Ctrl	ctrl	YG	0.069189
10_S1_L001:ATTCGTTGTGATTCAC-1x	PBMC	Ctrl	ctrl	YG	0.0700843
10_S1_L001:ATTCTACAGTCTGTAC-1x	PBMC	Ctrl	ctrl	YG	0.0980909
10_S1_L001:ATTCTACCAATTCTTC-1x	PBMC	Ctrl	ctrl	YG	0.0401533
10_S1_L001:ATTCTACGTCGCCTAG-1x	PBMC	Ctrl	ctrl	YG	0.189072
10_S1_L001:ATTCTACTCGGATTAC-1x	PBMC	Ctrl	ctrl	YG	0.0179975
10_S1_L001:ATTCTACTCTTCGGAA-1x	PBMC	Ctrl	ctrl	YG	0.198316
10_S1_L001:ATTCTTGCATCATGAC-1x	PBMC	Ctrl	ctrl	YG	0.0719544
10_S1_L001:ATTCTTGCATTCACCC-1x	PBMC	Ctrl	ctrl	YG	0.0668929
10_S1_L001:ATTCTTGCATTGAAAG-1x	PBMC	Ctrl	ctrl	YG	0.0813272
10_S1_L001:ATTCTTGGTCACTAGT-1x	PBMC	Ctrl	ctrl	YG	0.247075
10_S1_L001:ATTCTTGTCTCAGGCG-1x	PBMC	Ctrl	ctrl	YG	0.0917998
10_S1_L001:ATTCTTGTCTGTTCAT-1x	PBMC	Ctrl	ctrl	YG	0.067941
10_S1_L001:ATTGGGTAGCCTGGAA-1x	PBMC	Ctrl	ctrl	YG	0.224036
10_S1_L001:ATTGGGTAGGTTCTTG-1x	PBMC	Ctrl	ctrl	YG	0.307279
10_S1_L001:ATTGGGTCACTATCGA-1x	PBMC	Ctrl	ctrl	YG	0.0386335
10_S1_L001:ATTGGGTGTGCCTTTC-1x	PBMC	Ctrl	ctrl	YG	0.202431
10_S1_L001:ATTGGGTGTGGAAATT-1x	PBMC	Ctrl	ctrl	YG	0.158617
10_S1_L001:ATTGGGTGTTATGACC-1x	PBMC	Ctrl	ctrl	YG	0.0755085
10_S1_L001:ATTGGGTGTTGTACGT-1x	PBMC	Ctrl	ctrl	YG	0.0724479
10_S1_L001:ATTGGGTTCAGACAAA-1x	PBMC	Ctrl	ctrl	YG	0.277839
10_S1_L001:ATTGGGTTCAGCGCGT-1x	PBMC	Ctrl	ctrl	YG	0.220231
10_S1_L001:ATTGGGTTCCCGGTAG-1x	PBMC	Ctrl	ctrl	YG	0.0220999
10_S1_L001:ATTGGGTTCCGTACGG-1x	PBMC	Ctrl	ctrl	YG	0.0682081
10_S1_L001:ATTGTTCGTCAAGCCC-1x	PBMC	Ctrl	ctrl	YG	0.0334552
10_S1_L001:ATTGTTCGTGTTGATC-1x	PBMC	Ctrl	ctrl	YG	0.199687
10_S1_L001:ATTGTTCTCCCGATCT-1x	PBMC	Ctrl	ctrl	YG	0.324451
10_S1_L001:ATTGTTCTCTTCCTAA-1x	PBMC	Ctrl	ctrl	YG	0.0552637
10_S1_L001:ATTGTTCTCTTGGGCG-1x	PBMC	Ctrl	ctrl	YG	0.279869
10_S1_L001:ATTTACCAGCAGTACG-1x	PBMC	Ctrl	ctrl	YG	0.0626961
10_S1_L001:ATTTACCAGGTAGACC-1x	PBMC	Ctrl	ctrl	YG	0.0671136
10_S1_L001:ATTTACCCAAATCAGA-1x	PBMC	Ctrl	ctrl	YG	0.183948
10_S1_L001:ATTTACCCAACCCGCA-1x	PBMC	Ctrl	ctrl	YG	0.0776663
10_S1_L001:ATTTACCTCTTCCTAA-1x	PBMC	Ctrl	ctrl	YG	0.014003
10_S1_L001:ATTTCACAGGGCAACT-1x	PBMC	Ctrl	ctrl	YG	0.110281
10_S1_L001:ATTTCACAGGTTCTAC-1x	PBMC	Ctrl	ctrl	YG	0.243316
10_S1_L001:ATTTCACAGTGCACAG-1x	PBMC	Ctrl	ctrl	YG	0.306163
10_S1_L001:ATTTCACCAGACACCC-1x	PBMC	Ctrl	ctrl	YG	0.295859
10_S1_L001:ATTTCACCAGCACCCA-1x	PBMC	Ctrl	ctrl	YG	0.271416
10_S1_L001:ATTTCACCATGGAATA-1x	PBMC	Ctrl	ctrl	YG	0.0645528
10_S1_L001:ATTTCACGTCACCCTT-1x	PBMC	Ctrl	ctrl	YG	0.0396333
10_S1_L001:ATTTCTGAGGCAGGTT-1x	PBMC	Ctrl	ctrl	YG	0.304084
10_S1_L001:ATTTCTGAGTCGAAGC-1x	PBMC	Ctrl	ctrl	YG	0.068994
10_S1_L001:ATTTCTGAGTGAACAT-1x	PBMC	Ctrl	ctrl	YG	0.0739398
10_S1_L001:ATTTCTGGTACAGTTC-1x	PBMC	Ctrl	ctrl	YG	0.0221076
10_S1_L001:ATTTCTGTCAACCTCC-1x	PBMC	Ctrl	ctrl	YG	0.257196
10_S1_L001:ATTTCTGTCTCCCTAG-1x	PBMC	Ctrl	ctrl	YG	0.271989
10_S1_L001:CAAAGAAAGACGGATC-1x	PBMC	Ctrl	ctrl	YG	0.0423164
10_S1_L001:CAAAGAACAACTACGT-1x	PBMC	Ctrl	ctrl	YG	0.0564648
10_S1_L001:CAAAGAACAATCCAGT-1x	PBMC	Ctrl	ctrl	YG	0.0734068
10_S1_L001:CAAAGAACACTGAGTT-1x	PBMC	Ctrl	ctrl	YG	0.0877965
10_S1_L001:CAAAGAACAGCGATTT-1x	PBMC	Ctrl	ctrl	YG	0.0431546
10_S1_L001:CAAAGAACAGTCGCTG-1x	PBMC	Ctrl	ctrl	YG	0.102304
10_S1_L001:CAAAGAACATGCCGCA-1x	PBMC	Ctrl	ctrl	YG	0.181041
10_S1_L001:CAAAGAAGTCGCTTGG-1x	PBMC	Ctrl	ctrl	YG	0.0474306
10_S1_L001:CAAAGAATCACTCACC-1x	PBMC	Ctrl	ctrl	YG	0.0137079
10_S1_L001:CAAAGAATCCCATTCG-1x	PBMC	Ctrl	ctrl	YG	0.299319
10_S1_L001:CAAAGAATCTGAGGTT-1x	PBMC	Ctrl	ctrl	YG	0.06709
10_S1_L001:CAACAACAGTTGGACG-1x	PBMC	Ctrl	ctrl	YG	0.0569556
10_S1_L001:CAACAACCAAACACCT-1x	PBMC	Ctrl	ctrl	YG	0.0556113
10_S1_L001:CAACAACCAGTAGAAT-1x	PBMC	Ctrl	ctrl	YG	0.231393
10_S1_L001:CAACAACTCAGATTGC-1x	PBMC	Ctrl	ctrl	YG	0.275472
10_S1_L001:CAACAACTCCGTCACT-1x	PBMC	Ctrl	ctrl	YG	0.0900136
10_S1_L001:CAACAACTCTCTGACC-1x	PBMC	Ctrl	ctrl	YG	0.258731
10_S1_L001:CAACAACTCTCTTCAA-1x	PBMC	Ctrl	ctrl	YG	0.0523531
10_S1_L001:CAACAGTAGAGGTATT-1x	PBMC	Ctrl	ctrl	YG	0.0709507
10_S1_L001:CAACAGTAGAGTCCGA-1x	PBMC	Ctrl	ctrl	YG	0.304528
10_S1_L001:CAACAGTAGGTAGTCG-1x	PBMC	Ctrl	ctrl	YG	0.0554095
10_S1_L001:CAACAGTCAAGATGGC-1x	PBMC	Ctrl	ctrl	YG	0.253925
10_S1_L001:CAACAGTCACCTCAGG-1x	PBMC	Ctrl	ctrl	YG	0.112385
10_S1_L001:CAACAGTCACGCTGAC-1x	PBMC	Ctrl	ctrl	YG	0.0574188
10_S1_L001:CAACAGTTCACTACTT-1x	PBMC	Ctrl	ctrl	YG	0.217727
10_S1_L001:CAACAGTTCTCTTAAC-1x	PBMC	Ctrl	ctrl	YG	0.0685408
10_S1_L001:CAACCAAAGTCTAACC-1x	PBMC	Ctrl	ctrl	YG	0.265323
10_S1_L001:CAACCAAGTAATCAAG-1x	PBMC	Ctrl	ctrl	YG	0.0648897
10_S1_L001:CAACCAAGTCTTCAAG-1x	PBMC	Ctrl	ctrl	YG	0.0607538
10_S1_L001:CAACCAATCCGTGGTG-1x	PBMC	Ctrl	ctrl	YG	0.079078
10_S1_L001:CAACCAATCGCCAGAC-1x	PBMC	Ctrl	ctrl	YG	0.0905469
10_S1_L001:CAACCTCAGATCGCCC-1x	PBMC	Ctrl	ctrl	YG	0.0604849
10_S1_L001:CAACCTCAGCCTAACT-1x	PBMC	Ctrl	ctrl	YG	0.237121
10_S1_L001:CAACCTCCAACCGATT-1x	PBMC	Ctrl	ctrl	YG	0.0669898
10_S1_L001:CAACCTCCACCTTCGT-1x	PBMC	Ctrl	ctrl	YG	0.215984
10_S1_L001:CAACCTCCAGAGTCAG-1x	PBMC	Ctrl	ctrl	YG	0.113448
10_S1_L001:CAACCTCCATGACCCG-1x	PBMC	Ctrl	ctrl	YG	0.216188
10_S1_L001:CAACGATAGTTCCAGT-1x	PBMC	Ctrl	ctrl	YG	0.0587449
10_S1_L001:CAACGATCAAGTATAG-1x	PBMC	Ctrl	ctrl	YG	0.236424
10_S1_L001:CAACGATCACACCTAA-1x	PBMC	Ctrl	ctrl	YG	0.283854
10_S1_L001:CAACGATCACTTTAGG-1x	PBMC	Ctrl	ctrl	YG	0.0544974
10_S1_L001:CAACGATGTCCAAGAG-1x	PBMC	Ctrl	ctrl	YG	0.0836588
10_S1_L001:CAACGATTCAATCGGT-1x	PBMC	Ctrl	ctrl	YG	0.0752545
10_S1_L001:CAACGATTCCATTGCC-1x	PBMC	Ctrl	ctrl	YG	0.0966894
10_S1_L001:CAACGATTCGCCTTTG-1x	PBMC	Ctrl	ctrl	YG	0.0681031
10_S1_L001:CAACGGCAGACTGGGT-1x	PBMC	Ctrl	ctrl	YG	0.0807501
10_S1_L001:CAACGGCAGGCTGAAC-1x	PBMC	Ctrl	ctrl	YG	0.0472709
10_S1_L001:CAACGGCAGTCATGAA-1x	PBMC	Ctrl	ctrl	YG	0.0466211
10_S1_L001:CAACGGCAGTTCATCG-1x	PBMC	Ctrl	ctrl	YG	0.0711606
10_S1_L001:CAACGGCTCAATGCAC-1x	PBMC	Ctrl	ctrl	YG	0.0913845
10_S1_L001:CAACGGCTCGGTGTAT-1x	PBMC	Ctrl	ctrl	YG	0.0563177
10_S1_L001:CAAGACTAGTATGACA-1x	PBMC	Ctrl	ctrl	YG	0.0477238
10_S1_L001:CAAGACTCAAATTGGA-1x	PBMC	Ctrl	ctrl	YG	0.0804625
10_S1_L001:CAAGACTCAAGTATAG-1x	PBMC	Ctrl	ctrl	YG	0.0630315
10_S1_L001:CAAGACTCAGGACAGT-1x	PBMC	Ctrl	ctrl	YG	0.0401498
10_S1_L001:CAAGACTGTTACCTGA-1x	PBMC	Ctrl	ctrl	YG	0.202224
10_S1_L001:CAAGACTTCACGTCCT-1x	PBMC	Ctrl	ctrl	YG	0.307956
10_S1_L001:CAAGACTTCCCTTCCC-1x	PBMC	Ctrl	ctrl	YG	0.0745112
10_S1_L001:CAAGAGGAGGCATGCA-1x	PBMC	Ctrl	ctrl	YG	0.0706757
10_S1_L001:CAAGAGGAGTCCGCCA-1x	PBMC	Ctrl	ctrl	YG	0.218595
10_S1_L001:CAAGAGGCAGGACATG-1x	PBMC	Ctrl	ctrl	YG	0.0595444
10_S1_L001:CAAGAGGCATCATCTT-1x	PBMC	Ctrl	ctrl	YG	0.0574628
10_S1_L001:CAAGAGGCATGGGTCC-1x	PBMC	Ctrl	ctrl	YG	0.0500151
10_S1_L001:CAAGAGGGTCAGGAGT-1x	PBMC	Ctrl	ctrl	YG	0.0309403
10_S1_L001:CAAGAGGGTCCCTGTT-1x	PBMC	Ctrl	ctrl	YG	0.0666741
10_S1_L001:CAAGAGGGTGTTAGCT-1x	PBMC	Ctrl	ctrl	YG	0.121238
10_S1_L001:CAAGAGGTCCCAAGTA-1x	PBMC	Ctrl	ctrl	YG	0.100898
10_S1_L001:CAAGAGGTCTATCGCC-1x	PBMC	Ctrl	ctrl	YG	0.0788928
10_S1_L001:CAAGCTAAGAACAGGA-1x	PBMC	Ctrl	ctrl	YG	0.232756
10_S1_L001:CAAGCTACAGCTACTA-1x	PBMC	Ctrl	ctrl	YG	0.309441
10_S1_L001:CAAGCTAGTACGCGTC-1x	PBMC	Ctrl	ctrl	YG	0.2245
10_S1_L001:CAAGGGAAGACCCGCT-1x	PBMC	Ctrl	ctrl	YG	0.0567026
10_S1_L001:CAAGGGAAGGTGCCAA-1x	PBMC	Ctrl	ctrl	YG	0.275776
10_S1_L001:CAAGGGAAGTGATAGT-1x	PBMC	Ctrl	ctrl	YG	0.131345
10_S1_L001:CAAGGGACAACTCGAT-1x	PBMC	Ctrl	ctrl	YG	0.248341
10_S1_L001:CAAGGGACATAGATGA-1x	PBMC	Ctrl	ctrl	YG	0.236635
10_S1_L001:CAAGGGACATCAGTCA-1x	PBMC	Ctrl	ctrl	YG	0.0639167
10_S1_L001:CAAGGGAGTAGCGTCC-1x	PBMC	Ctrl	ctrl	YG	0.0690454
10_S1_L001:CAAGGGAGTCTTCGAA-1x	PBMC	Ctrl	ctrl	YG	0.0617416
10_S1_L001:CAATACGAGCGTATGG-1x	PBMC	Ctrl	ctrl	YG	0.20277
10_S1_L001:CAATACGAGGGCCTCT-1x	PBMC	Ctrl	ctrl	YG	0.0475907
10_S1_L001:CAATACGGTATGAGGC-1x	PBMC	Ctrl	ctrl	YG	0.0699748
10_S1_L001:CAATACGTCTCGTCGT-1x	PBMC	Ctrl	ctrl	YG	0.0755903
10_S1_L001:CAATCGACAATCACGT-1x	PBMC	Ctrl	ctrl	YG	0.0690087
10_S1_L001:CAATCGACACGGGTAA-1x	PBMC	Ctrl	ctrl	YG	0.0941607
10_S1_L001:CAATCGAGTTCGCGTG-1x	PBMC	Ctrl	ctrl	YG	0.310107
10_S1_L001:CAATCGATCTTCTCAA-1x	PBMC	Ctrl	ctrl	YG	0.0518318
10_S1_L001:CAATGACAGAATCGTA-1x	PBMC	Ctrl	ctrl	YG	0.0837155
10_S1_L001:CAATGACCACACGCCA-1x	PBMC	Ctrl	ctrl	YG	0.0669728
10_S1_L001:CAATGACCACTACTTT-1x	PBMC	Ctrl	ctrl	YG	0.0909493
10_S1_L001:CAATGACCAGCGTGAA-1x	PBMC	Ctrl	ctrl	YG	0.0635511
10_S1_L001:CAATGACCAGGGTTGA-1x	PBMC	Ctrl	ctrl	YG	0.10001
10_S1_L001:CAATGACGTACTAGCT-1x	PBMC	Ctrl	ctrl	YG	0.059646
10_S1_L001:CAATGACTCGCTCTAC-1x	PBMC	Ctrl	ctrl	YG	0.0490683
10_S1_L001:CAATTTCAGTCACGAG-1x	PBMC	Ctrl	ctrl	YG	0.076031
10_S1_L001:CAATTTCCAACGGCTC-1x	PBMC	Ctrl	ctrl	YG	0.0497264
10_S1_L001:CAATTTCCACATGGTT-1x	PBMC	Ctrl	ctrl	YG	0.207466
10_S1_L001:CAATTTCGTGACTGAG-1x	PBMC	Ctrl	ctrl	YG	0.0638659
10_S1_L001:CAATTTCTCATCTGTT-1x	PBMC	Ctrl	ctrl	YG	0.0842823
10_S1_L001:CACAACAAGACTTGTC-1x	PBMC	Ctrl	ctrl	YG	0.0272121
10_S1_L001:CACAACAAGAGAATCT-1x	PBMC	Ctrl	ctrl	YG	0.100111
10_S1_L001:CACAACAAGGAGCTGT-1x	PBMC	Ctrl	ctrl	YG	0.045011
10_S1_L001:CACAACACATTCAGGT-1x	PBMC	Ctrl	ctrl	YG	0.0668548
10_S1_L001:CACAACAGTCCGTACG-1x	PBMC	Ctrl	ctrl	YG	0.0722768
10_S1_L001:CACACAAAGATAACGT-1x	PBMC	Ctrl	ctrl	YG	0.0118216
10_S1_L001:CACACAAAGGCATGGT-1x	PBMC	Ctrl	ctrl	YG	0.0665476
10_S1_L001:CACACAAAGTCCGCGT-1x	PBMC	Ctrl	ctrl	YG	0.0355406
10_S1_L001:CACACAACATCGGCCA-1x	PBMC	Ctrl	ctrl	YG	0.0822403
10_S1_L001:CACACAAGTACTGCGC-1x	PBMC	Ctrl	ctrl	YG	0.150955
10_S1_L001:CACACAAGTTACAGCT-1x	PBMC	Ctrl	ctrl	YG	0.043845
10_S1_L001:CACACAAGTTAGTTCG-1x	PBMC	Ctrl	ctrl	YG	0.0656783
10_S1_L001:CACACAATCCAATCCC-1x	PBMC	Ctrl	ctrl	YG	0.121452
10_S1_L001:CACACAATCCCAGCGA-1x	PBMC	Ctrl	ctrl	YG	0.0625778
10_S1_L001:CACACAATCTGTTGGA-1x	PBMC	Ctrl	ctrl	YG	0.0479931
10_S1_L001:CACAGATAGTCTGTAC-1x	PBMC	Ctrl	ctrl	YG	0.0683915
10_S1_L001:CACAGATCAATTTCTC-1x	PBMC	Ctrl	ctrl	YG	0.216059
10_S1_L001:CACAGATCACCAGCTG-1x	PBMC	Ctrl	ctrl	YG	0.108348
10_S1_L001:CACAGATCACTCACTC-1x	PBMC	Ctrl	ctrl	YG	0.0815298
10_S1_L001:CACAGATCAGGTCCGT-1x	PBMC	Ctrl	ctrl	YG	0.204493
10_S1_L001:CACAGATGTACCTAGT-1x	PBMC	Ctrl	ctrl	YG	0.268959
10_S1_L001:CACAGATTCGTTGCCT-1x	PBMC	Ctrl	ctrl	YG	0.0518714
10_S1_L001:CACAGGCAGGACTTCT-1x	PBMC	Ctrl	ctrl	YG	0.202699
10_S1_L001:CACAGGCGTAACGGTG-1x	PBMC	Ctrl	ctrl	YG	0.0767077
10_S1_L001:CACAGGCGTACCCGCA-1x	PBMC	Ctrl	ctrl	YG	0.0479558
10_S1_L001:CACAGGCGTGCGGATA-1x	PBMC	Ctrl	ctrl	YG	0.0548341
10_S1_L001:CACAGGCGTGTGCTTA-1x	PBMC	Ctrl	ctrl	YG	0.130387
10_S1_L001:CACAGGCGTTCGTAAC-1x	PBMC	Ctrl	ctrl	YG	0.0684449
10_S1_L001:CACAGGCGTTCGTTCC-1x	PBMC	Ctrl	ctrl	YG	0.073234
10_S1_L001:CACAGGCTCGATACTG-1x	PBMC	Ctrl	ctrl	YG	0.0522895
10_S1_L001:CACAGGCTCTTGGCTC-1x	PBMC	Ctrl	ctrl	YG	0.0549899
10_S1_L001:CACAGGCTCTTGGTCC-1x	PBMC	Ctrl	ctrl	YG	0.0211068
10_S1_L001:CACATGAAGAGCAGTC-1x	PBMC	Ctrl	ctrl	YG	0.0486441
10_S1_L001:CACATGACAACGCATT-1x	PBMC	Ctrl	ctrl	YG	0.226119
10_S1_L001:CACATGACAAGAGTGC-1x	PBMC	Ctrl	ctrl	YG	0.193144
10_S1_L001:CACATGACACTTGGCG-1x	PBMC	Ctrl	ctrl	YG	0.0991284
10_S1_L001:CACATGAGTAGGACTG-1x	PBMC	Ctrl	ctrl	YG	0.084602
10_S1_L001:CACATGATCAGTGCGC-1x	PBMC	Ctrl	ctrl	YG	0.0643123
10_S1_L001:CACATGATCATCCCGT-1x	PBMC	Ctrl	ctrl	YG	0.0843468
10_S1_L001:CACATGATCCACACAA-1x	PBMC	Ctrl	ctrl	YG	0.0869726
10_S1_L001:CACCAAAAGACCTGGA-1x	PBMC	Ctrl	ctrl	YG	0.105924
10_S1_L001:CACCAAAAGGTCGTAG-1x	PBMC	Ctrl	ctrl	YG	0.0521534
10_S1_L001:CACCAAAGTAGAATAC-1x	PBMC	Ctrl	ctrl	YG	0.0443365
10_S1_L001:CACCAAAGTATACGGG-1x	PBMC	Ctrl	ctrl	YG	0.0858501
10_S1_L001:CACCAAATCAACCTCC-1x	PBMC	Ctrl	ctrl	YG	0.25081
10_S1_L001:CACCGTTCATCTGCGG-1x	PBMC	Ctrl	ctrl	YG	0.075976
10_S1_L001:CACCGTTGTCGACTTA-1x	PBMC	Ctrl	ctrl	YG	0.191958
10_S1_L001:CACCGTTGTCTGTAGT-1x	PBMC	Ctrl	ctrl	YG	0.0681098
10_S1_L001:CACCGTTGTGTATCCA-1x	PBMC	Ctrl	ctrl	YG	0.0220339
10_S1_L001:CACCGTTTCACTCGAA-1x	PBMC	Ctrl	ctrl	YG	0.072114
10_S1_L001:CACCGTTTCGTGACTA-1x	PBMC	Ctrl	ctrl	YG	0.0462627
10_S1_L001:CACGAATAGCGACATG-1x	PBMC	Ctrl	ctrl	YG	0.177384
10_S1_L001:CACGAATAGCTTAAGA-1x	PBMC	Ctrl	ctrl	YG	0.00539056
10_S1_L001:CACGAATAGTCTTCCC-1x	PBMC	Ctrl	ctrl	YG	0.0484868
10_S1_L001:CACGAATGTGAACGGT-1x	PBMC	Ctrl	ctrl	YG	0.0468447
10_S1_L001:CACGAATGTTTCGTGA-1x	PBMC	Ctrl	ctrl	YG	0.0600029
10_S1_L001:CACGAATTCTCTCGCA-1x	PBMC	Ctrl	ctrl	YG	0.307816
10_S1_L001:CACGGGTCAATCTCGA-1x	PBMC	Ctrl	ctrl	YG	0.0852594
10_S1_L001:CACGGGTTCAGGAACG-1x	PBMC	Ctrl	ctrl	YG	0.259802
10_S1_L001:CACGTGGAGGTGCCAA-1x	PBMC	Ctrl	ctrl	YG	0.0474703
10_S1_L001:CACGTGGAGTATAGGT-1x	PBMC	Ctrl	ctrl	YG	0.0620118
10_S1_L001:CACGTGGCAATCTGCA-1x	PBMC	Ctrl	ctrl	YG	0.0766858
10_S1_L001:CACGTGGGTACAGTAA-1x	PBMC	Ctrl	ctrl	YG	0.0465177
10_S1_L001:CACGTGGGTGTACGCC-1x	PBMC	Ctrl	ctrl	YG	0.212266
10_S1_L001:CACGTGGGTGTCATGT-1x	PBMC	Ctrl	ctrl	YG	0.278559
10_S1_L001:CACGTGGGTTCTTGCC-1x	PBMC	Ctrl	ctrl	YG	0.223853
10_S1_L001:CACGTGGTCCGTAGGC-1x	PBMC	Ctrl	ctrl	YG	0.0619042
10_S1_L001:CACGTTCAGTCTAGAA-1x	PBMC	Ctrl	ctrl	YG	0.286959
10_S1_L001:CACGTTCCAGGTCCGT-1x	PBMC	Ctrl	ctrl	YG	0.0761138
10_S1_L001:CACGTTCGTGCATCTA-1x	PBMC	Ctrl	ctrl	YG	0.192899
10_S1_L001:CACGTTCGTGGGAGAG-1x	PBMC	Ctrl	ctrl	YG	0.0642232
10_S1_L001:CACGTTCGTTGTCATG-1x	PBMC	Ctrl	ctrl	YG	0.187179
10_S1_L001:CACGTTCTCGATACTG-1x	PBMC	Ctrl	ctrl	YG	0.0909153
10_S1_L001:CACTAAGAGCGCTGCT-1x	PBMC	Ctrl	ctrl	YG	0.0363236
10_S1_L001:CACTAAGAGTTGTACC-1x	PBMC	Ctrl	ctrl	YG	0.0308892
10_S1_L001:CACTAAGCACTTCAGA-1x	PBMC	Ctrl	ctrl	YG	0.027887
10_S1_L001:CACTAAGCAGCTGCCA-1x	PBMC	Ctrl	ctrl	YG	0.145599
10_S1_L001:CACTAAGGTGGATCGA-1x	PBMC	Ctrl	ctrl	YG	0.0732315
10_S1_L001:CACTGAAAGACCAACG-1x	PBMC	Ctrl	ctrl	YG	0.0639007
10_S1_L001:CACTGAAAGGCATCTT-1x	PBMC	Ctrl	ctrl	YG	0.063662
10_S1_L001:CACTGAAGTCGAATTC-1x	PBMC	Ctrl	ctrl	YG	0.0947099
10_S1_L001:CACTGAATCGGTGAAG-1x	PBMC	Ctrl	ctrl	YG	0.0768071
10_S1_L001:CACTGGGAGATTGTGA-1x	PBMC	Ctrl	ctrl	YG	0.0625234
10_S1_L001:CACTGGGCAAATCAAG-1x	PBMC	Ctrl	ctrl	YG	0.0784219
10_S1_L001:CACTGGGCACAGAAGC-1x	PBMC	Ctrl	ctrl	YG	0.0375646
10_S1_L001:CACTGGGCACGTATAC-1x	PBMC	Ctrl	ctrl	YG	0.0760342
10_S1_L001:CACTGGGCAGTCAGAG-1x	PBMC	Ctrl	ctrl	YG	0.075755
10_S1_L001:CACTGGGGTAGTTACC-1x	PBMC	Ctrl	ctrl	YG	0.0305548
10_S1_L001:CACTGGGGTATTGAGA-1x	PBMC	Ctrl	ctrl	YG	0.047039
10_S1_L001:CACTGGGGTGGTATGG-1x	PBMC	Ctrl	ctrl	YG	0.065335
10_S1_L001:CACTGGGGTTGGTGTT-1x	PBMC	Ctrl	ctrl	YG	0.0590393
10_S1_L001:CACTGGGTCACCTCGT-1x	PBMC	Ctrl	ctrl	YG	0.24317
10_S1_L001:CACTGGGTCGCATAGT-1x	PBMC	Ctrl	ctrl	YG	0.0485367
10_S1_L001:CACTGTCCAACGATTC-1x	PBMC	Ctrl	ctrl	YG	0.0357712
10_S1_L001:CACTGTCCACTTGTCC-1x	PBMC	Ctrl	ctrl	YG	0.0778909
10_S1_L001:CACTGTCCAGTATTCG-1x	PBMC	Ctrl	ctrl	YG	0.0407181
10_S1_L001:CACTGTCGTTCGGGTC-1x	PBMC	Ctrl	ctrl	YG	0.063978
10_S1_L001:CACTGTCTCTGAACGT-1x	PBMC	Ctrl	ctrl	YG	0.170999
10_S1_L001:CACTGTCTCTTTGCGC-1x	PBMC	Ctrl	ctrl	YG	0.0697416
10_S1_L001:CACTTCGCAGAGAGGG-1x	PBMC	Ctrl	ctrl	YG	0.305731
10_S1_L001:CACTTCGGTAGCGTAG-1x	PBMC	Ctrl	ctrl	YG	0.219032
10_S1_L001:CACTTCGGTATCGCAT-1x	PBMC	Ctrl	ctrl	YG	0.0626502
10_S1_L001:CACTTCGGTCCCGCAA-1x	PBMC	Ctrl	ctrl	YG	0.256966
10_S1_L001:CACTTCGGTGTTCCTC-1x	PBMC	Ctrl	ctrl	YG	0.0614718
10_S1_L001:CACTTCGGTTAAACAG-1x	PBMC	Ctrl	ctrl	YG	0.0581932
10_S1_L001:CAGAGCCAGAGTCTTC-1x	PBMC	Ctrl	ctrl	YG	0.0417359
10_S1_L001:CAGAGCCAGATTGACA-1x	PBMC	Ctrl	ctrl	YG	0.0710241
10_S1_L001:CAGAGCCAGTCATCGT-1x	PBMC	Ctrl	ctrl	YG	0.0612915
10_S1_L001:CAGAGCCCAATACGCT-1x	PBMC	Ctrl	ctrl	YG	0.0763085
10_S1_L001:CAGAGCCCACCCTAGG-1x	PBMC	Ctrl	ctrl	YG	0.196266
10_S1_L001:CAGAGCCGTGCATTTG-1x	PBMC	Ctrl	ctrl	YG	0.185166
10_S1_L001:CAGATACAGCCGGATA-1x	PBMC	Ctrl	ctrl	YG	0.0645832
10_S1_L001:CAGATACCAGTCTCTC-1x	PBMC	Ctrl	ctrl	YG	0.204986
10_S1_L001:CAGATACCATTGGGAG-1x	PBMC	Ctrl	ctrl	YG	0.051845
10_S1_L001:CAGATACGTGCTTATG-1x	PBMC	Ctrl	ctrl	YG	0.0518995
10_S1_L001:CAGATACTCAATCTTC-1x	PBMC	Ctrl	ctrl	YG	0.0414455
10_S1_L001:CAGATACTCGGAATTC-1x	PBMC	Ctrl	ctrl	YG	0.0380221
10_S1_L001:CAGATCAAGAATAACC-1x	PBMC	Ctrl	ctrl	YG	0.0113861
10_S1_L001:CAGATCAAGACAACTA-1x	PBMC	Ctrl	ctrl	YG	0.0289777
10_S1_L001:CAGATCAAGAGGTGCT-1x	PBMC	Ctrl	ctrl	YG	0.1044
10_S1_L001:CAGATCACATAGAAAC-1x	PBMC	Ctrl	ctrl	YG	0.18386
10_S1_L001:CAGATCAGTCCACATA-1x	PBMC	Ctrl	ctrl	YG	0.330007
10_S1_L001:CAGATCATCGATACGT-1x	PBMC	Ctrl	ctrl	YG	0.209582
10_S1_L001:CAGATTGAGAAGCGCT-1x	PBMC	Ctrl	ctrl	YG	0.0470119
10_S1_L001:CAGATTGAGTGAGGCT-1x	PBMC	Ctrl	ctrl	YG	0.190578
10_S1_L001:CAGATTGCACGGCCAT-1x	PBMC	Ctrl	ctrl	YG	0.069717
10_S1_L001:CAGATTGGTACTCAAC-1x	PBMC	Ctrl	ctrl	YG	0.0776582
10_S1_L001:CAGCAATAGAAACACT-1x	PBMC	Ctrl	ctrl	YG	0.0619099
10_S1_L001:CAGCAATAGTAACGTA-1x	PBMC	Ctrl	ctrl	YG	0.064013
10_S1_L001:CAGCAATCAAAGGCGT-1x	PBMC	Ctrl	ctrl	YG	0.06662
10_S1_L001:CAGCAATCACGTAGAG-1x	PBMC	Ctrl	ctrl	YG	0.103771
10_S1_L001:CAGCAATCAGAATCGG-1x	PBMC	Ctrl	ctrl	YG	0.116203
10_S1_L001:CAGCAATGTCGCTTAA-1x	PBMC	Ctrl	ctrl	YG	0.225367
10_S1_L001:CAGCAATGTTATGTGC-1x	PBMC	Ctrl	ctrl	YG	0.168077
10_S1_L001:CAGCAATTCGTACACA-1x	PBMC	Ctrl	ctrl	YG	0.0841441
10_S1_L001:CAGCAATTCTAGCCTC-1x	PBMC	Ctrl	ctrl	YG	0.224389
10_S1_L001:CAGCACGCACTAACCA-1x	PBMC	Ctrl	ctrl	YG	0.17701
10_S1_L001:CAGCACGGTTCACCGG-1x	PBMC	Ctrl	ctrl	YG	0.0408334
10_S1_L001:CAGCACGTCCTCTAGC-1x	PBMC	Ctrl	ctrl	YG	0.0877023
10_S1_L001:CAGCACGTCTACCTTA-1x	PBMC	Ctrl	ctrl	YG	0.208946
10_S1_L001:CAGCAGCAGGAAACGA-1x	PBMC	Ctrl	ctrl	YG	0.0756689
10_S1_L001:CAGCAGCAGTGTGTTC-1x	PBMC	Ctrl	ctrl	YG	0.0792772
10_S1_L001:CAGCAGCCAAAGCAAT-1x	PBMC	Ctrl	ctrl	YG	0.179379
10_S1_L001:CAGCAGCCAGAGGCTA-1x	PBMC	Ctrl	ctrl	YG	0.0847163
10_S1_L001:CAGCAGCCAGATCCAT-1x	PBMC	Ctrl	ctrl	YG	0.0717916
10_S1_L001:CAGCAGCCAGGAAGTC-1x	PBMC	Ctrl	ctrl	YG	0.0484991
10_S1_L001:CAGCAGCTCAGATTGC-1x	PBMC	Ctrl	ctrl	YG	0.0789203
10_S1_L001:CAGCAGCTCCCTTCCC-1x	PBMC	Ctrl	ctrl	YG	0.270986
10_S1_L001:CAGCCAGAGGATTACA-1x	PBMC	Ctrl	ctrl	YG	0.264381
10_S1_L001:CAGCCAGCAACTCCAA-1x	PBMC	Ctrl	ctrl	YG	0.139486
10_S1_L001:CAGCCAGCAAGAGAGA-1x	PBMC	Ctrl	ctrl	YG	0.0623922
10_S1_L001:CAGCCAGGTTACCTGA-1x	PBMC	Ctrl	ctrl	YG	0.0698164
10_S1_L001:CAGCCAGTCATTGGTG-1x	PBMC	Ctrl	ctrl	YG	0.119595
10_S1_L001:CAGCGTGAGAAACCAT-1x	PBMC	Ctrl	ctrl	YG	0.278234
10_S1_L001:CAGCGTGAGAAGCCTG-1x	PBMC	Ctrl	ctrl	YG	0.0513528
10_S1_L001:CAGCGTGAGGCAGGTT-1x	PBMC	Ctrl	ctrl	YG	0.0826829
10_S1_L001:CAGCGTGCATGAGAAT-1x	PBMC	Ctrl	ctrl	YG	0.00679596
10_S1_L001:CAGCGTGGTAGAGCTG-1x	PBMC	Ctrl	ctrl	YG	0.325955
10_S1_L001:CAGCGTGTCGCTTTAT-1x	PBMC	Ctrl	ctrl	YG	0.0948725
10_S1_L001:CAGGCCAAGTCAGAGC-1x	PBMC	Ctrl	ctrl	YG	0.0316557
10_S1_L001:CAGGCCACAACCGACC-1x	PBMC	Ctrl	ctrl	YG	0.212125
10_S1_L001:CAGGCCACATGAGGGT-1x	PBMC	Ctrl	ctrl	YG	0.0355034
10_S1_L001:CAGGCCAGTAACATCC-1x	PBMC	Ctrl	ctrl	YG	0.0406136
10_S1_L001:CAGGCCAGTGAGGATC-1x	PBMC	Ctrl	ctrl	YG	0.0588284
10_S1_L001:CAGGCCAGTGCCTATA-1x	PBMC	Ctrl	ctrl	YG	0.0886048
10_S1_L001:CAGGCCAGTGGCATCC-1x	PBMC	Ctrl	ctrl	YG	0.20278
10_S1_L001:CAGGCCATCCTCACCA-1x	PBMC	Ctrl	ctrl	YG	0.0600031
10_S1_L001:CAGGGCTAGGAAACGA-1x	PBMC	Ctrl	ctrl	YG	0.161515
10_S1_L001:CAGGGCTAGGAGGTTC-1x	PBMC	Ctrl	ctrl	YG	0.0458461
10_S1_L001:CAGGGCTCACAAGTTC-1x	PBMC	Ctrl	ctrl	YG	0.064101
10_S1_L001:CAGGGCTCATAACTCG-1x	PBMC	Ctrl	ctrl	YG	0.0575628
10_S1_L001:CAGGGCTGTCACTCTC-1x	PBMC	Ctrl	ctrl	YG	0.0509649
10_S1_L001:CAGGGCTGTCAGTTTG-1x	PBMC	Ctrl	ctrl	YG	0.0523569
10_S1_L001:CAGGGCTTCCACAGCG-1x	PBMC	Ctrl	ctrl	YG	0.074862
10_S1_L001:CAGGGCTTCGAGGCAA-1x	PBMC	Ctrl	ctrl	YG	0.0552045
10_S1_L001:CAGGTATAGCCTAACT-1x	PBMC	Ctrl	ctrl	YG	0.171211
10_S1_L001:CAGGTATCATGGTGGA-1x	PBMC	Ctrl	ctrl	YG	0.0424444
10_S1_L001:CAGGTATGTGATACCT-1x	PBMC	Ctrl	ctrl	YG	0.183228
10_S1_L001:CAGGTATGTGTTTACG-1x	PBMC	Ctrl	ctrl	YG	0.0999169
10_S1_L001:CAGTGCGAGTAAACGT-1x	PBMC	Ctrl	ctrl	YG	0.0543084
10_S1_L001:CAGTGCGAGTGCACAG-1x	PBMC	Ctrl	ctrl	YG	0.190488
10_S1_L001:CAGTGCGCACGACAGA-1x	PBMC	Ctrl	ctrl	YG	0.277484
10_S1_L001:CAGTGCGCATTCACAG-1x	PBMC	Ctrl	ctrl	YG	0.237773
10_S1_L001:CAGTGCGGTCATGACT-1x	PBMC	Ctrl	ctrl	YG	0.0825567
10_S1_L001:CAGTGCGTCATAGAGA-1x	PBMC	Ctrl	ctrl	YG	0.011432
10_S1_L001:CAGTGCGTCGCAATGT-1x	PBMC	Ctrl	ctrl	YG	0.0563348
10_S1_L001:CAGTTAGAGCTCGAAG-1x	PBMC	Ctrl	ctrl	YG	0.0419761
10_S1_L001:CAGTTAGTCAAGGTGG-1x	PBMC	Ctrl	ctrl	YG	0.0525093
10_S1_L001:CAGTTAGTCGACCACG-1x	PBMC	Ctrl	ctrl	YG	0.254739
10_S1_L001:CAGTTAGTCTGCGGCA-1x	PBMC	Ctrl	ctrl	YG	0.0700281
10_S1_L001:CAGTTCCAGCTCGAAG-1x	PBMC	Ctrl	ctrl	YG	0.0304834
10_S1_L001:CATAAGCAGCCATATC-1x	PBMC	Ctrl	ctrl	YG	0.0917548
10_S1_L001:CATAAGCTCCGAAATC-1x	PBMC	Ctrl	ctrl	YG	0.0923779
10_S1_L001:CATACAGAGAAGGTAG-1x	PBMC	Ctrl	ctrl	YG	0.0838995
10_S1_L001:CATACAGAGAGGTCAC-1x	PBMC	Ctrl	ctrl	YG	0.0507747
10_S1_L001:CATACAGAGGTGCTGA-1x	PBMC	Ctrl	ctrl	YG	0.0686408
10_S1_L001:CATACAGCAAAGGGCT-1x	PBMC	Ctrl	ctrl	YG	0.256987
10_S1_L001:CATACAGCACGCTGAC-1x	PBMC	Ctrl	ctrl	YG	0.0393642
10_S1_L001:CATACAGCACGGCGTT-1x	PBMC	Ctrl	ctrl	YG	0.305875
10_S1_L001:CATACAGCATGACAAA-1x	PBMC	Ctrl	ctrl	YG	0.0943384
10_S1_L001:CATACAGTCCGTTTCG-1x	PBMC	Ctrl	ctrl	YG	0.0603248
10_S1_L001:CATACCCGTCGGATTT-1x	PBMC	Ctrl	ctrl	YG	0.0973296
10_S1_L001:CATACCCGTGATGGCA-1x	PBMC	Ctrl	ctrl	YG	0.0847889
10_S1_L001:CATACTTAGCGAGTAC-1x	PBMC	Ctrl	ctrl	YG	0.0598521
10_S1_L001:CATACTTAGGATGTTA-1x	PBMC	Ctrl	ctrl	YG	0.065755
10_S1_L001:CATACTTAGTGCCGAA-1x	PBMC	Ctrl	ctrl	YG	0.0719665
10_S1_L001:CATACTTCAACTGATC-1x	PBMC	Ctrl	ctrl	YG	0.208679
10_S1_L001:CATACTTGTGTGTTTG-1x	PBMC	Ctrl	ctrl	YG	0.05393
10_S1_L001:CATACTTGTTGCACGC-1x	PBMC	Ctrl	ctrl	YG	0.188285
10_S1_L001:CATACTTGTTGGAGGT-1x	PBMC	Ctrl	ctrl	YG	0.262852
10_S1_L001:CATACTTTCAGCGCAC-1x	PBMC	Ctrl	ctrl	YG	0.0870247
10_S1_L001:CATACTTTCATGCGGC-1x	PBMC	Ctrl	ctrl	YG	0.0379262
10_S1_L001:CATACTTTCTGACGCG-1x	PBMC	Ctrl	ctrl	YG	0.0496495
10_S1_L001:CATAGACCAACAAGAT-1x	PBMC	Ctrl	ctrl	YG	0.0504511
10_S1_L001:CATAGACCAACTGATC-1x	PBMC	Ctrl	ctrl	YG	0.060448
10_S1_L001:CATAGACCACGAGGAT-1x	PBMC	Ctrl	ctrl	YG	0.141577
10_S1_L001:CATAGACCAGCGTTTA-1x	PBMC	Ctrl	ctrl	YG	0.173673
10_S1_L001:CATAGACGTGGCTACC-1x	PBMC	Ctrl	ctrl	YG	0.0816474
10_S1_L001:CATAGACGTGTGTCCG-1x	PBMC	Ctrl	ctrl	YG	0.0603163
10_S1_L001:CATAGACGTGTGTGTT-1x	PBMC	Ctrl	ctrl	YG	0.0583033
10_S1_L001:CATAGACGTGTTCCAA-1x	PBMC	Ctrl	ctrl	YG	0.0640946
10_S1_L001:CATAGACGTTTGGAAA-1x	PBMC	Ctrl	ctrl	YG	0.0506584
10_S1_L001:CATAGACTCGTCACCT-1x	PBMC	Ctrl	ctrl	YG	0.0421931
10_S1_L001:CATAGACTCGTGCACG-1x	PBMC	Ctrl	ctrl	YG	0.08276
10_S1_L001:CATAGACTCTACTTCA-1x	PBMC	Ctrl	ctrl	YG	0.259756
10_S1_L001:CATAGACTCTCCGAAA-1x	PBMC	Ctrl	ctrl	YG	0.0524348
10_S1_L001:CATAGACTCTGACGCG-1x	PBMC	Ctrl	ctrl	YG	0.0634318
10_S1_L001:CATCAAGAGTAAACGT-1x	PBMC	Ctrl	ctrl	YG	0.207138
10_S1_L001:CATCAAGAGTTAACAG-1x	PBMC	Ctrl	ctrl	YG	0.044558
10_S1_L001:CATCAAGCAACCTATG-1x	PBMC	Ctrl	ctrl	YG	0.0600801
10_S1_L001:CATCCACAGACGACGT-1x	PBMC	Ctrl	ctrl	YG	0.0738206
10_S1_L001:CATCCACAGACGAGCT-1x	PBMC	Ctrl	ctrl	YG	0.0491097
10_S1_L001:CATCCACAGCGGTAAC-1x	PBMC	Ctrl	ctrl	YG	0.0351429
10_S1_L001:CATCCACAGGACAGCT-1x	PBMC	Ctrl	ctrl	YG	0.0460815
10_S1_L001:CATCCACCAACTCGAT-1x	PBMC	Ctrl	ctrl	YG	0.192735
10_S1_L001:CATCCACCATGCCGAC-1x	PBMC	Ctrl	ctrl	YG	0.215548
10_S1_L001:CATCCACTCCGCGATG-1x	PBMC	Ctrl	ctrl	YG	0.0537606
10_S1_L001:CATCCCAAGTGCTCAT-1x	PBMC	Ctrl	ctrl	YG	0.196064
10_S1_L001:CATCCCACACAAGTTC-1x	PBMC	Ctrl	ctrl	YG	0.0629559
10_S1_L001:CATCCCATCAACACGT-1x	PBMC	Ctrl	ctrl	YG	0.0568759
10_S1_L001:CATCCCATCTTAGTTC-1x	PBMC	Ctrl	ctrl	YG	0.0524051
10_S1_L001:CATCCGTCAAGACGGT-1x	PBMC	Ctrl	ctrl	YG	0.0490081
10_S1_L001:CATCCGTCAAGCGAAC-1x	PBMC	Ctrl	ctrl	YG	0.0954018
10_S1_L001:CATCCGTCAGAGTTCT-1x	PBMC	Ctrl	ctrl	YG	0.0781522
10_S1_L001:CATCCGTCAGCTCCTT-1x	PBMC	Ctrl	ctrl	YG	0.259238
10_S1_L001:CATCCGTCATGTGCTA-1x	PBMC	Ctrl	ctrl	YG	0.0870009
10_S1_L001:CATCCGTCATTCAGGT-1x	PBMC	Ctrl	ctrl	YG	0.0751143
10_S1_L001:CATCCGTGTCCCTAAA-1x	PBMC	Ctrl	ctrl	YG	0.0623873
10_S1_L001:CATCCGTTCTTCCCAG-1x	PBMC	Ctrl	ctrl	YG	0.0634154
10_S1_L001:CATCGCTAGACCGTTT-1x	PBMC	Ctrl	ctrl	YG	0.275576
10_S1_L001:CATCGCTAGATGATTG-1x	PBMC	Ctrl	ctrl	YG	0.189506
10_S1_L001:CATCGCTAGGGAGTTC-1x	PBMC	Ctrl	ctrl	YG	0.0398106
10_S1_L001:CATCGCTGTAACAAGT-1x	PBMC	Ctrl	ctrl	YG	0.246597
10_S1_L001:CATCGCTGTCCATACA-1x	PBMC	Ctrl	ctrl	YG	0.0826356
10_S1_L001:CATCGCTGTCGAGCAA-1x	PBMC	Ctrl	ctrl	YG	0.073733
10_S1_L001:CATCGCTTCGCCCAGA-1x	PBMC	Ctrl	ctrl	YG	0.0848611
10_S1_L001:CATCGCTTCTTGTTAC-1x	PBMC	Ctrl	ctrl	YG	0.0710533
10_S1_L001:CATCGGGAGCAATAGT-1x	PBMC	Ctrl	ctrl	YG	0.0650578
10_S1_L001:CATCGGGGTCAGTTTG-1x	PBMC	Ctrl	ctrl	YG	0.0421985
10_S1_L001:CATCGGGGTGATGAAT-1x	PBMC	Ctrl	ctrl	YG	0.190223
10_S1_L001:CATCGGGGTGGTCTCG-1x	PBMC	Ctrl	ctrl	YG	0.0214042
10_S1_L001:CATCGGGTCTCTTGCG-1x	PBMC	Ctrl	ctrl	YG	0.0565076
10_S1_L001:CATCGTCAGCGCCGTT-1x	PBMC	Ctrl	ctrl	YG	0.0525367
10_S1_L001:CATCGTCCAGAGAGGG-1x	PBMC	Ctrl	ctrl	YG	0.21106
10_S1_L001:CATCGTCGTTGCTCAA-1x	PBMC	Ctrl	ctrl	YG	0.0448132
10_S1_L001:CATGAGTGTAGCTTTG-1x	PBMC	Ctrl	ctrl	YG	0.0548716
10_S1_L001:CATGAGTGTTATGACC-1x	PBMC	Ctrl	ctrl	YG	0.244621
10_S1_L001:CATGAGTTCACCGCTT-1x	PBMC	Ctrl	ctrl	YG	0.182004
10_S1_L001:CATGAGTTCTTAGCTT-1x	PBMC	Ctrl	ctrl	YG	0.0393232
10_S1_L001:CATGCAAAGCGCTGAA-1x	PBMC	Ctrl	ctrl	YG	0.084505
10_S1_L001:CATGCAACATATGAAG-1x	PBMC	Ctrl	ctrl	YG	0.079845
10_S1_L001:CATGCAAGTCTCGACG-1x	PBMC	Ctrl	ctrl	YG	0.0391858
10_S1_L001:CATGCAAGTTATAGAG-1x	PBMC	Ctrl	ctrl	YG	0.19988
10_S1_L001:CATGCAAGTTATGACC-1x	PBMC	Ctrl	ctrl	YG	0.22771
10_S1_L001:CATGCCTAGCGATTCT-1x	PBMC	Ctrl	ctrl	YG	0.0299338
10_S1_L001:CATGCCTAGGAACGTC-1x	PBMC	Ctrl	ctrl	YG	0.0895908
10_S1_L001:CATGCCTCATACTTTC-1x	PBMC	Ctrl	ctrl	YG	0.0703259
10_S1_L001:CATGCCTCATTCAGCA-1x	PBMC	Ctrl	ctrl	YG	0.0908666
10_S1_L001:CATGCCTCATTCTCTA-1x	PBMC	Ctrl	ctrl	YG	0.0423501
10_S1_L001:CATGCCTGTATTAAGG-1x	PBMC	Ctrl	ctrl	YG	0.0627094
10_S1_L001:CATGCGGAGAGCATTA-1x	PBMC	Ctrl	ctrl	YG	0.0592914
10_S1_L001:CATGCGGAGCCAGACA-1x	PBMC	Ctrl	ctrl	YG	0.0827081
10_S1_L001:CATGCGGAGGCATCAG-1x	PBMC	Ctrl	ctrl	YG	0.275158
10_S1_L001:CATGCGGAGGGTGGGA-1x	PBMC	Ctrl	ctrl	YG	0.0396652
10_S1_L001:CATGCGGCACTACACA-1x	PBMC	Ctrl	ctrl	YG	0.0696176
10_S1_L001:CATGCGGCACTGGCGT-1x	PBMC	Ctrl	ctrl	YG	0.0614092
10_S1_L001:CATGCGGCAGCGCTTG-1x	PBMC	Ctrl	ctrl	YG	0.0352832
10_S1_L001:CATGCGGCATGGAATA-1x	PBMC	Ctrl	ctrl	YG	0.0613889
10_S1_L001:CATGCGGTCACACGAT-1x	PBMC	Ctrl	ctrl	YG	0.210069
10_S1_L001:CATGCGGTCACCATCC-1x	PBMC	Ctrl	ctrl	YG	0.0677216
10_S1_L001:CATGCGGTCCTACCGT-1x	PBMC	Ctrl	ctrl	YG	0.0556522
10_S1_L001:CATGCGGTCTTTGCGC-1x	PBMC	Ctrl	ctrl	YG	0.0706978
10_S1_L001:CATGCTCAGATACAGT-1x	PBMC	Ctrl	ctrl	YG	0.0722962
10_S1_L001:CATGCTCCACTCCACT-1x	PBMC	Ctrl	ctrl	YG	0.119385
10_S1_L001:CATGGATAGATGTTAG-1x	PBMC	Ctrl	ctrl	YG	0.159816
10_S1_L001:CATGGATAGCATACTC-1x	PBMC	Ctrl	ctrl	YG	0.21194
10_S1_L001:CATGGATAGGAGAGGC-1x	PBMC	Ctrl	ctrl	YG	0.201394
10_S1_L001:CATGGATGTCAGTCCG-1x	PBMC	Ctrl	ctrl	YG	0.0669202
10_S1_L001:CATGGATGTCTCGGGT-1x	PBMC	Ctrl	ctrl	YG	0.0700397
10_S1_L001:CATGGATGTTGCTTGA-1x	PBMC	Ctrl	ctrl	YG	0.0682135
10_S1_L001:CATGGATTCGCATAGT-1x	PBMC	Ctrl	ctrl	YG	0.196536
10_S1_L001:CATGGTAAGCAGTACG-1x	PBMC	Ctrl	ctrl	YG	0.162211
10_S1_L001:CATGGTACAACCCTCT-1x	PBMC	Ctrl	ctrl	YG	0.217977
10_S1_L001:CATGGTACAAGCAATA-1x	PBMC	Ctrl	ctrl	YG	0.0399329
10_S1_L001:CATGGTACACTCTCGT-1x	PBMC	Ctrl	ctrl	YG	0.136267
10_S1_L001:CATGGTAGTCCCGGTA-1x	PBMC	Ctrl	ctrl	YG	0.0847317
10_S1_L001:CATTCATAGTATTGCC-1x	PBMC	Ctrl	ctrl	YG	0.0632988
10_S1_L001:CATTCATGTCAGCTTA-1x	PBMC	Ctrl	ctrl	YG	0.195656
10_S1_L001:CATTCATGTCGAACGA-1x	PBMC	Ctrl	ctrl	YG	0.17794
10_S1_L001:CATTCATGTTGCATAC-1x	PBMC	Ctrl	ctrl	YG	0.23303
10_S1_L001:CATTCCGAGCATGCGA-1x	PBMC	Ctrl	ctrl	YG	0.0494946
10_S1_L001:CATTCCGAGCCAAGGT-1x	PBMC	Ctrl	ctrl	YG	0.0550255
10_S1_L001:CATTCCGAGTAATCCC-1x	PBMC	Ctrl	ctrl	YG	0.0134837
10_S1_L001:CATTCCGAGTGAATAC-1x	PBMC	Ctrl	ctrl	YG	0.0219538
10_S1_L001:CATTCCGCAATCTCTT-1x	PBMC	Ctrl	ctrl	YG	0.065288
10_S1_L001:CATTCCGGTGTATTCG-1x	PBMC	Ctrl	ctrl	YG	0.212376
10_S1_L001:CATTCCGTCAAGTTGC-1x	PBMC	Ctrl	ctrl	YG	0.0819171
10_S1_L001:CATTCCGTCTGCAGCG-1x	PBMC	Ctrl	ctrl	YG	0.0567761
10_S1_L001:CATTCTAAGAGAGCGG-1x	PBMC	Ctrl	ctrl	YG	0.0629255
10_S1_L001:CATTCTAAGTATGACA-1x	PBMC	Ctrl	ctrl	YG	0.0367385
10_S1_L001:CATTCTACAACGGTAG-1x	PBMC	Ctrl	ctrl	YG	0.0474178
10_S1_L001:CATTCTACAATTTCGG-1x	PBMC	Ctrl	ctrl	YG	0.0680254
10_S1_L001:CATTCTAGTCCGCAGT-1x	PBMC	Ctrl	ctrl	YG	0.14381
10_S1_L001:CATTCTAGTCCTTAAG-1x	PBMC	Ctrl	ctrl	YG	0.261742
10_S1_L001:CATTCTAGTTAAGCAA-1x	PBMC	Ctrl	ctrl	YG	0.0640315
10_S1_L001:CATTCTATCGGCAGTC-1x	PBMC	Ctrl	ctrl	YG	0.215164
10_S1_L001:CATTGAGCATCCTAAG-1x	PBMC	Ctrl	ctrl	YG	0.267001
10_S1_L001:CATTGAGCATTCTTCA-1x	PBMC	Ctrl	ctrl	YG	0.208655
10_S1_L001:CATTGAGGTGACTGTT-1x	PBMC	Ctrl	ctrl	YG	0.178874
10_S1_L001:CATTGAGGTGCCTACG-1x	PBMC	Ctrl	ctrl	YG	0.0845075
10_S1_L001:CATTGAGGTTTACCAG-1x	PBMC	Ctrl	ctrl	YG	0.0772535
10_S1_L001:CATTGAGTCAGGAAGC-1x	PBMC	Ctrl	ctrl	YG	0.0408731
10_S1_L001:CATTGAGTCGGACCAC-1x	PBMC	Ctrl	ctrl	YG	0.0184047
10_S1_L001:CATTGAGTCGTAACCA-1x	PBMC	Ctrl	ctrl	YG	0.0723278
10_S1_L001:CATTGAGTCTGTCAGA-1x	PBMC	Ctrl	ctrl	YG	0.061485
10_S1_L001:CATTGCCAGATGGTAT-1x	PBMC	Ctrl	ctrl	YG	0.131607
10_S1_L001:CATTGCCCAGAGGGTT-1x	PBMC	Ctrl	ctrl	YG	0.152182
10_S1_L001:CATTGCCCAGCATGCC-1x	PBMC	Ctrl	ctrl	YG	0.0485862
10_S1_L001:CATTGCCCAGCCCACA-1x	PBMC	Ctrl	ctrl	YG	0.197518
10_S1_L001:CATTGCCGTAGAATGT-1x	PBMC	Ctrl	ctrl	YG	0.065721
10_S1_L001:CATTGCCTCGCGCTGA-1x	PBMC	Ctrl	ctrl	YG	0.0316762
10_S1_L001:CATTGTTAGAGTCTTC-1x	PBMC	Ctrl	ctrl	YG	0.0471391
10_S1_L001:CATTGTTAGTTAGTGA-1x	PBMC	Ctrl	ctrl	YG	0.204419
10_S1_L001:CATTGTTCAACACAAA-1x	PBMC	Ctrl	ctrl	YG	0.0608616
10_S1_L001:CATTGTTCACGGGCTT-1x	PBMC	Ctrl	ctrl	YG	0.074509
10_S1_L001:CATTGTTCATCTGCGG-1x	PBMC	Ctrl	ctrl	YG	0.0440016
10_S1_L001:CATTGTTGTACTCGAT-1x	PBMC	Ctrl	ctrl	YG	0.102632
10_S1_L001:CATTGTTGTCCGGACT-1x	PBMC	Ctrl	ctrl	YG	0.21996
10_S1_L001:CATTGTTTCGCGAAGA-1x	PBMC	Ctrl	ctrl	YG	0.0542655
10_S1_L001:CATTTCAAGGAGGTTC-1x	PBMC	Ctrl	ctrl	YG	0.0448474
10_S1_L001:CATTTCACACCTGATA-1x	PBMC	Ctrl	ctrl	YG	0.0861485
10_S1_L001:CATTTCACACGCGTCA-1x	PBMC	Ctrl	ctrl	YG	0.120098
10_S1_L001:CATTTCACACGCTGAC-1x	PBMC	Ctrl	ctrl	YG	0.0481306
10_S1_L001:CATTTCACACGGCGTT-1x	PBMC	Ctrl	ctrl	YG	0.0786924
10_S1_L001:CATTTCACAGAAGCGT-1x	PBMC	Ctrl	ctrl	YG	0.267947
10_S1_L001:CATTTCACATGGAAGC-1x	PBMC	Ctrl	ctrl	YG	0.0819212
10_S1_L001:CATTTCAGTGGTACAG-1x	PBMC	Ctrl	ctrl	YG	0.0395595
10_S1_L001:CATTTCATCGAAGAAT-1x	PBMC	Ctrl	ctrl	YG	0.0881075
10_S1_L001:CATTTCATCGTCGACG-1x	PBMC	Ctrl	ctrl	YG	0.0318267
10_S1_L001:CCAAGCGAGATGATTG-1x	PBMC	Ctrl	ctrl	YG	0.0616625
10_S1_L001:CCAAGCGCATAGAAAC-1x	PBMC	Ctrl	ctrl	YG	0.222658
10_S1_L001:CCAAGCGTCATTTGCT-1x	PBMC	Ctrl	ctrl	YG	0.298347
10_S1_L001:CCAAGCGTCGCTACAA-1x	PBMC	Ctrl	ctrl	YG	0.0380298
10_S1_L001:CCAAGCGTCTGGTCAA-1x	PBMC	Ctrl	ctrl	YG	0.05046
10_S1_L001:CCAAGCGTCTGTGCGG-1x	PBMC	Ctrl	ctrl	YG	0.0607067
10_S1_L001:CCAATGAAGTTAGTAG-1x	PBMC	Ctrl	ctrl	YG	0.0166142
10_S1_L001:CCAATGACAGAGCTAG-1x	PBMC	Ctrl	ctrl	YG	0.0528362
10_S1_L001:CCAATGAGTTCTGAGT-1x	PBMC	Ctrl	ctrl	YG	0.270755
10_S1_L001:CCAATGAGTTGGGTTT-1x	PBMC	Ctrl	ctrl	YG	0.0693476
10_S1_L001:CCAATGATCGTGACTA-1x	PBMC	Ctrl	ctrl	YG	0.0485867
10_S1_L001:CCAATGATCTGACGCG-1x	PBMC	Ctrl	ctrl	YG	0.232457
10_S1_L001:CCAATTTAGGCAGTCA-1x	PBMC	Ctrl	ctrl	YG	0.076456
10_S1_L001:CCAATTTCATCGTCCT-1x	PBMC	Ctrl	ctrl	YG	0.063024
10_S1_L001:CCAATTTGTCCAGGTC-1x	PBMC	Ctrl	ctrl	YG	0.0350014
10_S1_L001:CCAATTTGTGCTGATT-1x	PBMC	Ctrl	ctrl	YG	0.0788873
10_S1_L001:CCAATTTTCCAACCAA-1x	PBMC	Ctrl	ctrl	YG	0.0727751
10_S1_L001:CCACAAAAGATGCTTC-1x	PBMC	Ctrl	ctrl	YG	0.202034
10_S1_L001:CCACAAAAGATGTAGT-1x	PBMC	Ctrl	ctrl	YG	0.0396402
10_S1_L001:CCACAAAAGGGCAGGA-1x	PBMC	Ctrl	ctrl	YG	0.101947
10_S1_L001:CCACAAACAAATTGCC-1x	PBMC	Ctrl	ctrl	YG	0.219506
10_S1_L001:CCACAAACACGCCACA-1x	PBMC	Ctrl	ctrl	YG	0.0883568
10_S1_L001:CCACAAACACTGAATC-1x	PBMC	Ctrl	ctrl	YG	0.200513
10_S1_L001:CCACAAAGTCACCACG-1x	PBMC	Ctrl	ctrl	YG	0.0349685
10_S1_L001:CCACAAAGTGTGGTCC-1x	PBMC	Ctrl	ctrl	YG	0.196313
10_S1_L001:CCACACTAGAGCAAGA-1x	PBMC	Ctrl	ctrl	YG	0.0242043
10_S1_L001:CCACACTAGGATACAT-1x	PBMC	Ctrl	ctrl	YG	0.0415025
10_S1_L001:CCACACTAGTTGCCCG-1x	PBMC	Ctrl	ctrl	YG	0.152123
10_S1_L001:CCACACTCAACTCGAT-1x	PBMC	Ctrl	ctrl	YG	0.063322
10_S1_L001:CCACACTCACTGTCGG-1x	PBMC	Ctrl	ctrl	YG	0.0411366
10_S1_L001:CCACACTCAGAGGGTT-1x	PBMC	Ctrl	ctrl	YG	0.0874902
10_S1_L001:CCACACTGTTCGAACT-1x	PBMC	Ctrl	ctrl	YG	0.0745928
10_S1_L001:CCACACTTCACTGATG-1x	PBMC	Ctrl	ctrl	YG	0.0350499
10_S1_L001:CCACCATCAATCGTCA-1x	PBMC	Ctrl	ctrl	YG	0.0690015
10_S1_L001:CCACCATGTTGTTGAC-1x	PBMC	Ctrl	ctrl	YG	0.229575
10_S1_L001:CCACCATTCTCAGAAC-1x	PBMC	Ctrl	ctrl	YG	0.305137
10_S1_L001:CCACGAGAGCGCAATG-1x	PBMC	Ctrl	ctrl	YG	0.0665495
10_S1_L001:CCACGAGAGTCTGGAG-1x	PBMC	Ctrl	ctrl	YG	0.236804
10_S1_L001:CCACGAGAGTGATTCC-1x	PBMC	Ctrl	ctrl	YG	-0.00378765
10_S1_L001:CCACGAGAGTTGGAGC-1x	PBMC	Ctrl	ctrl	YG	0.0274577
10_S1_L001:CCACGAGCAAGGACAC-1x	PBMC	Ctrl	ctrl	YG	0.174371
10_S1_L001:CCACGAGCACGGATCC-1x	PBMC	Ctrl	ctrl	YG	0.0749137
10_S1_L001:CCACGAGCATGAGAAT-1x	PBMC	Ctrl	ctrl	YG	0.0572547
10_S1_L001:CCACGAGGTAGAGCTG-1x	PBMC	Ctrl	ctrl	YG	0.219565
10_S1_L001:CCACGTTAGGGAGAAT-1x	PBMC	Ctrl	ctrl	YG	0.0341931
10_S1_L001:CCACGTTCACGCAGTC-1x	PBMC	Ctrl	ctrl	YG	0.251797
10_S1_L001:CCACGTTCACTCACTC-1x	PBMC	Ctrl	ctrl	YG	0.0896531
10_S1_L001:CCACGTTGTACCTATG-1x	PBMC	Ctrl	ctrl	YG	0.222556
10_S1_L001:CCACGTTGTTGTCAGT-1x	PBMC	Ctrl	ctrl	YG	0.0468435
10_S1_L001:CCACGTTTCGCGTGAC-1x	PBMC	Ctrl	ctrl	YG	0.238098
10_S1_L001:CCACTTGAGACGTCGA-1x	PBMC	Ctrl	ctrl	YG	0.0340474
10_S1_L001:CCACTTGAGATGCAGC-1x	PBMC	Ctrl	ctrl	YG	0.0833383
10_S1_L001:CCACTTGAGTCCCAGC-1x	PBMC	Ctrl	ctrl	YG	0.0334098
10_S1_L001:CCACTTGCATCGAAGG-1x	PBMC	Ctrl	ctrl	YG	0.0148013
10_S1_L001:CCACTTGTCGTTCTAT-1x	PBMC	Ctrl	ctrl	YG	0.0508122
10_S1_L001:CCATAAGAGTAGAGTT-1x	PBMC	Ctrl	ctrl	YG	0.154346
10_S1_L001:CCATAAGCAAAGCAAT-1x	PBMC	Ctrl	ctrl	YG	0.033026
10_S1_L001:CCATAAGCAAGACGGT-1x	PBMC	Ctrl	ctrl	YG	0.214928
10_S1_L001:CCATAAGCACACGTGC-1x	PBMC	Ctrl	ctrl	YG	0.100019
10_S1_L001:CCATAAGCATAGCACT-1x	PBMC	Ctrl	ctrl	YG	0.298142
10_S1_L001:CCATAAGCATCAGTCA-1x	PBMC	Ctrl	ctrl	YG	0.108342
10_S1_L001:CCATAAGCATTGAAGA-1x	PBMC	Ctrl	ctrl	YG	0.055728
10_S1_L001:CCATAAGGTATCGAGG-1x	PBMC	Ctrl	ctrl	YG	0.195659
10_S1_L001:CCATAAGTCATTGCGA-1x	PBMC	Ctrl	ctrl	YG	0.219156
10_S1_L001:CCATCACAGAAGGCTC-1x	PBMC	Ctrl	ctrl	YG	0.069295
10_S1_L001:CCATCACAGAGGTGCT-1x	PBMC	Ctrl	ctrl	YG	0.0546901
10_S1_L001:CCATCACAGCAGCACA-1x	PBMC	Ctrl	ctrl	YG	0.307745
10_S1_L001:CCATCACAGTAAGAGG-1x	PBMC	Ctrl	ctrl	YG	0.0243098
10_S1_L001:CCATCACAGTGAATAC-1x	PBMC	Ctrl	ctrl	YG	0.216803
10_S1_L001:CCATCACAGTGCAGCA-1x	PBMC	Ctrl	ctrl	YG	0.0230417
10_S1_L001:CCATCACCAATAGTCC-1x	PBMC	Ctrl	ctrl	YG	0.0423961
10_S1_L001:CCATCACCACTTGGGC-1x	PBMC	Ctrl	ctrl	YG	0.218393
10_S1_L001:CCATCACGTCAAATCC-1x	PBMC	Ctrl	ctrl	YG	0.0810315
10_S1_L001:CCATCACGTCGCATCG-1x	PBMC	Ctrl	ctrl	YG	0.278811
10_S1_L001:CCATCACTCTCGCGTT-1x	PBMC	Ctrl	ctrl	YG	0.263435
10_S1_L001:CCCAACTAGATTGATG-1x	PBMC	Ctrl	ctrl	YG	0.0407947
10_S1_L001:CCCAACTCAAGTTTGC-1x	PBMC	Ctrl	ctrl	YG	0.114495
10_S1_L001:CCCAACTCACCAGCTG-1x	PBMC	Ctrl	ctrl	YG	0.0341351
10_S1_L001:CCCAACTCAGAATCGG-1x	PBMC	Ctrl	ctrl	YG	0.266298
10_S1_L001:CCCAACTCAGAGGCTA-1x	PBMC	Ctrl	ctrl	YG	0.192015
10_S1_L001:CCCAACTCAGTAGGAC-1x	PBMC	Ctrl	ctrl	YG	0.230434
10_S1_L001:CCCAACTTCGACCCAG-1x	PBMC	Ctrl	ctrl	YG	0.0406296
10_S1_L001:CCCAACTTCGTCGCTT-1x	PBMC	Ctrl	ctrl	YG	0.155162
10_S1_L001:CCCATTGCAGAGGGTT-1x	PBMC	Ctrl	ctrl	YG	0.271666
10_S1_L001:CCCATTGGTGCTGATT-1x	PBMC	Ctrl	ctrl	YG	0.0812151
10_S1_L001:CCCATTGTCAAACTGC-1x	PBMC	Ctrl	ctrl	YG	0.0190608
10_S1_L001:CCCATTGTCCGCTTAC-1x	PBMC	Ctrl	ctrl	YG	0.29818
10_S1_L001:CCCATTGTCGCGATCG-1x	PBMC	Ctrl	ctrl	YG	0.0699943
10_S1_L001:CCCATTGTCGTAGGAG-1x	PBMC	Ctrl	ctrl	YG	0.00244725
10_S1_L001:CCCGAAGAGACTAGAT-1x	PBMC	Ctrl	ctrl	YG	0.267672
10_S1_L001:CCCGAAGAGGTTGGAC-1x	PBMC	Ctrl	ctrl	YG	0.061533
10_S1_L001:CCCGAAGAGTCAACAA-1x	PBMC	Ctrl	ctrl	YG	0.0576792
10_S1_L001:CCCGAAGGTAAGCTCT-1x	PBMC	Ctrl	ctrl	YG	0.105823
10_S1_L001:CCCGAAGGTATATGGA-1x	PBMC	Ctrl	ctrl	YG	0.315734
10_S1_L001:CCCGAAGGTCAAAGAT-1x	PBMC	Ctrl	ctrl	YG	0.0652875
10_S1_L001:CCCGAAGGTCTGCAAT-1x	PBMC	Ctrl	ctrl	YG	0.0451544
[truncated: 107,654 more rows]

## Sheet: BM
Cell_Barcode	Tissue	Condition	Dpi	Age	Aging-related scores
11_S2_L004:AAACCCAAGGAGAGTA-1x	BM	Ctrl	ctrl	YG	0.0902721
11_S2_L004:AAACCCAAGTTCCATG-1x	BM	Ctrl	ctrl	YG	0.0861014
11_S2_L004:AAACCCACAACTGCTA-1x	BM	Ctrl	ctrl	YG	0.0983004
11_S2_L004:AAACCCACATCCGTGG-1x	BM	Ctrl	ctrl	YG	0.01188
11_S2_L004:AAACCCAGTGCAGTGA-1x	BM	Ctrl	ctrl	YG	0.0988847
11_S2_L004:AAACCCAGTGTCCACG-1x	BM	Ctrl	ctrl	YG	0.0650047
11_S2_L004:AAACCCATCGCGAAGA-1x	BM	Ctrl	ctrl	YG	0.108007
11_S2_L004:AAACGAAAGAGCAGCT-1x	BM	Ctrl	ctrl	YG	0.0132337
11_S2_L004:AAACGAAAGTTCCTGA-1x	BM	Ctrl	ctrl	YG	0.17806
11_S2_L004:AAACGAACACCATATG-1x	BM	Ctrl	ctrl	YG	0.0748377
11_S2_L004:AAACGAACATTCTCTA-1x	BM	Ctrl	ctrl	YG	0.0476528
11_S2_L004:AAACGAAGTCTTTATC-1x	BM	Ctrl	ctrl	YG	0.0457161
11_S2_L004:AAACGAAGTGCACATT-1x	BM	Ctrl	ctrl	YG	0.122364
11_S2_L004:AAACGAAGTTGGCCTG-1x	BM	Ctrl	ctrl	YG	0.0977637
11_S2_L004:AAACGCTAGGGCAGTT-1x	BM	Ctrl	ctrl	YG	0.0818348
11_S2_L004:AAACGCTCAAGTTGGG-1x	BM	Ctrl	ctrl	YG	0.00772147
11_S2_L004:AAACGCTCAATTGCTG-1x	BM	Ctrl	ctrl	YG	0.0595319
11_S2_L004:AAACGCTCATGTGACT-1x	BM	Ctrl	ctrl	YG	0.211523
11_S2_L004:AAACGCTGTAGGCAAC-1x	BM	Ctrl	ctrl	YG	0.243101
11_S2_L004:AAACGCTGTCTACATG-1x	BM	Ctrl	ctrl	YG	0.129656
11_S2_L004:AAACGCTTCTGAGCAT-1x	BM	Ctrl	ctrl	YG	-7.76733e-06
11_S2_L004:AAAGAACAGAGATTCA-1x	BM	Ctrl	ctrl	YG	0.0863326
11_S2_L004:AAAGAACAGCCTGACC-1x	BM	Ctrl	ctrl	YG	0.211618
11_S2_L004:AAAGAACAGGTTACCT-1x	BM	Ctrl	ctrl	YG	0.0654341
11_S2_L004:AAAGAACCAAATGGTA-1x	BM	Ctrl	ctrl	YG	0.133256
11_S2_L004:AAAGAACCAACTCGAT-1x	BM	Ctrl	ctrl	YG	0.0460588
11_S2_L004:AAAGAACCAAGAGCTG-1x	BM	Ctrl	ctrl	YG	0.0992183
11_S2_L004:AAAGAACCACGTCGGT-1x	BM	Ctrl	ctrl	YG	0.0273971
11_S2_L004:AAAGAACCATTCGATG-1x	BM	Ctrl	ctrl	YG	0.0241752
11_S2_L004:AAAGAACGTTCCGTTC-1x	BM	Ctrl	ctrl	YG	0.204596
11_S2_L004:AAAGAACTCAACACGT-1x	BM	Ctrl	ctrl	YG	0.110611
11_S2_L004:AAAGAACTCAGGAAAT-1x	BM	Ctrl	ctrl	YG	0.301861
11_S2_L004:AAAGGATAGCTACTAC-1x	BM	Ctrl	ctrl	YG	0.0251937
11_S2_L004:AAAGGATCAAACGGCA-1x	BM	Ctrl	ctrl	YG	0.0710463
11_S2_L004:AAAGGATCACCGTGAC-1x	BM	Ctrl	ctrl	YG	0.0750276
11_S2_L004:AAAGGATCATCATCCC-1x	BM	Ctrl	ctrl	YG	0.049768
11_S2_L004:AAAGGATCATGACGAG-1x	BM	Ctrl	ctrl	YG	0.096122
11_S2_L004:AAAGGATGTATGAGCG-1x	BM	Ctrl	ctrl	YG	0.0336758
11_S2_L004:AAAGGATGTCACGTGC-1x	BM	Ctrl	ctrl	YG	0.082506
11_S2_L004:AAAGGATGTTAGAGTA-1x	BM	Ctrl	ctrl	YG	0.0795681
11_S2_L004:AAAGGATTCGTTCTAT-1x	BM	Ctrl	ctrl	YG	0.120183
11_S2_L004:AAAGGATTCTCTGACC-1x	BM	Ctrl	ctrl	YG	0.160826
11_S2_L004:AAAGGGCAGGGCATGT-1x	BM	Ctrl	ctrl	YG	0.107372
11_S2_L004:AAAGGGCAGGTCACAG-1x	BM	Ctrl	ctrl	YG	0.100691
11_S2_L004:AAAGGGCCACTTCATT-1x	BM	Ctrl	ctrl	YG	0.0750872
11_S2_L004:AAAGGGCTCCATTGGA-1x	BM	Ctrl	ctrl	YG	0.0736638
11_S2_L004:AAAGGGCTCCTAACAG-1x	BM	Ctrl	ctrl	YG	0.0578034
11_S2_L004:AAAGGGCTCGCTTTAT-1x	BM	Ctrl	ctrl	YG	0.254385
11_S2_L004:AAAGGGCTCTGGACCG-1x	BM	Ctrl	ctrl	YG	0.0504858
11_S2_L004:AAAGGTACAAGCGCAA-1x	BM	Ctrl	ctrl	YG	0.207924
11_S2_L004:AAAGGTAGTCGAACGA-1x	BM	Ctrl	ctrl	YG	0.0514851
11_S2_L004:AAAGGTATCTGGAAGG-1x	BM	Ctrl	ctrl	YG	0.174352
11_S2_L004:AAAGTCCAGCCTGTGC-1x	BM	Ctrl	ctrl	YG	0.0410451
11_S2_L004:AAAGTCCAGCTTTGTG-1x	BM	Ctrl	ctrl	YG	0.043052
11_S2_L004:AAAGTCCAGTTTGAGA-1x	BM	Ctrl	ctrl	YG	0.0393708
11_S2_L004:AAAGTCCCAACTGCCG-1x	BM	Ctrl	ctrl	YG	0.202663
11_S2_L004:AAAGTCCCACTATGTG-1x	BM	Ctrl	ctrl	YG	0.113206
11_S2_L004:AAAGTCCTCCTCTTTC-1x	BM	Ctrl	ctrl	YG	0.0174983
11_S2_L004:AAAGTGAAGAAATTGC-1x	BM	Ctrl	ctrl	YG	0.0629051
11_S2_L004:AAAGTGAAGAGGGTGG-1x	BM	Ctrl	ctrl	YG	0.102609
11_S2_L004:AAAGTGAAGGAATGTT-1x	BM	Ctrl	ctrl	YG	0.00706194
11_S2_L004:AAAGTGAAGTGAGCCA-1x	BM	Ctrl	ctrl	YG	0.115522
11_S2_L004:AAAGTGACAGAGGGTT-1x	BM	Ctrl	ctrl	YG	0.012905
11_S2_L004:AAAGTGACATGATAGA-1x	BM	Ctrl	ctrl	YG	0.0176689
11_S2_L004:AAAGTGAGTGGAACCA-1x	BM	Ctrl	ctrl	YG	-0.0121421
11_S2_L004:AAAGTGAGTTTCGACA-1x	BM	Ctrl	ctrl	YG	0.0864552
11_S2_L004:AAAGTGATCCGTGGTG-1x	BM	Ctrl	ctrl	YG	0.151889
11_S2_L004:AAAGTGATCTAAGCCA-1x	BM	Ctrl	ctrl	YG	0.0365252
11_S2_L004:AAATGGAAGATCCCGC-1x	BM	Ctrl	ctrl	YG	0.0695799
11_S2_L004:AAATGGAAGCGTGTCC-1x	BM	Ctrl	ctrl	YG	0.0615899
11_S2_L004:AAATGGAAGTTAACAG-1x	BM	Ctrl	ctrl	YG	0.0358921
11_S2_L004:AAATGGACACACACGC-1x	BM	Ctrl	ctrl	YG	0.0583625
11_S2_L004:AAATGGACAGGTACGA-1x	BM	Ctrl	ctrl	YG	0.0541989
11_S2_L004:AAATGGACATTAGGAA-1x	BM	Ctrl	ctrl	YG	0.0554431
11_S2_L004:AAATGGATCAAGCGTT-1x	BM	Ctrl	ctrl	YG	0.0748535
11_S2_L004:AAATGGATCAGGCGAA-1x	BM	Ctrl	ctrl	YG	0.0755164
11_S2_L004:AAATGGATCCCTGGTT-1x	BM	Ctrl	ctrl	YG	0.195863
11_S2_L004:AAATGGATCGTGAGAG-1x	BM	Ctrl	ctrl	YG	0.0817066
11_S2_L004:AAATGGATCTGATTCT-1x	BM	Ctrl	ctrl	YG	-0.00897409
11_S2_L004:AACAAAGAGAAGGTAG-1x	BM	Ctrl	ctrl	YG	0.107273
11_S2_L004:AACAAAGAGACCATTC-1x	BM	Ctrl	ctrl	YG	0.154384
11_S2_L004:AACAAAGAGGCGACAT-1x	BM	Ctrl	ctrl	YG	0.24837
11_S2_L004:AACAAAGAGGGTCTTT-1x	BM	Ctrl	ctrl	YG	0.0360378
11_S2_L004:AACAAAGAGGTACAGC-1x	BM	Ctrl	ctrl	YG	0.212412
11_S2_L004:AACAAAGAGGTGATCG-1x	BM	Ctrl	ctrl	YG	0.0545783
11_S2_L004:AACAAAGCAAACTGCT-1x	BM	Ctrl	ctrl	YG	0.0460789
11_S2_L004:AACAAAGCACTCCGAG-1x	BM	Ctrl	ctrl	YG	0.0453223
11_S2_L004:AACAAAGCAGCGAGTA-1x	BM	Ctrl	ctrl	YG	0.0323825
11_S2_L004:AACAAAGCAGCTGTCG-1x	BM	Ctrl	ctrl	YG	0.0811244
11_S2_L004:AACAAAGGTCTGTAGT-1x	BM	Ctrl	ctrl	YG	0.0552082
11_S2_L004:AACAAAGGTGAGCAGT-1x	BM	Ctrl	ctrl	YG	0.149977
11_S2_L004:AACAAAGGTGTCCAAT-1x	BM	Ctrl	ctrl	YG	0.0313913
11_S2_L004:AACAAAGGTTCTAAGC-1x	BM	Ctrl	ctrl	YG	0.0411117
11_S2_L004:AACAAAGTCGCTATTT-1x	BM	Ctrl	ctrl	YG	0.0779987
11_S2_L004:AACAACCAGATTAGAC-1x	BM	Ctrl	ctrl	YG	0.0705354
11_S2_L004:AACAACCAGGCTCTAT-1x	BM	Ctrl	ctrl	YG	-0.00761967
11_S2_L004:AACAACCCAATAACGA-1x	BM	Ctrl	ctrl	YG	0.0361694
11_S2_L004:AACAACCCACGAAGAC-1x	BM	Ctrl	ctrl	YG	0.0878428
11_S2_L004:AACAACCCATTAGGCT-1x	BM	Ctrl	ctrl	YG	0.0902549
11_S2_L004:AACAACCTCCGTAGTA-1x	BM	Ctrl	ctrl	YG	0.0835563
11_S2_L004:AACAACCTCGCGTTTC-1x	BM	Ctrl	ctrl	YG	0.236092
11_S2_L004:AACAACCTCTTCTCAA-1x	BM	Ctrl	ctrl	YG	0.105485
11_S2_L004:AACAAGAAGACCCTTA-1x	BM	Ctrl	ctrl	YG	0.130549
11_S2_L004:AACAAGAAGCACTCAT-1x	BM	Ctrl	ctrl	YG	0.210891
11_S2_L004:AACAAGACAAGTTTGC-1x	BM	Ctrl	ctrl	YG	0.0654898
11_S2_L004:AACAAGACAGTCAACT-1x	BM	Ctrl	ctrl	YG	0.0350259
11_S2_L004:AACAAGACATCTATCT-1x	BM	Ctrl	ctrl	YG	0.0569742
11_S2_L004:AACAAGAGTCTCTCCA-1x	BM	Ctrl	ctrl	YG	0.0540314
11_S2_L004:AACAAGAGTTATAGCC-1x	BM	Ctrl	ctrl	YG	0.122214
11_S2_L004:AACAAGATCCCATTCG-1x	BM	Ctrl	ctrl	YG	0.250967
11_S2_L004:AACAAGATCCCGAAAT-1x	BM	Ctrl	ctrl	YG	0.0656409
11_S2_L004:AACAAGATCCTCACCA-1x	BM	Ctrl	ctrl	YG	0.113683
11_S2_L004:AACACACAGGATAATC-1x	BM	Ctrl	ctrl	YG	0.08775
11_S2_L004:AACACACAGGTGCCAA-1x	BM	Ctrl	ctrl	YG	0.0200213
11_S2_L004:AACACACCATGATAGA-1x	BM	Ctrl	ctrl	YG	0.0796197
11_S2_L004:AACACACGTGTATACC-1x	BM	Ctrl	ctrl	YG	0.164299
11_S2_L004:AACACACTCACCACAA-1x	BM	Ctrl	ctrl	YG	0.130441
11_S2_L004:AACACACTCACTAGCA-1x	BM	Ctrl	ctrl	YG	0.0440928
11_S2_L004:AACACACTCCGTAGTA-1x	BM	Ctrl	ctrl	YG	0.224253
11_S2_L004:AACACACTCCTACAAG-1x	BM	Ctrl	ctrl	YG	0.344911
11_S2_L004:AACACACTCTGAGATC-1x	BM	Ctrl	ctrl	YG	0.0248933
11_S2_L004:AACAGGGAGCCATTCA-1x	BM	Ctrl	ctrl	YG	-0.0537123
11_S2_L004:AACAGGGAGCCTTCTC-1x	BM	Ctrl	ctrl	YG	0.0558998
11_S2_L004:AACAGGGAGGGATCGT-1x	BM	Ctrl	ctrl	YG	0.104269
11_S2_L004:AACAGGGCACCTAAAC-1x	BM	Ctrl	ctrl	YG	0.0335512
11_S2_L004:AACAGGGCAGCAGAAC-1x	BM	Ctrl	ctrl	YG	0.0908876
11_S2_L004:AACAGGGCATACTGTG-1x	BM	Ctrl	ctrl	YG	0.194342
11_S2_L004:AACAGGGTCCAATCTT-1x	BM	Ctrl	ctrl	YG	0.257018
11_S2_L004:AACAGGGTCCACCCTA-1x	BM	Ctrl	ctrl	YG	0.0523414
11_S2_L004:AACAGGGTCCGTCCTA-1x	BM	Ctrl	ctrl	YG	0.17368
11_S2_L004:AACCAACAGCCTTTCC-1x	BM	Ctrl	ctrl	YG	0.0931523
11_S2_L004:AACCAACAGGGATCTG-1x	BM	Ctrl	ctrl	YG	0.243594
11_S2_L004:AACCAACAGTTGTAAG-1x	BM	Ctrl	ctrl	YG	0.0452891
11_S2_L004:AACCAACTCAGCTGAT-1x	BM	Ctrl	ctrl	YG	0.18612
11_S2_L004:AACCACAAGCCATTTG-1x	BM	Ctrl	ctrl	YG	0.0619728
11_S2_L004:AACCACAAGGTTCTAC-1x	BM	Ctrl	ctrl	YG	0.0305146
11_S2_L004:AACCACAAGTCGGGAT-1x	BM	Ctrl	ctrl	YG	0.103678
11_S2_L004:AACCACACAGAACCGA-1x	BM	Ctrl	ctrl	YG	0.0493844
11_S2_L004:AACCACAGTGGATGAC-1x	BM	Ctrl	ctrl	YG	0.071196
11_S2_L004:AACCACAGTTGACTAC-1x	BM	Ctrl	ctrl	YG	0.0280839
11_S2_L004:AACCACATCACCTTGC-1x	BM	Ctrl	ctrl	YG	0.330856
11_S2_L004:AACCACATCATCGCCT-1x	BM	Ctrl	ctrl	YG	-0.00239053
11_S2_L004:AACCATGAGGCGATAC-1x	BM	Ctrl	ctrl	YG	0.222788
11_S2_L004:AACCATGAGGTGATAT-1x	BM	Ctrl	ctrl	YG	0.0484918
11_S2_L004:AACCATGAGGTTTACC-1x	BM	Ctrl	ctrl	YG	0.056296
11_S2_L004:AACCATGAGTGGAAAG-1x	BM	Ctrl	ctrl	YG	0.0340648
11_S2_L004:AACCATGGTATCGCTA-1x	BM	Ctrl	ctrl	YG	0.0562663
11_S2_L004:AACCATGGTGAGACCA-1x	BM	Ctrl	ctrl	YG	0.0310677
11_S2_L004:AACCATGGTTGCCAAT-1x	BM	Ctrl	ctrl	YG	0.0980101
11_S2_L004:AACCCAAAGTGCAGGT-1x	BM	Ctrl	ctrl	YG	0.0596858
11_S2_L004:AACCCAACAACCAATC-1x	BM	Ctrl	ctrl	YG	-0.00797109
11_S2_L004:AACCCAACAACCCTAA-1x	BM	Ctrl	ctrl	YG	0.0133462
11_S2_L004:AACCCAACATAATGCC-1x	BM	Ctrl	ctrl	YG	0.0503126
11_S2_L004:AACCCAACATCGGAAG-1x	BM	Ctrl	ctrl	YG	0.0285636
11_S2_L004:AACCCAAGTGGTCTCG-1x	BM	Ctrl	ctrl	YG	0.0893699
11_S2_L004:AACCCAAGTTGGTGTT-1x	BM	Ctrl	ctrl	YG	0.0584152
11_S2_L004:AACCCAATCGAACCAT-1x	BM	Ctrl	ctrl	YG	0.0613717
11_S2_L004:AACCCAATCGACACCG-1x	BM	Ctrl	ctrl	YG	0.092397
11_S2_L004:AACCCAATCGGTGTTA-1x	BM	Ctrl	ctrl	YG	0.0544548
11_S2_L004:AACCTGAAGACGAAGA-1x	BM	Ctrl	ctrl	YG	0.0733524
11_S2_L004:AACCTGAAGGTAAGGA-1x	BM	Ctrl	ctrl	YG	0.0523644
11_S2_L004:AACCTGAAGGTAGACC-1x	BM	Ctrl	ctrl	YG	0.0577907
11_S2_L004:AACCTGACACTACAGT-1x	BM	Ctrl	ctrl	YG	0.123379
11_S2_L004:AACCTGACAGAGTTGG-1x	BM	Ctrl	ctrl	YG	0.0594276
11_S2_L004:AACCTGACATCGATAC-1x	BM	Ctrl	ctrl	YG	0.0257283
11_S2_L004:AACCTGACATGTTCAG-1x	BM	Ctrl	ctrl	YG	0.0307267
11_S2_L004:AACCTGAGTTGGGATG-1x	BM	Ctrl	ctrl	YG	0.0553182
11_S2_L004:AACCTTTAGATAACAC-1x	BM	Ctrl	ctrl	YG	0.131137
11_S2_L004:AACCTTTCAGTGGTGA-1x	BM	Ctrl	ctrl	YG	0.015176
11_S2_L004:AACCTTTCATGACTTG-1x	BM	Ctrl	ctrl	YG	0.342565
11_S2_L004:AACCTTTGTAACAAGT-1x	BM	Ctrl	ctrl	YG	0.0139622
11_S2_L004:AACCTTTGTCTACATG-1x	BM	Ctrl	ctrl	YG	0.0677307
11_S2_L004:AACCTTTGTTAGAAAC-1x	BM	Ctrl	ctrl	YG	0.142586
11_S2_L004:AACCTTTGTTGAAGTA-1x	BM	Ctrl	ctrl	YG	0.0570509
11_S2_L004:AACCTTTTCGCGTGAC-1x	BM	Ctrl	ctrl	YG	0.175625
11_S2_L004:AACGAAAAGAGCTGAC-1x	BM	Ctrl	ctrl	YG	0.0205421
11_S2_L004:AACGAAACACTCGATA-1x	BM	Ctrl	ctrl	YG	0.345222
11_S2_L004:AACGAAACAGACCCGT-1x	BM	Ctrl	ctrl	YG	0.0881212
11_S2_L004:AACGAAACAGTGGCTC-1x	BM	Ctrl	ctrl	YG	-0.0020925
11_S2_L004:AACGAAACATAGTCGT-1x	BM	Ctrl	ctrl	YG	0.0615728
11_S2_L004:AACGAAAGTGTGAATA-1x	BM	Ctrl	ctrl	YG	0.12103
11_S2_L004:AACGAAATCTGTACAG-1x	BM	Ctrl	ctrl	YG	0.0103957
11_S2_L004:AACGGGACAACCCTAA-1x	BM	Ctrl	ctrl	YG	0.140504
11_S2_L004:AACGGGACACAGTACT-1x	BM	Ctrl	ctrl	YG	0.0805837
11_S2_L004:AACGGGACAGCGTATT-1x	BM	Ctrl	ctrl	YG	0.0470667
11_S2_L004:AACGGGACATCCTGTC-1x	BM	Ctrl	ctrl	YG	0.219333
11_S2_L004:AACGGGAGTACAGAGC-1x	BM	Ctrl	ctrl	YG	0.0511164
11_S2_L004:AACGGGAGTCTTTATC-1x	BM	Ctrl	ctrl	YG	0.172685
11_S2_L004:AACGGGAGTGAGACGT-1x	BM	Ctrl	ctrl	YG	0.103287
11_S2_L004:AACGGGAGTTGTATGC-1x	BM	Ctrl	ctrl	YG	0.0478691
11_S2_L004:AACGGGATCCGGCAAC-1x	BM	Ctrl	ctrl	YG	0.121891
11_S2_L004:AACGGGATCGGACAAG-1x	BM	Ctrl	ctrl	YG	0.0341056
11_S2_L004:AACGTCAAGAGCATAT-1x	BM	Ctrl	ctrl	YG	0.0734827
11_S2_L004:AACGTCAAGATGCTTC-1x	BM	Ctrl	ctrl	YG	0.10417
11_S2_L004:AACGTCAAGCTTGTGT-1x	BM	Ctrl	ctrl	YG	0.0450745
11_S2_L004:AACGTCACAGCAGTGA-1x	BM	Ctrl	ctrl	YG	0.019767
11_S2_L004:AACGTCAGTATTGGCT-1x	BM	Ctrl	ctrl	YG	0.0343967
11_S2_L004:AACGTCAGTGCCTAAT-1x	BM	Ctrl	ctrl	YG	0.0678461
11_S2_L004:AACGTCATCTCAACCC-1x	BM	Ctrl	ctrl	YG	0.03703
11_S2_L004:AACTTCTAGATACCAA-1x	BM	Ctrl	ctrl	YG	0.0707514
11_S2_L004:AACTTCTAGTAGATCA-1x	BM	Ctrl	ctrl	YG	-0.0528834
11_S2_L004:AACTTCTAGTGATCGG-1x	BM	Ctrl	ctrl	YG	0.00820059
11_S2_L004:AACTTCTCAAATCGTC-1x	BM	Ctrl	ctrl	YG	0.1446
11_S2_L004:AACTTCTCAACTGCCG-1x	BM	Ctrl	ctrl	YG	0.165519
11_S2_L004:AACTTCTCAAGTGGGT-1x	BM	Ctrl	ctrl	YG	0.293148
11_S2_L004:AACTTCTCAATACAGA-1x	BM	Ctrl	ctrl	YG	0.0327883
11_S2_L004:AACTTCTCAATGCTCA-1x	BM	Ctrl	ctrl	YG	0.0465992
11_S2_L004:AACTTCTGTATGTGTC-1x	BM	Ctrl	ctrl	YG	0.0482014
11_S2_L004:AACTTCTGTGGTGATG-1x	BM	Ctrl	ctrl	YG	0.163811
11_S2_L004:AACTTCTTCCGACGGT-1x	BM	Ctrl	ctrl	YG	0.0664684
11_S2_L004:AAGAACACACATGGTT-1x	BM	Ctrl	ctrl	YG	0.0528422
11_S2_L004:AAGAACACACCAATTG-1x	BM	Ctrl	ctrl	YG	0.0652364
11_S2_L004:AAGAACACAGAGCGTA-1x	BM	Ctrl	ctrl	YG	-0.0261964
11_S2_L004:AAGAACAGTATCTCGA-1x	BM	Ctrl	ctrl	YG	0.0181359
11_S2_L004:AAGAACAGTTATAGCC-1x	BM	Ctrl	ctrl	YG	0.0667937
11_S2_L004:AAGAACAGTTGATGTC-1x	BM	Ctrl	ctrl	YG	0.0596976
11_S2_L004:AAGAACATCTCGACGG-1x	BM	Ctrl	ctrl	YG	0.167915
11_S2_L004:AAGACAAAGGCTCTCG-1x	BM	Ctrl	ctrl	YG	-0.0662709
11_S2_L004:AAGACAAAGGGAGGAC-1x	BM	Ctrl	ctrl	YG	0.0424642
11_S2_L004:AAGACAAAGGGCCCTT-1x	BM	Ctrl	ctrl	YG	0.0642765
11_S2_L004:AAGACAACAAGACAAT-1x	BM	Ctrl	ctrl	YG	0.0878587
11_S2_L004:AAGACAACACTAGAGG-1x	BM	Ctrl	ctrl	YG	0.0575036
11_S2_L004:AAGACAACAGCAGAAC-1x	BM	Ctrl	ctrl	YG	0.127084
11_S2_L004:AAGACAAGTAGTGATA-1x	BM	Ctrl	ctrl	YG	0.270141
11_S2_L004:AAGACAAGTCCTGTCT-1x	BM	Ctrl	ctrl	YG	0.17767
11_S2_L004:AAGACAAGTTATGGTC-1x	BM	Ctrl	ctrl	YG	0.0189788
11_S2_L004:AAGACAATCCTCTCTT-1x	BM	Ctrl	ctrl	YG	0.0367579
11_S2_L004:AAGACAATCTCCATAT-1x	BM	Ctrl	ctrl	YG	0.0402074
11_S2_L004:AAGACTCAGACTTCCA-1x	BM	Ctrl	ctrl	YG	0.0741455
11_S2_L004:AAGACTCAGCTATCCA-1x	BM	Ctrl	ctrl	YG	0.0327301
11_S2_L004:AAGACTCCACCGTCGA-1x	BM	Ctrl	ctrl	YG	0.0583417
11_S2_L004:AAGACTCGTACAGTCT-1x	BM	Ctrl	ctrl	YG	0.0972355
11_S2_L004:AAGACTCGTATCGCGC-1x	BM	Ctrl	ctrl	YG	0.0778492
11_S2_L004:AAGACTCGTGTGGTCC-1x	BM	Ctrl	ctrl	YG	0.172205
11_S2_L004:AAGACTCGTTACGTAC-1x	BM	Ctrl	ctrl	YG	0.0543251
11_S2_L004:AAGACTCGTTAGAGTA-1x	BM	Ctrl	ctrl	YG	0.071078
11_S2_L004:AAGACTCTCCAATCCC-1x	BM	Ctrl	ctrl	YG	0.240788
11_S2_L004:AAGATAGAGTCCTGTA-1x	BM	Ctrl	ctrl	YG	0.0549567
11_S2_L004:AAGATAGCACAGCATT-1x	BM	Ctrl	ctrl	YG	0.049356
11_S2_L004:AAGATAGCAGAAATTG-1x	BM	Ctrl	ctrl	YG	0.0658142
11_S2_L004:AAGATAGCAGTGGGTA-1x	BM	Ctrl	ctrl	YG	0.0494252
11_S2_L004:AAGATAGGTCTGATAC-1x	BM	Ctrl	ctrl	YG	0.132025
11_S2_L004:AAGATAGTCAAATAGG-1x	BM	Ctrl	ctrl	YG	0.0611235
11_S2_L004:AAGATAGTCAACCCGG-1x	BM	Ctrl	ctrl	YG	0.156308
11_S2_L004:AAGATAGTCATCAGTG-1x	BM	Ctrl	ctrl	YG	0.065504
11_S2_L004:AAGATAGTCGCACGGT-1x	BM	Ctrl	ctrl	YG	0.038915
11_S2_L004:AAGATAGTCTCCGTGT-1x	BM	Ctrl	ctrl	YG	0.00423548
11_S2_L004:AAGCATCAGAAACTGT-1x	BM	Ctrl	ctrl	YG	0.0809579
11_S2_L004:AAGCATCAGCGTTCAT-1x	BM	Ctrl	ctrl	YG	0.0578849
11_S2_L004:AAGCATCAGGATTCCT-1x	BM	Ctrl	ctrl	YG	0.0791212
11_S2_L004:AAGCATCAGTCACGCC-1x	BM	Ctrl	ctrl	YG	0.163062
11_S2_L004:AAGCATCAGTGGTTGG-1x	BM	Ctrl	ctrl	YG	0.0623504
11_S2_L004:AAGCATCCAGTTAAAG-1x	BM	Ctrl	ctrl	YG	0.0670722
11_S2_L004:AAGCATCTCAATCAGC-1x	BM	Ctrl	ctrl	YG	0.0354263
11_S2_L004:AAGCATCTCCGTGGTG-1x	BM	Ctrl	ctrl	YG	0.0287141
11_S2_L004:AAGCATCTCGGTAACT-1x	BM	Ctrl	ctrl	YG	0.0624686
11_S2_L004:AAGCATCTCTAGGAAA-1x	BM	Ctrl	ctrl	YG	-0.0655894
11_S2_L004:AAGCCATAGTATCTGC-1x	BM	Ctrl	ctrl	YG	0.0379552
11_S2_L004:AAGCCATCACTACCGG-1x	BM	Ctrl	ctrl	YG	0.0398827
11_S2_L004:AAGCCATCACTCACTC-1x	BM	Ctrl	ctrl	YG	0.0845174
11_S2_L004:AAGCCATCAGCACAAG-1x	BM	Ctrl	ctrl	YG	0.080375
11_S2_L004:AAGCCATTCATCGCCT-1x	BM	Ctrl	ctrl	YG	0.163198
11_S2_L004:AAGCCATTCATTGCGA-1x	BM	Ctrl	ctrl	YG	0.0696079
11_S2_L004:AAGCCATTCGGACTTA-1x	BM	Ctrl	ctrl	YG	-0.0167131
11_S2_L004:AAGCCATTCGTCAACA-1x	BM	Ctrl	ctrl	YG	0.100386
11_S2_L004:AAGCGAGAGGATTACA-1x	BM	Ctrl	ctrl	YG	0.261368
11_S2_L004:AAGCGAGAGGTGCCTC-1x	BM	Ctrl	ctrl	YG	0.0610691
11_S2_L004:AAGCGAGCAAGTGATA-1x	BM	Ctrl	ctrl	YG	0.0243225
11_S2_L004:AAGCGAGCATGTGCTA-1x	BM	Ctrl	ctrl	YG	0.0170866
11_S2_L004:AAGCGAGGTAGTCTGT-1x	BM	Ctrl	ctrl	YG	0.15087
11_S2_L004:AAGCGAGGTCCAACGC-1x	BM	Ctrl	ctrl	YG	0.121371
11_S2_L004:AAGCGTTAGAACCGCA-1x	BM	Ctrl	ctrl	YG	0.117664
11_S2_L004:AAGCGTTCACTCAGAT-1x	BM	Ctrl	ctrl	YG	-0.00425482
11_S2_L004:AAGCGTTCATAGAAAC-1x	BM	Ctrl	ctrl	YG	0.0224445
11_S2_L004:AAGCGTTCATCCGGTG-1x	BM	Ctrl	ctrl	YG	0.0856802
11_S2_L004:AAGCGTTGTCGTCGGT-1x	BM	Ctrl	ctrl	YG	0.290538
11_S2_L004:AAGCGTTGTTAGTTCG-1x	BM	Ctrl	ctrl	YG	0.0621114
11_S2_L004:AAGCGTTGTTGCATTG-1x	BM	Ctrl	ctrl	YG	0.118819
11_S2_L004:AAGCGTTTCATTGGTG-1x	BM	Ctrl	ctrl	YG	0.0256302
11_S2_L004:AAGCGTTTCCGAGAAG-1x	BM	Ctrl	ctrl	YG	0.163853
11_S2_L004:AAGCGTTTCTCCTGTG-1x	BM	Ctrl	ctrl	YG	0.100645
11_S2_L004:AAGGAATAGCTATCCA-1x	BM	Ctrl	ctrl	YG	0.0804367
11_S2_L004:AAGGAATAGGTAGTAT-1x	BM	Ctrl	ctrl	YG	0.187569
11_S2_L004:AAGGAATCACACAGCC-1x	BM	Ctrl	ctrl	YG	0.0581279
11_S2_L004:AAGGAATCAGGGATAC-1x	BM	Ctrl	ctrl	YG	0.199868
11_S2_L004:AAGGAATGTCTTCATT-1x	BM	Ctrl	ctrl	YG	0.184164
11_S2_L004:AAGGAATGTGCATCTA-1x	BM	Ctrl	ctrl	YG	0.203613
11_S2_L004:AAGGAATTCACTTGTT-1x	BM	Ctrl	ctrl	YG	0.00565068
11_S2_L004:AAGGAATTCAGGGATG-1x	BM	Ctrl	ctrl	YG	0.144348
11_S2_L004:AAGGAATTCCGGTTCT-1x	BM	Ctrl	ctrl	YG	0.0940536
11_S2_L004:AAGGTAAAGAGTGTGC-1x	BM	Ctrl	ctrl	YG	0.0909717
11_S2_L004:AAGGTAAAGGATTTCC-1x	BM	Ctrl	ctrl	YG	0.0224534
11_S2_L004:AAGGTAACAATGTTGC-1x	BM	Ctrl	ctrl	YG	0.0518049
11_S2_L004:AAGGTAAGTACAAACA-1x	BM	Ctrl	ctrl	YG	0.0137491
11_S2_L004:AAGGTAAGTTCATCGA-1x	BM	Ctrl	ctrl	YG	0.0370316
11_S2_L004:AAGGTAAGTTCTCCTG-1x	BM	Ctrl	ctrl	YG	0.0627845
11_S2_L004:AAGGTAATCCCATACC-1x	BM	Ctrl	ctrl	YG	0.194063
11_S2_L004:AAGTACCAGGGTCACA-1x	BM	Ctrl	ctrl	YG	0.268204
11_S2_L004:AAGTACCCACTAGGTT-1x	BM	Ctrl	ctrl	YG	0.299333
11_S2_L004:AAGTACCCAGCGAGTA-1x	BM	Ctrl	ctrl	YG	0.0561432
11_S2_L004:AAGTACCGTAAGGCCA-1x	BM	Ctrl	ctrl	YG	0.0477145
11_S2_L004:AAGTACCGTCGTCATA-1x	BM	Ctrl	ctrl	YG	0.0330939
11_S2_L004:AAGTACCTCATCACTT-1x	BM	Ctrl	ctrl	YG	0.0463514
11_S2_L004:AAGTACCTCATCGGGC-1x	BM	Ctrl	ctrl	YG	0.0849977
11_S2_L004:AAGTACCTCTGAGCAT-1x	BM	Ctrl	ctrl	YG	0.0331891
11_S2_L004:AAGTCGTAGCATTGAA-1x	BM	Ctrl	ctrl	YG	0.157589
11_S2_L004:AAGTCGTAGGATTTGA-1x	BM	Ctrl	ctrl	YG	0.0804615
11_S2_L004:AAGTCGTCAGTAACGG-1x	BM	Ctrl	ctrl	YG	0.133238
11_S2_L004:AAGTCGTTCATTCACT-1x	BM	Ctrl	ctrl	YG	0.0535179
11_S2_L004:AAGTCGTTCGATCCAA-1x	BM	Ctrl	ctrl	YG	-0.0294182
11_S2_L004:AAGTCGTTCGGTAACT-1x	BM	Ctrl	ctrl	YG	0.0581362
11_S2_L004:AAGTGAACACATTGTG-1x	BM	Ctrl	ctrl	YG	0.123553
11_S2_L004:AAGTGAACAGGACAGT-1x	BM	Ctrl	ctrl	YG	0.174282
11_S2_L004:AAGTGAAGTACGAGTG-1x	BM	Ctrl	ctrl	YG	0.0612466
11_S2_L004:AAGTGAAGTAGTCGTT-1x	BM	Ctrl	ctrl	YG	0.053594
11_S2_L004:AAGTGAAGTATCGCGC-1x	BM	Ctrl	ctrl	YG	0.0609792
11_S2_L004:AAGTGAATCCGAAGGA-1x	BM	Ctrl	ctrl	YG	0.293707
11_S2_L004:AAGTGAATCGACGCGT-1x	BM	Ctrl	ctrl	YG	0.0851321
11_S2_L004:AAGTTCGAGTCATCGT-1x	BM	Ctrl	ctrl	YG	0.333732
11_S2_L004:AAGTTCGCATCGAACT-1x	BM	Ctrl	ctrl	YG	0.191668
11_S2_L004:AAGTTCGGTTAAAGTG-1x	BM	Ctrl	ctrl	YG	0.0622334
11_S2_L004:AATAGAGAGGTCACAG-1x	BM	Ctrl	ctrl	YG	0.0811647
11_S2_L004:AATAGAGAGTCCCTAA-1x	BM	Ctrl	ctrl	YG	0.109301
11_S2_L004:AATAGAGCAACCACAT-1x	BM	Ctrl	ctrl	YG	0.160771
11_S2_L004:AATAGAGCACACAGAG-1x	BM	Ctrl	ctrl	YG	0.0520051
11_S2_L004:AATAGAGCACACGGAA-1x	BM	Ctrl	ctrl	YG	0.0732687
11_S2_L004:AATAGAGCACCGTGAC-1x	BM	Ctrl	ctrl	YG	0.291312
11_S2_L004:AATAGAGCACTCTGCT-1x	BM	Ctrl	ctrl	YG	0.0361343
11_S2_L004:AATAGAGGTCGCACAC-1x	BM	Ctrl	ctrl	YG	0.0575143
11_S2_L004:AATAGAGGTTCCAGGC-1x	BM	Ctrl	ctrl	YG	0.0841583
11_S2_L004:AATAGAGGTTCTCACC-1x	BM	Ctrl	ctrl	YG	0.106266
11_S2_L004:AATAGAGTCTCGCTCA-1x	BM	Ctrl	ctrl	YG	0.0429312
11_S2_L004:AATCACGAGCAATAAC-1x	BM	Ctrl	ctrl	YG	0.0593136
11_S2_L004:AATCACGAGGCACAAC-1x	BM	Ctrl	ctrl	YG	0.070434
11_S2_L004:AATCACGCAACTCGAT-1x	BM	Ctrl	ctrl	YG	0.16789
11_S2_L004:AATCACGCACAGCGCT-1x	BM	Ctrl	ctrl	YG	0.276532
11_S2_L004:AATCACGCAGCGACAA-1x	BM	Ctrl	ctrl	YG	0.00762685
11_S2_L004:AATCACGTCCCATTTA-1x	BM	Ctrl	ctrl	YG	0.232582
11_S2_L004:AATCACGTCCGTTTCG-1x	BM	Ctrl	ctrl	YG	0.0110009
11_S2_L004:AATCGACAGCACGGAT-1x	BM	Ctrl	ctrl	YG	0.0540484
11_S2_L004:AATCGACAGCAGGGAG-1x	BM	Ctrl	ctrl	YG	0.101395
11_S2_L004:AATCGACAGCGACATG-1x	BM	Ctrl	ctrl	YG	0.104011
11_S2_L004:AATCGACAGCTCCCTT-1x	BM	Ctrl	ctrl	YG	0.104743
11_S2_L004:AATCGACAGTTGCTCA-1x	BM	Ctrl	ctrl	YG	0.0563023
11_S2_L004:AATCGACCAGAAACCG-1x	BM	Ctrl	ctrl	YG	0.0981833
11_S2_L004:AATCGACCATAGATGA-1x	BM	Ctrl	ctrl	YG	0.0731673
11_S2_L004:AATCGACCATATTCGG-1x	BM	Ctrl	ctrl	YG	0.0547948
11_S2_L004:AATCGACGTTAGGAGC-1x	BM	Ctrl	ctrl	YG	0.221706
11_S2_L004:AATCGTGAGGAGGTTC-1x	BM	Ctrl	ctrl	YG	0.0481203
11_S2_L004:AATCGTGCATCCTATT-1x	BM	Ctrl	ctrl	YG	-0.0214917
11_S2_L004:AATCGTGGTAGAGGAA-1x	BM	Ctrl	ctrl	YG	0.076031
11_S2_L004:AATCGTGGTTCGTAAC-1x	BM	Ctrl	ctrl	YG	0.025321
11_S2_L004:AATCGTGGTTGGTGTT-1x	BM	Ctrl	ctrl	YG	0.0280432
11_S2_L004:AATGAAGAGTATGGAT-1x	BM	Ctrl	ctrl	YG	0.109271
11_S2_L004:AATGAAGCACGAAAGC-1x	BM	Ctrl	ctrl	YG	0.281048
11_S2_L004:AATGAAGGTGACTATC-1x	BM	Ctrl	ctrl	YG	0.231387
11_S2_L004:AATGAAGTCACTGATG-1x	BM	Ctrl	ctrl	YG	0.0262995
11_S2_L004:AATGACCCAAAGGCTG-1x	BM	Ctrl	ctrl	YG	0.145475
11_S2_L004:AATGACCCAAATGCGG-1x	BM	Ctrl	ctrl	YG	0.0641606
11_S2_L004:AATGACCGTCGCGTTG-1x	BM	Ctrl	ctrl	YG	0.00717493
11_S2_L004:AATGACCGTCTCTCCA-1x	BM	Ctrl	ctrl	YG	0.0454548
11_S2_L004:AATGACCGTGCACATT-1x	BM	Ctrl	ctrl	YG	0.0104021
11_S2_L004:AATGACCTCATAGAGA-1x	BM	Ctrl	ctrl	YG	0.0219221
11_S2_L004:AATGACCTCGAGTGGA-1x	BM	Ctrl	ctrl	YG	0.0625205
11_S2_L004:AATGACCTCGCTCTAC-1x	BM	Ctrl	ctrl	YG	0.0562681
11_S2_L004:AATGCCAAGAAGCTCG-1x	BM	Ctrl	ctrl	YG	0.0492116
11_S2_L004:AATGCCAAGCGTTCCG-1x	BM	Ctrl	ctrl	YG	0.0379382
11_S2_L004:AATGCCACACTGGACC-1x	BM	Ctrl	ctrl	YG	0.0652997
11_S2_L004:AATGCCACAGTATGAA-1x	BM	Ctrl	ctrl	YG	0.12573
11_S2_L004:AATGCCACATTAGGAA-1x	BM	Ctrl	ctrl	YG	0.279746
11_S2_L004:AATGCCAGTAATGATG-1x	BM	Ctrl	ctrl	YG	0.293608
11_S2_L004:AATGCCAGTGATTAGA-1x	BM	Ctrl	ctrl	YG	0.0901738
11_S2_L004:AATGGAAAGGAACTAT-1x	BM	Ctrl	ctrl	YG	0.190009
11_S2_L004:AATGGAACATACCGTA-1x	BM	Ctrl	ctrl	YG	0.110449
11_S2_L004:AATGGAAGTGATACAA-1x	BM	Ctrl	ctrl	YG	0.226148
11_S2_L004:AATGGAATCAACTCTT-1x	BM	Ctrl	ctrl	YG	0.0398564
11_S2_L004:AATGGAATCCCATTTA-1x	BM	Ctrl	ctrl	YG	0.0836655
11_S2_L004:AATGGCTCAAAGGATT-1x	BM	Ctrl	ctrl	YG	0.0720859
11_S2_L004:AATGGCTCAGCAGTCC-1x	BM	Ctrl	ctrl	YG	0.0915935
11_S2_L004:AATGGCTCAGCCATTA-1x	BM	Ctrl	ctrl	YG	0.0373116
11_S2_L004:AATGGCTCATGCCGGT-1x	BM	Ctrl	ctrl	YG	0.253169
11_S2_L004:AATGGCTGTCGTAATC-1x	BM	Ctrl	ctrl	YG	0.0975873
11_S2_L004:AATGGCTGTGGATTTC-1x	BM	Ctrl	ctrl	YG	0.061256
11_S2_L004:AATGGCTGTTGCACGC-1x	BM	Ctrl	ctrl	YG	0.0565569
11_S2_L004:AATGGCTGTTGTCCCT-1x	BM	Ctrl	ctrl	YG	0.0970741
11_S2_L004:AATGGCTTCAAACGTC-1x	BM	Ctrl	ctrl	YG	0.067672
11_S2_L004:AATGGCTTCACCCTCA-1x	BM	Ctrl	ctrl	YG	0.0659948
11_S2_L004:AATTCCTAGATAGCAT-1x	BM	Ctrl	ctrl	YG	0.0630195
11_S2_L004:AATTCCTAGCATCAAA-1x	BM	Ctrl	ctrl	YG	0.066079
11_S2_L004:AATTCCTTCGACGAGA-1x	BM	Ctrl	ctrl	YG	0.111297
11_S2_L004:AATTTCCAGGTAGTAT-1x	BM	Ctrl	ctrl	YG	0.0351535
11_S2_L004:AATTTCCCACGTGAGA-1x	BM	Ctrl	ctrl	YG	0.0128407
11_S2_L004:AATTTCCCATACAGCT-1x	BM	Ctrl	ctrl	YG	0.0286289
11_S2_L004:AATTTCCCATTGCCGG-1x	BM	Ctrl	ctrl	YG	0.132803
11_S2_L004:AATTTCCGTATGGTAA-1x	BM	Ctrl	ctrl	YG	0.0590271
11_S2_L004:AATTTCCGTTATAGCC-1x	BM	Ctrl	ctrl	YG	-0.00513211
11_S2_L004:ACAAAGAAGCCAGAGT-1x	BM	Ctrl	ctrl	YG	0.155146
11_S2_L004:ACAAAGAAGCCTATTG-1x	BM	Ctrl	ctrl	YG	0.10935
11_S2_L004:ACAAAGACAGTTAGAA-1x	BM	Ctrl	ctrl	YG	0.0848389
11_S2_L004:ACAAAGACATGACACT-1x	BM	Ctrl	ctrl	YG	0.0695777
11_S2_L004:ACAAAGAGTCACGACC-1x	BM	Ctrl	ctrl	YG	0.113626
11_S2_L004:ACAAAGAGTGAAGCTG-1x	BM	Ctrl	ctrl	YG	0.190913
11_S2_L004:ACAAAGAGTGCACGCT-1x	BM	Ctrl	ctrl	YG	0.0152388
11_S2_L004:ACAAAGATCACGTCCT-1x	BM	Ctrl	ctrl	YG	0.0905505
11_S2_L004:ACAAAGATCGATGCAT-1x	BM	Ctrl	ctrl	YG	0.0570415
11_S2_L004:ACAACCAAGCAGGCTA-1x	BM	Ctrl	ctrl	YG	0.0285554
11_S2_L004:ACAACCAAGCAGGGAG-1x	BM	Ctrl	ctrl	YG	0.0394683
11_S2_L004:ACAACCAAGCCATTGT-1x	BM	Ctrl	ctrl	YG	0.206097
11_S2_L004:ACAACCACATAATGAG-1x	BM	Ctrl	ctrl	YG	0.0460818
11_S2_L004:ACAACCAGTTGAGTCT-1x	BM	Ctrl	ctrl	YG	0.0900086
11_S2_L004:ACAACCATCAATCGGT-1x	BM	Ctrl	ctrl	YG	0.0277338
11_S2_L004:ACAACCATCACCGCTT-1x	BM	Ctrl	ctrl	YG	0.0735838
11_S2_L004:ACAACCATCACTTCTA-1x	BM	Ctrl	ctrl	YG	0.0662253
11_S2_L004:ACAACCATCATTTGTC-1x	BM	Ctrl	ctrl	YG	0.0740442
11_S2_L004:ACAACCATCGGTCGGT-1x	BM	Ctrl	ctrl	YG	0.0468159
11_S2_L004:ACAAGCTAGAAGTGTT-1x	BM	Ctrl	ctrl	YG	0.0346965
11_S2_L004:ACAAGCTAGCAGTAAT-1x	BM	Ctrl	ctrl	YG	0.0913361
11_S2_L004:ACAAGCTAGGCTCACC-1x	BM	Ctrl	ctrl	YG	0.0714664
11_S2_L004:ACAAGCTCACTTTATC-1x	BM	Ctrl	ctrl	YG	0.138899
11_S2_L004:ACAAGCTCAGTCGAGA-1x	BM	Ctrl	ctrl	YG	0.0700915
11_S2_L004:ACAAGCTCATCTGGGC-1x	BM	Ctrl	ctrl	YG	0.08166
11_S2_L004:ACAAGCTGTAACAGGC-1x	BM	Ctrl	ctrl	YG	0.0981246
11_S2_L004:ACAAGCTTCAGTGTCA-1x	BM	Ctrl	ctrl	YG	-0.00349752
11_S2_L004:ACAAGCTTCGGTGCAC-1x	BM	Ctrl	ctrl	YG	0.0687202
11_S2_L004:ACAAGCTTCGTTCCCA-1x	BM	Ctrl	ctrl	YG	0.0638028
11_S2_L004:ACAAGCTTCTAGAGCT-1x	BM	Ctrl	ctrl	YG	0.0610107
11_S2_L004:ACACAGTAGCGGGTAT-1x	BM	Ctrl	ctrl	YG	0.0973792
11_S2_L004:ACACAGTCAAGTATCC-1x	BM	Ctrl	ctrl	YG	0.0751705
11_S2_L004:ACACAGTCACTACGGC-1x	BM	Ctrl	ctrl	YG	0.173322
11_S2_L004:ACACAGTGTATTGAGA-1x	BM	Ctrl	ctrl	YG	0.15343
11_S2_L004:ACACAGTGTCAGTCGC-1x	BM	Ctrl	ctrl	YG	0.181667
11_S2_L004:ACACAGTGTCGAGCTC-1x	BM	Ctrl	ctrl	YG	0.0594894
11_S2_L004:ACACAGTGTGGATCGA-1x	BM	Ctrl	ctrl	YG	0.0628697
11_S2_L004:ACACAGTGTGGTTTAC-1x	BM	Ctrl	ctrl	YG	0.0464045
11_S2_L004:ACACAGTTCTAGACAC-1x	BM	Ctrl	ctrl	YG	0.295722
11_S2_L004:ACACCAAAGGACAGTC-1x	BM	Ctrl	ctrl	YG	0.0492433
11_S2_L004:ACACCAAAGTACTGGG-1x	BM	Ctrl	ctrl	YG	0.0930564
11_S2_L004:ACACCAAAGTCAGAGC-1x	BM	Ctrl	ctrl	YG	0.0628462
11_S2_L004:ACACCAACAGAGCTAG-1x	BM	Ctrl	ctrl	YG	0.302335
11_S2_L004:ACACCAACAGCGATTT-1x	BM	Ctrl	ctrl	YG	0.0725276
11_S2_L004:ACACCAAGTAGTCTTG-1x	BM	Ctrl	ctrl	YG	0.0615913
11_S2_L004:ACACCAATCACGATAC-1x	BM	Ctrl	ctrl	YG	0.161807
11_S2_L004:ACACGCGAGCTGCGAA-1x	BM	Ctrl	ctrl	YG	0.100321
11_S2_L004:ACACGCGCACTCATAG-1x	BM	Ctrl	ctrl	YG	0.283026
11_S2_L004:ACACGCGGTACGTGTT-1x	BM	Ctrl	ctrl	YG	0.225539
11_S2_L004:ACACGCGGTAGACGTG-1x	BM	Ctrl	ctrl	YG	0.0208066
11_S2_L004:ACACGCGGTCGAGCTC-1x	BM	Ctrl	ctrl	YG	0.0378946
11_S2_L004:ACACTGACAAATGATG-1x	BM	Ctrl	ctrl	YG	0.239149
11_S2_L004:ACACTGACAGGTACGA-1x	BM	Ctrl	ctrl	YG	0.192851
11_S2_L004:ACACTGACATGGCCAC-1x	BM	Ctrl	ctrl	YG	0.187875
11_S2_L004:ACACTGAGTCGTTCAA-1x	BM	Ctrl	ctrl	YG	0.00545055
11_S2_L004:ACACTGAGTGATTCAC-1x	BM	Ctrl	ctrl	YG	0.0349279
11_S2_L004:ACACTGAGTGTTCCTC-1x	BM	Ctrl	ctrl	YG	0.136253
11_S2_L004:ACACTGATCAGCTGAT-1x	BM	Ctrl	ctrl	YG	-0.00490789
11_S2_L004:ACAGAAAAGCACAAAT-1x	BM	Ctrl	ctrl	YG	0.169136
11_S2_L004:ACAGAAAAGGCCTGCT-1x	BM	Ctrl	ctrl	YG	0.0623997
11_S2_L004:ACAGAAAAGGTCCCGT-1x	BM	Ctrl	ctrl	YG	0.000983846
11_S2_L004:ACAGAAACACCACTGG-1x	BM	Ctrl	ctrl	YG	0.176899
11_S2_L004:ACAGAAACACCATTCC-1x	BM	Ctrl	ctrl	YG	0.0513591
11_S2_L004:ACAGAAACAGGCACTC-1x	BM	Ctrl	ctrl	YG	0.0353908
11_S2_L004:ACAGAAACATCGGAAG-1x	BM	Ctrl	ctrl	YG	0.0819961
11_S2_L004:ACAGAAACATGATGCT-1x	BM	Ctrl	ctrl	YG	0.056628
11_S2_L004:ACAGAAAGTCCAAAGG-1x	BM	Ctrl	ctrl	YG	0.0595243
11_S2_L004:ACAGAAAGTTCATCGA-1x	BM	Ctrl	ctrl	YG	0.0486191
11_S2_L004:ACAGAAAGTTCCAAAC-1x	BM	Ctrl	ctrl	YG	0.127758
11_S2_L004:ACAGAAATCACAAGGG-1x	BM	Ctrl	ctrl	YG	0.0356214
11_S2_L004:ACAGAAATCATCTATC-1x	BM	Ctrl	ctrl	YG	0.206711
11_S2_L004:ACAGCCGCAACAAGTA-1x	BM	Ctrl	ctrl	YG	0.0627554
11_S2_L004:ACAGCCGCATAGATGA-1x	BM	Ctrl	ctrl	YG	0.0611981
11_S2_L004:ACAGCCGCATCGCTAA-1x	BM	Ctrl	ctrl	YG	0.132239
11_S2_L004:ACAGCCGGTTCCGGTG-1x	BM	Ctrl	ctrl	YG	0.0551003
11_S2_L004:ACAGCCGTCAGGAACG-1x	BM	Ctrl	ctrl	YG	0.210118
11_S2_L004:ACAGCCGTCTCCCAAC-1x	BM	Ctrl	ctrl	YG	0.0312446
11_S2_L004:ACAGGGAAGAGGATCC-1x	BM	Ctrl	ctrl	YG	0.0453775
11_S2_L004:ACAGGGAAGCGGATCA-1x	BM	Ctrl	ctrl	YG	0.0686452
11_S2_L004:ACAGGGAAGGCAGGTT-1x	BM	Ctrl	ctrl	YG	0.317505
11_S2_L004:ACAGGGAAGTCACTAC-1x	BM	Ctrl	ctrl	YG	0.256691
11_S2_L004:ACAGGGACAACTGGTT-1x	BM	Ctrl	ctrl	YG	-0.051856
11_S2_L004:ACAGGGAGTATCAGGG-1x	BM	Ctrl	ctrl	YG	0.0343537
11_S2_L004:ACAGGGAGTGTCTTAG-1x	BM	Ctrl	ctrl	YG	0.0793497
11_S2_L004:ACAGGGAGTTTGGGTT-1x	BM	Ctrl	ctrl	YG	0.0336214
11_S2_L004:ACAGGGATCGGTCATA-1x	BM	Ctrl	ctrl	YG	0.120942
11_S2_L004:ACAGGGATCGGTCTAA-1x	BM	Ctrl	ctrl	YG	0.121832
11_S2_L004:ACATCCCAGCACTAAA-1x	BM	Ctrl	ctrl	YG	-0.0263752
11_S2_L004:ACATCCCAGTACCATC-1x	BM	Ctrl	ctrl	YG	0.0321994
11_S2_L004:ACATCCCCAACAACAA-1x	BM	Ctrl	ctrl	YG	0.15941
11_S2_L004:ACATCCCGTGCCTTCT-1x	BM	Ctrl	ctrl	YG	0.147517
11_S2_L004:ACATCCCGTGGAGAAA-1x	BM	Ctrl	ctrl	YG	0.0371074
11_S2_L004:ACATCCCGTTCGGTCG-1x	BM	Ctrl	ctrl	YG	0.0980848
11_S2_L004:ACATCCCTCACCGACG-1x	BM	Ctrl	ctrl	YG	0.206999
11_S2_L004:ACATCGAAGGTCGTCC-1x	BM	Ctrl	ctrl	YG	0.0442685
11_S2_L004:ACATCGAAGTTCTCTT-1x	BM	Ctrl	ctrl	YG	0.0487329
11_S2_L004:ACATCGACAAATGCTC-1x	BM	Ctrl	ctrl	YG	0.0326462
11_S2_L004:ACATCGACACGTAACT-1x	BM	Ctrl	ctrl	YG	0.0638449
11_S2_L004:ACATCGAGTAGATTAG-1x	BM	Ctrl	ctrl	YG	0.0186431
11_S2_L004:ACATCGAGTCTGCGCA-1x	BM	Ctrl	ctrl	YG	0.0114844
11_S2_L004:ACATCGAGTTATGACC-1x	BM	Ctrl	ctrl	YG	0.0739648
11_S2_L004:ACATCGAGTTTAGACC-1x	BM	Ctrl	ctrl	YG	0.0639034
11_S2_L004:ACATCGATCAACTGGT-1x	BM	Ctrl	ctrl	YG	0.109672
11_S2_L004:ACATCGATCGGAGTAG-1x	BM	Ctrl	ctrl	YG	0.0515826
11_S2_L004:ACATCGATCGGTCGGT-1x	BM	Ctrl	ctrl	YG	0.218664
11_S2_L004:ACATCGATCTACACTT-1x	BM	Ctrl	ctrl	YG	0.0658499
11_S2_L004:ACATGCAAGAGACAAG-1x	BM	Ctrl	ctrl	YG	0.068266
11_S2_L004:ACATGCAAGTAATACG-1x	BM	Ctrl	ctrl	YG	0.0366378
11_S2_L004:ACATGCACACTGAGTT-1x	BM	Ctrl	ctrl	YG	0.0997811
11_S2_L004:ACATGCAGTACCACGC-1x	BM	Ctrl	ctrl	YG	0.134851
11_S2_L004:ACATGCAGTCTGTCCT-1x	BM	Ctrl	ctrl	YG	0.195593
11_S2_L004:ACATGCATCAGGTGTT-1x	BM	Ctrl	ctrl	YG	0.0217645
11_S2_L004:ACATGCATCATGCTAG-1x	BM	Ctrl	ctrl	YG	0.0603907
11_S2_L004:ACATGCATCCACTGAA-1x	BM	Ctrl	ctrl	YG	0.0929993
11_S2_L004:ACATGCATCCAGCAAT-1x	BM	Ctrl	ctrl	YG	0.112783
11_S2_L004:ACATGCATCCTTGGAA-1x	BM	Ctrl	ctrl	YG	0.0488538
11_S2_L004:ACATGCATCTATCCAT-1x	BM	Ctrl	ctrl	YG	0.0541215
11_S2_L004:ACATTTCAGACGCCAA-1x	BM	Ctrl	ctrl	YG	0.0446993
11_S2_L004:ACATTTCAGCGAGTCA-1x	BM	Ctrl	ctrl	YG	0.0556276
11_S2_L004:ACATTTCAGCGCACAA-1x	BM	Ctrl	ctrl	YG	0.138957
11_S2_L004:ACATTTCCAAGACCTT-1x	BM	Ctrl	ctrl	YG	0.0665186
11_S2_L004:ACATTTCCAGATCATC-1x	BM	Ctrl	ctrl	YG	0.290895
11_S2_L004:ACATTTCTCAGACATC-1x	BM	Ctrl	ctrl	YG	0.0905196
11_S2_L004:ACATTTCTCTTCCAGC-1x	BM	Ctrl	ctrl	YG	0.0753616
11_S2_L004:ACATTTCTCTTCGTAT-1x	BM	Ctrl	ctrl	YG	0.0765179
11_S2_L004:ACCAAACAGCCTTGAT-1x	BM	Ctrl	ctrl	YG	0.202639
11_S2_L004:ACCAAACAGGATTCCT-1x	BM	Ctrl	ctrl	YG	0.078161
11_S2_L004:ACCAAACAGTCGGCAA-1x	BM	Ctrl	ctrl	YG	0.115593
11_S2_L004:ACCAAACCAAGGCCTC-1x	BM	Ctrl	ctrl	YG	0.0488935
11_S2_L004:ACCAAACCACGAGGTA-1x	BM	Ctrl	ctrl	YG	0.211517
11_S2_L004:ACCAAACCAGCAGTCC-1x	BM	Ctrl	ctrl	YG	-0.0275175
11_S2_L004:ACCAAACCATGAAAGT-1x	BM	Ctrl	ctrl	YG	0.0646433
11_S2_L004:ACCAAACGTGACTGAG-1x	BM	Ctrl	ctrl	YG	0.278599
11_S2_L004:ACCAAACTCAGCTGTA-1x	BM	Ctrl	ctrl	YG	0.159859
11_S2_L004:ACCAAACTCGTCAACA-1x	BM	Ctrl	ctrl	YG	0.329211
11_S2_L004:ACCAAACTCGTCGATA-1x	BM	Ctrl	ctrl	YG	0.0601326
11_S2_L004:ACCAAACTCTGTGTGA-1x	BM	Ctrl	ctrl	YG	0.100577
11_S2_L004:ACCAACACAAGAAACT-1x	BM	Ctrl	ctrl	YG	0.00275133
11_S2_L004:ACCAACACAATGGCCC-1x	BM	Ctrl	ctrl	YG	0.0584638
11_S2_L004:ACCAACACAGTGCGCT-1x	BM	Ctrl	ctrl	YG	0.0878375
11_S2_L004:ACCAACAGTCGCTTAA-1x	BM	Ctrl	ctrl	YG	0.0811428
11_S2_L004:ACCACAAAGCGATGCA-1x	BM	Ctrl	ctrl	YG	0.0538743
11_S2_L004:ACCACAAAGGGCAACT-1x	BM	Ctrl	ctrl	YG	0.0695827
11_S2_L004:ACCACAAAGTCAGAGC-1x	BM	Ctrl	ctrl	YG	0.115293
11_S2_L004:ACCACAAAGTGTACAA-1x	BM	Ctrl	ctrl	YG	0.15605
11_S2_L004:ACCACAATCAACTGAC-1x	BM	Ctrl	ctrl	YG	0.0631781
11_S2_L004:ACCACAATCAATCGGT-1x	BM	Ctrl	ctrl	YG	0.166272
11_S2_L004:ACCACAATCAATCTCT-1x	BM	Ctrl	ctrl	YG	0.055025
11_S2_L004:ACCACAATCATGCCAA-1x	BM	Ctrl	ctrl	YG	0.0732501
11_S2_L004:ACCACAATCCTGGCTT-1x	BM	Ctrl	ctrl	YG	0.0551797
11_S2_L004:ACCACAATCGAGATGG-1x	BM	Ctrl	ctrl	YG	0.127616
11_S2_L004:ACCATTTAGTGCGCTC-1x	BM	Ctrl	ctrl	YG	0.184951
11_S2_L004:ACCATTTCACGTAACT-1x	BM	Ctrl	ctrl	YG	-0.00861975
11_S2_L004:ACCATTTCAGTACTAC-1x	BM	Ctrl	ctrl	YG	0.0665606
11_S2_L004:ACCATTTCAGTTTCAG-1x	BM	Ctrl	ctrl	YG	0.059333
11_S2_L004:ACCATTTCATAGGAGC-1x	BM	Ctrl	ctrl	YG	0.155526
11_S2_L004:ACCATTTGTCATTGCA-1x	BM	Ctrl	ctrl	YG	0.0891343
11_S2_L004:ACCATTTGTCTACAAC-1x	BM	Ctrl	ctrl	YG	0.062996
11_S2_L004:ACCATTTGTTAGAGAT-1x	BM	Ctrl	ctrl	YG	0.0912743
11_S2_L004:ACCATTTGTTGACGGA-1x	BM	Ctrl	ctrl	YG	0.0414125
11_S2_L004:ACCATTTTCAAATAGG-1x	BM	Ctrl	ctrl	YG	0.0550019
11_S2_L004:ACCATTTTCACGGGCT-1x	BM	Ctrl	ctrl	YG	0.220844
11_S2_L004:ACCCAAAAGGGAACAA-1x	BM	Ctrl	ctrl	YG	0.00318435
11_S2_L004:ACCCAAACAAGGTCGA-1x	BM	Ctrl	ctrl	YG	-0.0241354
11_S2_L004:ACCCAAATCTGACGCG-1x	BM	Ctrl	ctrl	YG	0.0306512
11_S2_L004:ACCCTCAAGTGCACAG-1x	BM	Ctrl	ctrl	YG	0.121444
11_S2_L004:ACCCTCACACTTCAAG-1x	BM	Ctrl	ctrl	YG	0.0756839
11_S2_L004:ACCCTCAGTACCGCGT-1x	BM	Ctrl	ctrl	YG	0.0771186
11_S2_L004:ACCCTCAGTCGGTAAG-1x	BM	Ctrl	ctrl	YG	0.0599231
11_S2_L004:ACCCTCAGTGGCTAGA-1x	BM	Ctrl	ctrl	YG	0.155561
11_S2_L004:ACCCTTGAGCTCGAAG-1x	BM	Ctrl	ctrl	YG	0.104404
11_S2_L004:ACCCTTGAGGTAGTAT-1x	BM	Ctrl	ctrl	YG	0.0911572
11_S2_L004:ACCCTTGAGTCATCGT-1x	BM	Ctrl	ctrl	YG	0.0867347
11_S2_L004:ACCCTTGAGTCCCGAC-1x	BM	Ctrl	ctrl	YG	0.106217
11_S2_L004:ACCCTTGCATCATCTT-1x	BM	Ctrl	ctrl	YG	0.0689401
11_S2_L004:ACCCTTGGTCGTTTCC-1x	BM	Ctrl	ctrl	YG	0.0451263
11_S2_L004:ACCCTTGTCGTCCTCA-1x	BM	Ctrl	ctrl	YG	0.10313
11_S2_L004:ACCCTTGTCTAGCATG-1x	BM	Ctrl	ctrl	YG	0.164563
11_S2_L004:ACCGTTCAGCAGTAAT-1x	BM	Ctrl	ctrl	YG	0.0782517
11_S2_L004:ACCGTTCCAACCCTCT-1x	BM	Ctrl	ctrl	YG	0.31359
11_S2_L004:ACCGTTCGTACCAGAG-1x	BM	Ctrl	ctrl	YG	0.163685
11_S2_L004:ACCGTTCGTGACATCT-1x	BM	Ctrl	ctrl	YG	0.158152
11_S2_L004:ACCGTTCTCTCTTCAA-1x	BM	Ctrl	ctrl	YG	0.0787593
11_S2_L004:ACCTACCAGACCATAA-1x	BM	Ctrl	ctrl	YG	0.129503
11_S2_L004:ACCTACCAGCGTGTTT-1x	BM	Ctrl	ctrl	YG	0.150249
11_S2_L004:ACCTACCAGCTTAGTC-1x	BM	Ctrl	ctrl	YG	0.123507
11_S2_L004:ACCTACCAGGGAGAAT-1x	BM	Ctrl	ctrl	YG	0.0527617
11_S2_L004:ACCTACCCAGAGCCCT-1x	BM	Ctrl	ctrl	YG	0.0419016
11_S2_L004:ACCTACCCAGGCAATG-1x	BM	Ctrl	ctrl	YG	-0.00478708
11_S2_L004:ACCTACCGTCAGGCAA-1x	BM	Ctrl	ctrl	YG	0.0768289
11_S2_L004:ACCTACCGTCTAATCG-1x	BM	Ctrl	ctrl	YG	0.169635
11_S2_L004:ACCTACCGTGAGACGT-1x	BM	Ctrl	ctrl	YG	0.145564
11_S2_L004:ACCTACCGTGCCGTAC-1x	BM	Ctrl	ctrl	YG	0.0404439
11_S2_L004:ACCTACCTCAATCAGC-1x	BM	Ctrl	ctrl	YG	0.0565015
11_S2_L004:ACCTACCTCATTGCTT-1x	BM	Ctrl	ctrl	YG	0.0588825
11_S2_L004:ACCTACCTCCCAACTC-1x	BM	Ctrl	ctrl	YG	0.219107
11_S2_L004:ACCTACCTCCGTCCTA-1x	BM	Ctrl	ctrl	YG	0.0596091
11_S2_L004:ACCTACCTCGCTCTAC-1x	BM	Ctrl	ctrl	YG	0.0979306
11_S2_L004:ACCTACCTCGTGGTAT-1x	BM	Ctrl	ctrl	YG	0.254189
11_S2_L004:ACCTACCTCTCCAAGA-1x	BM	Ctrl	ctrl	YG	0.0578275
11_S2_L004:ACCTGAACACAACGTT-1x	BM	Ctrl	ctrl	YG	0.0425942
11_S2_L004:ACCTGAACACTAGAGG-1x	BM	Ctrl	ctrl	YG	0.025311
11_S2_L004:ACCTGAAGTGGCTACC-1x	BM	Ctrl	ctrl	YG	0.15362
11_S2_L004:ACCTGAATCCTGGTCT-1x	BM	Ctrl	ctrl	YG	0.0480403
11_S2_L004:ACCTGAATCGACATAC-1x	BM	Ctrl	ctrl	YG	0.210909
11_S2_L004:ACCTGAATCGATTTCT-1x	BM	Ctrl	ctrl	YG	0.0872178
11_S2_L004:ACCTGAATCTCCAAGA-1x	BM	Ctrl	ctrl	YG	0.059407
11_S2_L004:ACCTGTCAGACCATTC-1x	BM	Ctrl	ctrl	YG	0.301555
11_S2_L004:ACCTGTCCAAGTGGCA-1x	BM	Ctrl	ctrl	YG	0.068413
11_S2_L004:ACCTGTCCAGATCACT-1x	BM	Ctrl	ctrl	YG	0.00225496
11_S2_L004:ACCTGTCCAGCTAACT-1x	BM	Ctrl	ctrl	YG	0.0516778
11_S2_L004:ACCTGTCCAGGAACCA-1x	BM	Ctrl	ctrl	YG	0.0195246
11_S2_L004:ACCTGTCGTACGACTT-1x	BM	Ctrl	ctrl	YG	0.0695768
11_S2_L004:ACCTGTCGTGCATGAG-1x	BM	Ctrl	ctrl	YG	-0.0292556
11_S2_L004:ACCTGTCTCAGGACGA-1x	BM	Ctrl	ctrl	YG	0.0622747
11_S2_L004:ACCTGTCTCGCCGTGA-1x	BM	Ctrl	ctrl	YG	0.0324218
11_S2_L004:ACCTGTCTCTTAGTTC-1x	BM	Ctrl	ctrl	YG	0.0433246
11_S2_L004:ACGATCAAGCAATTAG-1x	BM	Ctrl	ctrl	YG	0.0761232
11_S2_L004:ACGATCAAGGATTACA-1x	BM	Ctrl	ctrl	YG	0.0750006
11_S2_L004:ACGATCAAGTTTCGAC-1x	BM	Ctrl	ctrl	YG	0.179562
11_S2_L004:ACGATCACACCGTGAC-1x	BM	Ctrl	ctrl	YG	-0.0558727
11_S2_L004:ACGATCACACGTTGGC-1x	BM	Ctrl	ctrl	YG	0.0353036
11_S2_L004:ACGATCACATAATCGC-1x	BM	Ctrl	ctrl	YG	0.0780543
11_S2_L004:ACGATCAGTCAGGCAA-1x	BM	Ctrl	ctrl	YG	0.0415553
11_S2_L004:ACGATCAGTCGGTACC-1x	BM	Ctrl	ctrl	YG	0.0513182
11_S2_L004:ACGATCATCATTACGG-1x	BM	Ctrl	ctrl	YG	0.0335063
11_S2_L004:ACGATGTAGCTACTGT-1x	BM	Ctrl	ctrl	YG	0.0894067
11_S2_L004:ACGATGTAGGAGAATG-1x	BM	Ctrl	ctrl	YG	0.326684
11_S2_L004:ACGATGTAGGAGAGGC-1x	BM	Ctrl	ctrl	YG	0.159254
11_S2_L004:ACGATGTAGGCGACAT-1x	BM	Ctrl	ctrl	YG	0.0812913
11_S2_L004:ACGATGTAGTTGGCGA-1x	BM	Ctrl	ctrl	YG	0.0543283
11_S2_L004:ACGATGTCAAAGCGTG-1x	BM	Ctrl	ctrl	YG	0.295449
11_S2_L004:ACGATGTCAAGACCGA-1x	BM	Ctrl	ctrl	YG	0.0498288
11_S2_L004:ACGATGTGTCACTAGT-1x	BM	Ctrl	ctrl	YG	0.0333888
11_S2_L004:ACGATGTGTCGAAACG-1x	BM	Ctrl	ctrl	YG	0.023848
11_S2_L004:ACGATGTGTTCCCAAA-1x	BM	Ctrl	ctrl	YG	0.105699
11_S2_L004:ACGATGTTCACCATAG-1x	BM	Ctrl	ctrl	YG	-0.0144752
11_S2_L004:ACGATGTTCCCGTTGT-1x	BM	Ctrl	ctrl	YG	0.0566344
11_S2_L004:ACGATGTTCCCTCATG-1x	BM	Ctrl	ctrl	YG	0.0315823
11_S2_L004:ACGATGTTCTCTTCAA-1x	BM	Ctrl	ctrl	YG	0.0770458
11_S2_L004:ACGCACGAGCAGCAGT-1x	BM	Ctrl	ctrl	YG	0.280652
11_S2_L004:ACGCACGAGCTGCGAA-1x	BM	Ctrl	ctrl	YG	0.31548
11_S2_L004:ACGCACGAGTAGTCTC-1x	BM	Ctrl	ctrl	YG	0.153978
11_S2_L004:ACGCACGAGTTAGAAC-1x	BM	Ctrl	ctrl	YG	0.0420043
11_S2_L004:ACGCACGCAGTACTAC-1x	BM	Ctrl	ctrl	YG	0.0666932
11_S2_L004:ACGCACGCATTCACCC-1x	BM	Ctrl	ctrl	YG	0.0550149
11_S2_L004:ACGCACGGTTTACGAC-1x	BM	Ctrl	ctrl	YG	0.0948228
11_S2_L004:ACGCACGTCAATCGGT-1x	BM	Ctrl	ctrl	YG	0.0078146
11_S2_L004:ACGCACGTCAATCTCT-1x	BM	Ctrl	ctrl	YG	0.143584
11_S2_L004:ACGGAAGAGATCCCGC-1x	BM	Ctrl	ctrl	YG	0.26098
11_S2_L004:ACGGAAGAGGAATGTT-1x	BM	Ctrl	ctrl	YG	0.0569835
11_S2_L004:ACGGAAGAGTGCCCGT-1x	BM	Ctrl	ctrl	YG	0.0744595
11_S2_L004:ACGGAAGAGTTAGTAG-1x	BM	Ctrl	ctrl	YG	0.0728475
11_S2_L004:ACGGAAGCACAAGCCC-1x	BM	Ctrl	ctrl	YG	0.0589172
11_S2_L004:ACGGAAGCACAGCTTA-1x	BM	Ctrl	ctrl	YG	0.0408795
11_S2_L004:ACGGAAGCACTCTCGT-1x	BM	Ctrl	ctrl	YG	0.0924002
11_S2_L004:ACGGAAGCACTTCAGA-1x	BM	Ctrl	ctrl	YG	0.149241
11_S2_L004:ACGGAAGGTTATCCAG-1x	BM	Ctrl	ctrl	YG	-0.0441306
11_S2_L004:ACGGAAGGTTCAGCGC-1x	BM	Ctrl	ctrl	YG	0.0476514
11_S2_L004:ACGGAAGTCCGCAAAT-1x	BM	Ctrl	ctrl	YG	0.0920699
11_S2_L004:ACGGAAGTCTTTCAGT-1x	BM	Ctrl	ctrl	YG	0.0462852
11_S2_L004:ACGGGTCAGAATTGCA-1x	BM	Ctrl	ctrl	YG	0.177136
11_S2_L004:ACGGGTCCAGTCACGC-1x	BM	Ctrl	ctrl	YG	0.0596863
11_S2_L004:ACGGGTCTCAGACCCG-1x	BM	Ctrl	ctrl	YG	0.139061
11_S2_L004:ACGGGTCTCCAGTGCG-1x	BM	Ctrl	ctrl	YG	0.305003
11_S2_L004:ACGGGTCTCCCTGTTG-1x	BM	Ctrl	ctrl	YG	0.0666428
11_S2_L004:ACGGTCGAGCACTAGG-1x	BM	Ctrl	ctrl	YG	0.0580657
11_S2_L004:ACGGTCGAGCTACTGT-1x	BM	Ctrl	ctrl	YG	0.044516
11_S2_L004:ACGGTCGCATCGGAGA-1x	BM	Ctrl	ctrl	YG	0.113119
11_S2_L004:ACGGTCGGTAGGGTAC-1x	BM	Ctrl	ctrl	YG	0.0599938
11_S2_L004:ACGGTCGGTGTCACAT-1x	BM	Ctrl	ctrl	YG	0.0525228
11_S2_L004:ACGGTCGGTTGTTGAC-1x	BM	Ctrl	ctrl	YG	0.0552414
11_S2_L004:ACGGTCGTCACCGCTT-1x	BM	Ctrl	ctrl	YG	0.0569471
11_S2_L004:ACGGTCGTCATGTCAG-1x	BM	Ctrl	ctrl	YG	0.015677
11_S2_L004:ACGGTCGTCATTCGTT-1x	BM	Ctrl	ctrl	YG	0.0887937
11_S2_L004:ACGGTCGTCGTACCTC-1x	BM	Ctrl	ctrl	YG	0.144907
11_S2_L004:ACGGTTAGTCACCACG-1x	BM	Ctrl	ctrl	YG	0.137351
11_S2_L004:ACGGTTAGTGCGAACA-1x	BM	Ctrl	ctrl	YG	0.0438972
11_S2_L004:ACGGTTATCCTAGCGG-1x	BM	Ctrl	ctrl	YG	0.0506774
11_S2_L004:ACGGTTATCTTTCAGT-1x	BM	Ctrl	ctrl	YG	0.142973
11_S2_L004:ACGTAACAGAGTAACT-1x	BM	Ctrl	ctrl	YG	0.0106931
11_S2_L004:ACGTAACAGCAACTCT-1x	BM	Ctrl	ctrl	YG	0.182291
11_S2_L004:ACGTAACAGGCTCTCG-1x	BM	Ctrl	ctrl	YG	0.0460744
11_S2_L004:ACGTAACAGGCTTAAA-1x	BM	Ctrl	ctrl	YG	0.0972155
11_S2_L004:ACGTAACAGTGACCTT-1x	BM	Ctrl	ctrl	YG	0.0676904
11_S2_L004:ACGTAACCAAACGAGC-1x	BM	Ctrl	ctrl	YG	0.0277803
11_S2_L004:ACGTAACCAAAGAACT-1x	BM	Ctrl	ctrl	YG	0.0654805
11_S2_L004:ACGTAACCAACTTCTT-1x	BM	Ctrl	ctrl	YG	0.133544
11_S2_L004:ACGTAACGTCCAGCGT-1x	BM	Ctrl	ctrl	YG	0.260718
11_S2_L004:ACGTAACTCAGCAATC-1x	BM	Ctrl	ctrl	YG	0.0530841
11_S2_L004:ACGTAACTCCAAGCCG-1x	BM	Ctrl	ctrl	YG	0.0516474
11_S2_L004:ACGTAACTCTTTACAC-1x	BM	Ctrl	ctrl	YG	0.0645449
11_S2_L004:ACGTACACATTGCCGG-1x	BM	Ctrl	ctrl	YG	0.0624223
11_S2_L004:ACGTACAGTAGACAAT-1x	BM	Ctrl	ctrl	YG	0.121615
11_S2_L004:ACGTACAGTCTCTCCA-1x	BM	Ctrl	ctrl	YG	0.051282
11_S2_L004:ACGTACAGTTATGTGC-1x	BM	Ctrl	ctrl	YG	0.0476399
11_S2_L004:ACGTACAGTTGGTACT-1x	BM	Ctrl	ctrl	YG	0.0964353
11_S2_L004:ACGTACATCGAGAAGC-1x	BM	Ctrl	ctrl	YG	0.0912987
11_S2_L004:ACGTACATCTACAGGT-1x	BM	Ctrl	ctrl	YG	0.158129
11_S2_L004:ACGTACATCTCCCTAG-1x	BM	Ctrl	ctrl	YG	-0.00309234
11_S2_L004:ACGTAGTAGAAGGCTC-1x	BM	Ctrl	ctrl	YG	0.0710391
11_S2_L004:ACGTAGTAGCGCCTAC-1x	BM	Ctrl	ctrl	YG	0.0982476
11_S2_L004:ACGTAGTAGTGCAGGT-1x	BM	Ctrl	ctrl	YG	0.0212909
11_S2_L004:ACGTAGTCAAGTTCGT-1x	BM	Ctrl	ctrl	YG	0.267796
11_S2_L004:ACGTAGTGTCACTGAT-1x	BM	Ctrl	ctrl	YG	0.0632721
11_S2_L004:ACGTAGTGTCCTACGG-1x	BM	Ctrl	ctrl	YG	0.315025
11_S2_L004:ACGTAGTGTCTGATAC-1x	BM	Ctrl	ctrl	YG	0.0635653
11_S2_L004:ACGTAGTTCACAACCA-1x	BM	Ctrl	ctrl	YG	0.0565472
11_S2_L004:ACGTAGTTCCTACACC-1x	BM	Ctrl	ctrl	YG	0.0858083
11_S2_L004:ACGTAGTTCTAAACGC-1x	BM	Ctrl	ctrl	YG	0.127465
11_S2_L004:ACGTCCTAGAGGGCGA-1x	BM	Ctrl	ctrl	YG	0.0165393
11_S2_L004:ACGTCCTAGCAAGTCG-1x	BM	Ctrl	ctrl	YG	0.0106767
11_S2_L004:ACGTCCTAGGCTAGCA-1x	BM	Ctrl	ctrl	YG	-0.0131719
11_S2_L004:ACGTCCTCAGTATGAA-1x	BM	Ctrl	ctrl	YG	0.00734822
11_S2_L004:ACGTCCTCAGTCGAGA-1x	BM	Ctrl	ctrl	YG	0.069584
11_S2_L004:ACGTCCTGTCCCTGTT-1x	BM	Ctrl	ctrl	YG	0.156126
11_S2_L004:ACGTCCTTCAAGCCAT-1x	BM	Ctrl	ctrl	YG	0.0869118
11_S2_L004:ACGTCCTTCATGAGTC-1x	BM	Ctrl	ctrl	YG	-0.038308
11_S2_L004:ACGTTCCCACAAGTTC-1x	BM	Ctrl	ctrl	YG	0.025267
11_S2_L004:ACGTTCCCAGTAGGAC-1x	BM	Ctrl	ctrl	YG	0.113749
11_S2_L004:ACGTTCCCATCGATGT-1x	BM	Ctrl	ctrl	YG	0.0991133
11_S2_L004:ACGTTCCGTGTTAACC-1x	BM	Ctrl	ctrl	YG	0.060908
11_S2_L004:ACGTTCCTCAAGTCGT-1x	BM	Ctrl	ctrl	YG	0.279061
11_S2_L004:ACTACGAAGAGAGTGA-1x	BM	Ctrl	ctrl	YG	0.225571
11_S2_L004:ACTACGAAGCCTTGAT-1x	BM	Ctrl	ctrl	YG	0.0580663
11_S2_L004:ACTACGAAGGTAAACT-1x	BM	Ctrl	ctrl	YG	0.133606
11_S2_L004:ACTACGACAGTTGTCA-1x	BM	Ctrl	ctrl	YG	0.0189598
11_S2_L004:ACTACGAGTTAAACAG-1x	BM	Ctrl	ctrl	YG	0.0498232
11_S2_L004:ACTACGATCTCATGCC-1x	BM	Ctrl	ctrl	YG	0.120144
11_S2_L004:ACTACGATCTGCTAGA-1x	BM	Ctrl	ctrl	YG	0.147899
11_S2_L004:ACTATCTAGAAGGATG-1x	BM	Ctrl	ctrl	YG	0.264986
11_S2_L004:ACTATCTCACGCTGTG-1x	BM	Ctrl	ctrl	YG	0.043734
11_S2_L004:ACTATCTCACGCTTAA-1x	BM	Ctrl	ctrl	YG	0.0869209
11_S2_L004:ACTATCTGTGCGACAA-1x	BM	Ctrl	ctrl	YG	0.0566345
11_S2_L004:ACTATCTGTGTATTCG-1x	BM	Ctrl	ctrl	YG	0.0914744
11_S2_L004:ACTATCTTCGGTAAGG-1x	BM	Ctrl	ctrl	YG	0.284868
11_S2_L004:ACTATGGAGATGGTCG-1x	BM	Ctrl	ctrl	YG	0.0859179
11_S2_L004:ACTATGGAGTCTGCAT-1x	BM	Ctrl	ctrl	YG	0.156743
11_S2_L004:ACTATGGCAATAACCC-1x	BM	Ctrl	ctrl	YG	0.0689927
11_S2_L004:ACTATGGCAATGCAGG-1x	BM	Ctrl	ctrl	YG	0.0816998
11_S2_L004:ACTATGGCACTGTGAT-1x	BM	Ctrl	ctrl	YG	-0.000171503
11_S2_L004:ACTATGGCAGTGTGCC-1x	BM	Ctrl	ctrl	YG	0.0951356
11_S2_L004:ACTATGGCATGAATAG-1x	BM	Ctrl	ctrl	YG	0.0332973
11_S2_L004:ACTATGGCATGTGGCC-1x	BM	Ctrl	ctrl	YG	0.225075
11_S2_L004:ACTATGGCATGTTCAG-1x	BM	Ctrl	ctrl	YG	0.0959581
11_S2_L004:ACTATGGGTGATAGTA-1x	BM	Ctrl	ctrl	YG	0.0193289
11_S2_L004:ACTATGGTCAGCATTG-1x	BM	Ctrl	ctrl	YG	0.065689
11_S2_L004:ACTATGGTCGATACTG-1x	BM	Ctrl	ctrl	YG	0.0892447
11_S2_L004:ACTATGGTCTCCCAAC-1x	BM	Ctrl	ctrl	YG	0.255469
11_S2_L004:ACTATGGTCTCCGCAT-1x	BM	Ctrl	ctrl	YG	0.0924731
11_S2_L004:ACTATGGTCTTAGTTC-1x	BM	Ctrl	ctrl	YG	0.0716294
11_S2_L004:ACTATGGTCTTCACAT-1x	BM	Ctrl	ctrl	YG	0.0364322
11_S2_L004:ACTATTCCAGCCTATA-1x	BM	Ctrl	ctrl	YG	0.0869807
11_S2_L004:ACTATTCCAGGGAATC-1x	BM	Ctrl	ctrl	YG	0.0864153
11_S2_L004:ACTATTCCATTGCCGG-1x	BM	Ctrl	ctrl	YG	0.0315707
11_S2_L004:ACTATTCGTCTCGACG-1x	BM	Ctrl	ctrl	YG	0.0530884
11_S2_L004:ACTATTCTCACACCCT-1x	BM	Ctrl	ctrl	YG	0.039249
11_S2_L004:ACTATTCTCACTGAAC-1x	BM	Ctrl	ctrl	YG	0.0856823
11_S2_L004:ACTATTCTCCTAAACG-1x	BM	Ctrl	ctrl	YG	0.127844
11_S2_L004:ACTCCCAAGTACGTCT-1x	BM	Ctrl	ctrl	YG	0.0579064
11_S2_L004:ACTCCCAGTCGGCTAC-1x	BM	Ctrl	ctrl	YG	0.0372314
11_S2_L004:ACTCCCATCACCTCTG-1x	BM	Ctrl	ctrl	YG	0.0401966
11_S2_L004:ACTCCCATCAGCTCTC-1x	BM	Ctrl	ctrl	YG	0.0184094
11_S2_L004:ACTCCCATCATGCGGC-1x	BM	Ctrl	ctrl	YG	0.233968
11_S2_L004:ACTCCCATCCGCGATG-1x	BM	Ctrl	ctrl	YG	0.0669021
11_S2_L004:ACTCCCATCTATCACT-1x	BM	Ctrl	ctrl	YG	0.0819529
11_S2_L004:ACTCCCATCTTACCGC-1x	BM	Ctrl	ctrl	YG	0.0483159
11_S2_L004:ACTCTCGCAACACGTT-1x	BM	Ctrl	ctrl	YG	0.0207928
11_S2_L004:ACTCTCGCACGAAGAC-1x	BM	Ctrl	ctrl	YG	0.14559
11_S2_L004:ACTCTCGCATAGGCGA-1x	BM	Ctrl	ctrl	YG	0.0641577
11_S2_L004:ACTCTCGCATTGTAGC-1x	BM	Ctrl	ctrl	YG	0.0542724
11_S2_L004:ACTCTCGGTACCGTCG-1x	BM	Ctrl	ctrl	YG	0.0455219
11_S2_L004:ACTCTCGGTACGATCT-1x	BM	Ctrl	ctrl	YG	0.00654115
11_S2_L004:ACTCTCGGTAGGTTTC-1x	BM	Ctrl	ctrl	YG	0.34876
11_S2_L004:ACTCTCGGTCGTGGTC-1x	BM	Ctrl	ctrl	YG	0.0480561
11_S2_L004:ACTCTCGTCTGATGGT-1x	BM	Ctrl	ctrl	YG	0.0844342
11_S2_L004:ACTCTCGTCTGCATAG-1x	BM	Ctrl	ctrl	YG	0.173973
11_S2_L004:ACTGATGAGACGATAT-1x	BM	Ctrl	ctrl	YG	0.0461227
11_S2_L004:ACTGATGAGCGCATCC-1x	BM	Ctrl	ctrl	YG	0.0898674
11_S2_L004:ACTGATGAGCTTAGTC-1x	BM	Ctrl	ctrl	YG	0.0228653
11_S2_L004:ACTGATGCAATTGCTG-1x	BM	Ctrl	ctrl	YG	0.200266
11_S2_L004:ACTGATGGTAGATTGA-1x	BM	Ctrl	ctrl	YG	0.0484591
11_S2_L004:ACTGATGGTGTCATGT-1x	BM	Ctrl	ctrl	YG	0.0538771
11_S2_L004:ACTGATGGTGTTCAGT-1x	BM	Ctrl	ctrl	YG	0.0723846
11_S2_L004:ACTGATGTCAAGAAAC-1x	BM	Ctrl	ctrl	YG	0.278483
11_S2_L004:ACTGATGTCCTGTACC-1x	BM	Ctrl	ctrl	YG	0.0345952
11_S2_L004:ACTGATGTCTTAAGGC-1x	BM	Ctrl	ctrl	YG	0.0429832
11_S2_L004:ACTGCAAAGAGGGTGG-1x	BM	Ctrl	ctrl	YG	0.0414158
11_S2_L004:ACTGCAACATGTACGT-1x	BM	Ctrl	ctrl	YG	0.035057
11_S2_L004:ACTGCAAGTATCGCAT-1x	BM	Ctrl	ctrl	YG	0.172615
11_S2_L004:ACTGCAAGTCATACCA-1x	BM	Ctrl	ctrl	YG	0.14739
11_S2_L004:ACTGTCCAGAACGCGT-1x	BM	Ctrl	ctrl	YG	0.0525892
11_S2_L004:ACTGTCCAGACTACCT-1x	BM	Ctrl	ctrl	YG	0.235474
11_S2_L004:ACTGTCCGTCGGAAAC-1x	BM	Ctrl	ctrl	YG	0.118974
11_S2_L004:ACTGTCCGTGTCACAT-1x	BM	Ctrl	ctrl	YG	0.0304112
11_S2_L004:ACTGTCCTCTCTGAGA-1x	BM	Ctrl	ctrl	YG	0.265793
11_S2_L004:ACTGTGAAGATGCAGC-1x	BM	Ctrl	ctrl	YG	0.0501442
11_S2_L004:ACTGTGACAGAACGCA-1x	BM	Ctrl	ctrl	YG	0.0248621
11_S2_L004:ACTGTGACATGGCGCT-1x	BM	Ctrl	ctrl	YG	0.0640263
11_S2_L004:ACTGTGACATTCTGTT-1x	BM	Ctrl	ctrl	YG	0.172536
11_S2_L004:ACTGTGAGTAACCCTA-1x	BM	Ctrl	ctrl	YG	0.0932919
11_S2_L004:ACTGTGAGTGCACAAG-1x	BM	Ctrl	ctrl	YG	0.0447817
11_S2_L004:ACTGTGATCCACTTTA-1x	BM	Ctrl	ctrl	YG	0.0469845
11_S2_L004:ACTGTGATCCATTCAT-1x	BM	Ctrl	ctrl	YG	0.117887
11_S2_L004:ACTGTGATCGTGCACG-1x	BM	Ctrl	ctrl	YG	0.147877
11_S2_L004:ACTTAGGAGACCAACG-1x	BM	Ctrl	ctrl	YG	0.0550545
11_S2_L004:ACTTAGGAGGTGCTGA-1x	BM	Ctrl	ctrl	YG	0.0593716
11_S2_L004:ACTTAGGAGTTGGAAT-1x	BM	Ctrl	ctrl	YG	0.289951
11_S2_L004:ACTTAGGCAGGCTTGC-1x	BM	Ctrl	ctrl	YG	0.114782
11_S2_L004:ACTTAGGCATAGTCAC-1x	BM	Ctrl	ctrl	YG	0.145376
11_S2_L004:ACTTAGGCATTCAGCA-1x	BM	Ctrl	ctrl	YG	0.0929823
11_S2_L004:ACTTAGGGTCAAATCC-1x	BM	Ctrl	ctrl	YG	0.116017
11_S2_L004:ACTTAGGGTCATGGCC-1x	BM	Ctrl	ctrl	YG	0.0684663
11_S2_L004:ACTTAGGGTGCTGATT-1x	BM	Ctrl	ctrl	YG	0.0522173
11_S2_L004:ACTTAGGTCACACCCT-1x	BM	Ctrl	ctrl	YG	0.112226
11_S2_L004:ACTTAGGTCGAGAGCA-1x	BM	Ctrl	ctrl	YG	0.0465763
11_S2_L004:ACTTAGGTCGGCTTGG-1x	BM	Ctrl	ctrl	YG	0.13372
11_S2_L004:ACTTATCAGATGAATC-1x	BM	Ctrl	ctrl	YG	0.0708586
11_S2_L004:ACTTATCAGTCACGAG-1x	BM	Ctrl	ctrl	YG	0.186565
11_S2_L004:ACTTATCAGTTCTCTT-1x	BM	Ctrl	ctrl	YG	0.0345086
11_S2_L004:ACTTATCCAAGTATCC-1x	BM	Ctrl	ctrl	YG	0.0632023
11_S2_L004:ACTTATCGTCCCGCAA-1x	BM	Ctrl	ctrl	YG	0.0310807
11_S2_L004:ACTTATCGTCTTACAG-1x	BM	Ctrl	ctrl	YG	0.0332356
11_S2_L004:ACTTATCGTTCGGGTC-1x	BM	Ctrl	ctrl	YG	0.0223543
11_S2_L004:ACTTATCTCAAAGGAT-1x	BM	Ctrl	ctrl	YG	0.0426467
11_S2_L004:ACTTATCTCACCCTCA-1x	BM	Ctrl	ctrl	YG	0.125668
11_S2_L004:ACTTATCTCCCAATAG-1x	BM	Ctrl	ctrl	YG	0.0246129
11_S2_L004:ACTTCCGAGAGGTGCT-1x	BM	Ctrl	ctrl	YG	0.0339681
11_S2_L004:ACTTCCGAGCATTTGC-1x	BM	Ctrl	ctrl	YG	-0.00310653
11_S2_L004:ACTTCCGAGGCTAACG-1x	BM	Ctrl	ctrl	YG	0.0757215
11_S2_L004:ACTTCCGCAAACACCT-1x	BM	Ctrl	ctrl	YG	0.0772359
11_S2_L004:ACTTCCGCATAGCTGT-1x	BM	Ctrl	ctrl	YG	0.0646358
11_S2_L004:ACTTCCGGTACCGTCG-1x	BM	Ctrl	ctrl	YG	0.0610274
11_S2_L004:ACTTCCGGTACTTCCC-1x	BM	Ctrl	ctrl	YG	0.120489
11_S2_L004:ACTTCCGGTAGGAGTC-1x	BM	Ctrl	ctrl	YG	0.0308786
11_S2_L004:ACTTCGCAGCTAGATA-1x	BM	Ctrl	ctrl	YG	0.0595432
11_S2_L004:ACTTCGCCAGGGACTA-1x	BM	Ctrl	ctrl	YG	0.0886226
11_S2_L004:ACTTCGCCATCCCACT-1x	BM	Ctrl	ctrl	YG	0.145156
11_S2_L004:ACTTCGCCATGAAAGT-1x	BM	Ctrl	ctrl	YG	0.0614549
11_S2_L004:ACTTCGCGTACTCCCT-1x	BM	Ctrl	ctrl	YG	0.0147668
11_S2_L004:ACTTCGCGTTGAGTCT-1x	BM	Ctrl	ctrl	YG	0.222692
11_S2_L004:ACTTCGCTCCTTGAAG-1x	BM	Ctrl	ctrl	YG	0.108635
11_S2_L004:ACTTTCAAGAACGTGC-1x	BM	Ctrl	ctrl	YG	0.0301814
11_S2_L004:ACTTTCACAAGCACCC-1x	BM	Ctrl	ctrl	YG	0.192752
11_S2_L004:ACTTTCAGTCCGTACG-1x	BM	Ctrl	ctrl	YG	0.187198
11_S2_L004:ACTTTCAGTCTTACTT-1x	BM	Ctrl	ctrl	YG	0.102218
11_S2_L004:ACTTTCATCACGACTA-1x	BM	Ctrl	ctrl	YG	0.0170136
11_S2_L004:ACTTTCATCCATATGG-1x	BM	Ctrl	ctrl	YG	0.0958062
11_S2_L004:ACTTTGTAGACTCCGC-1x	BM	Ctrl	ctrl	YG	0.062314
11_S2_L004:ACTTTGTCAAGCACAG-1x	BM	Ctrl	ctrl	YG	0.140138
11_S2_L004:ACTTTGTCAATAGTGA-1x	BM	Ctrl	ctrl	YG	0.0455485
11_S2_L004:ACTTTGTGTAGACAGC-1x	BM	Ctrl	ctrl	YG	0.208508
11_S2_L004:ACTTTGTGTCCGGTCA-1x	BM	Ctrl	ctrl	YG	0.0267532
11_S2_L004:ACTTTGTGTCGCGTTG-1x	BM	Ctrl	ctrl	YG	0.0390707
11_S2_L004:ACTTTGTGTTCGGTTA-1x	BM	Ctrl	ctrl	YG	0.0291017
11_S2_L004:ACTTTGTTCCCGTGTT-1x	BM	Ctrl	ctrl	YG	0.144708
11_S2_L004:ACTTTGTTCCCTTGGT-1x	BM	Ctrl	ctrl	YG	-0.0409513
11_S2_L004:ACTTTGTTCTCGGTCT-1x	BM	Ctrl	ctrl	YG	0.328875
11_S2_L004:AGAAATGAGCGATGCA-1x	BM	Ctrl	ctrl	YG	0.0530628
11_S2_L004:AGAAATGAGGAACGAA-1x	BM	Ctrl	ctrl	YG	0.0986925
11_S2_L004:AGAAATGAGGAGCTGT-1x	BM	Ctrl	ctrl	YG	0.019941
11_S2_L004:AGAAATGAGGATACGC-1x	BM	Ctrl	ctrl	YG	0.0773318
11_S2_L004:AGAAATGAGTGAGTTA-1x	BM	Ctrl	ctrl	YG	0.0604718
11_S2_L004:AGAAATGTCATGAGTC-1x	BM	Ctrl	ctrl	YG	0.0272332
11_S2_L004:AGAAATGTCGGACGTC-1x	BM	Ctrl	ctrl	YG	0.0465359
11_S2_L004:AGAACAAAGAGGCCAT-1x	BM	Ctrl	ctrl	YG	0.0315408
11_S2_L004:AGAACAAAGCACTCCG-1x	BM	Ctrl	ctrl	YG	0.22472
11_S2_L004:AGAACAAAGCACTGGA-1x	BM	Ctrl	ctrl	YG	0.107296
11_S2_L004:AGAACAAAGCTCATAC-1x	BM	Ctrl	ctrl	YG	0.249543
11_S2_L004:AGAACAAAGTAGACCG-1x	BM	Ctrl	ctrl	YG	0.0357982
11_S2_L004:AGAACAAAGTGCACAG-1x	BM	Ctrl	ctrl	YG	0.159113
11_S2_L004:AGAACAACAAGGCAAC-1x	BM	Ctrl	ctrl	YG	0.041943
11_S2_L004:AGAACAACACGATAGG-1x	BM	Ctrl	ctrl	YG	0.0604831
11_S2_L004:AGAACAACACTTGGGC-1x	BM	Ctrl	ctrl	YG	0.188534
11_S2_L004:AGAACAAGTCGCTTGG-1x	BM	Ctrl	ctrl	YG	0.0238487
11_S2_L004:AGAACAATCGACGATT-1x	BM	Ctrl	ctrl	YG	0.0853361
11_S2_L004:AGAACAATCTGAGATC-1x	BM	Ctrl	ctrl	YG	0.254994
11_S2_L004:AGAACCTAGACGGAAA-1x	BM	Ctrl	ctrl	YG	0.0517368
11_S2_L004:AGAACCTAGCAACTTC-1x	BM	Ctrl	ctrl	YG	0.00266213
11_S2_L004:AGAACCTCACAAGTGG-1x	BM	Ctrl	ctrl	YG	0.117684
11_S2_L004:AGAACCTTCATGAGGG-1x	BM	Ctrl	ctrl	YG	-0.0167922
11_S2_L004:AGAACCTTCCTGGGAC-1x	BM	Ctrl	ctrl	YG	0.0341101
11_S2_L004:AGAACCTTCCTGGTCT-1x	BM	Ctrl	ctrl	YG	0.13387
11_S2_L004:AGAAGCGAGATTTGCC-1x	BM	Ctrl	ctrl	YG	-0.00810615
11_S2_L004:AGAAGCGAGGAGATAG-1x	BM	Ctrl	ctrl	YG	0.0228845
11_S2_L004:AGAAGCGAGGGAGGCA-1x	BM	Ctrl	ctrl	YG	0.0666185
11_S2_L004:AGAAGCGAGTCGAAAT-1x	BM	Ctrl	ctrl	YG	0.0746373
11_S2_L004:AGAAGCGCAAAGACTA-1x	BM	Ctrl	ctrl	YG	0.056167
11_S2_L004:AGAAGCGCAGACCTGC-1x	BM	Ctrl	ctrl	YG	0.0461419
11_S2_L004:AGAAGCGGTCAAGGCA-1x	BM	Ctrl	ctrl	YG	0.0482835
11_S2_L004:AGAAGCGGTCACAATC-1x	BM	Ctrl	ctrl	YG	0.0508336
11_S2_L004:AGAAGCGGTGACCTGC-1x	BM	Ctrl	ctrl	YG	0.0962117
11_S2_L004:AGAAGCGGTTCCAGGC-1x	BM	Ctrl	ctrl	YG	0.0659223
11_S2_L004:AGAAGCGTCATAGACC-1x	BM	Ctrl	ctrl	YG	0.0549456
11_S2_L004:AGAAGCGTCCCAAGTA-1x	BM	Ctrl	ctrl	YG	-0.00680494
11_S2_L004:AGAAGCGTCGGTGAAG-1x	BM	Ctrl	ctrl	YG	0.0596067
11_S2_L004:AGAAGTAAGATTGTGA-1x	BM	Ctrl	ctrl	YG	0.038815
11_S2_L004:AGAAGTAAGCACCGAA-1x	BM	Ctrl	ctrl	YG	0.0286376
11_S2_L004:AGAAGTAAGCACGATG-1x	BM	Ctrl	ctrl	YG	-0.0404247
11_S2_L004:AGAAGTACAACCGGAA-1x	BM	Ctrl	ctrl	YG	0.0680204
11_S2_L004:AGAAGTACACACAGAG-1x	BM	Ctrl	ctrl	YG	0.020615
11_S2_L004:AGAAGTACAGCGTATT-1x	BM	Ctrl	ctrl	YG	0.0864797
11_S2_L004:AGAAGTAGTCCGTACG-1x	BM	Ctrl	ctrl	YG	0.111376
11_S2_L004:AGAAGTAGTGGAAATT-1x	BM	Ctrl	ctrl	YG	0.134523
11_S2_L004:AGAAGTAGTGTCCCTT-1x	BM	Ctrl	ctrl	YG	0.120643
11_S2_L004:AGAAGTAGTTGCATCA-1x	BM	Ctrl	ctrl	YG	-0.0010362
11_S2_L004:AGAAGTATCACTGGTA-1x	BM	Ctrl	ctrl	YG	0.183725
11_S2_L004:AGAAGTATCCAAGCCG-1x	BM	Ctrl	ctrl	YG	0.047957
11_S2_L004:AGAAGTATCTTCCGTG-1x	BM	Ctrl	ctrl	YG	0.058747
11_S2_L004:AGACAAAAGAACTCCT-1x	BM	Ctrl	ctrl	YG	0.105448
11_S2_L004:AGACAAAAGGATTTGA-1x	BM	Ctrl	ctrl	YG	0.118893
11_S2_L004:AGACAAACAACCGTGC-1x	BM	Ctrl	ctrl	YG	0.0579833
11_S2_L004:AGACAAACACTTGTGA-1x	BM	Ctrl	ctrl	YG	0.0458117
11_S2_L004:AGACAAACATTCATCT-1x	BM	Ctrl	ctrl	YG	0.0655957
11_S2_L004:AGACAAAGTTGGAGGT-1x	BM	Ctrl	ctrl	YG	0.077934
11_S2_L004:AGACAAATCAAACGAA-1x	BM	Ctrl	ctrl	YG	0.0385037
11_S2_L004:AGACAAATCCCTTTGG-1x	BM	Ctrl	ctrl	YG	0.235903
11_S2_L004:AGACAAATCGAAACAA-1x	BM	Ctrl	ctrl	YG	0.168393
11_S2_L004:AGACAAATCGTGGAAG-1x	BM	Ctrl	ctrl	YG	0.075745
11_S2_L004:AGACAAATCTCCCTAG-1x	BM	Ctrl	ctrl	YG	0.0502687
11_S2_L004:AGACACTAGCTAATCC-1x	BM	Ctrl	ctrl	YG	0.0295188
11_S2_L004:AGACACTAGGCCACTC-1x	BM	Ctrl	ctrl	YG	0.127442
11_S2_L004:AGACACTCATCCTGTC-1x	BM	Ctrl	ctrl	YG	0.0240992
11_S2_L004:AGACACTGTACAGAAT-1x	BM	Ctrl	ctrl	YG	0.0670178
11_S2_L004:AGACACTGTCCCGGTA-1x	BM	Ctrl	ctrl	YG	0.0712107
11_S2_L004:AGACACTGTGCTCTCT-1x	BM	Ctrl	ctrl	YG	0.208812
11_S2_L004:AGACACTGTTAGAAGT-1x	BM	Ctrl	ctrl	YG	0.0724554
11_S2_L004:AGACACTTCTACCTTA-1x	BM	Ctrl	ctrl	YG	0.0494304
11_S2_L004:AGACACTTCTCCGAAA-1x	BM	Ctrl	ctrl	YG	0.244298
11_S2_L004:AGACAGGAGACTAGAT-1x	BM	Ctrl	ctrl	YG	0.0642398
11_S2_L004:AGACAGGAGCGTATGG-1x	BM	Ctrl	ctrl	YG	0.0418388
11_S2_L004:AGACAGGCACCCTGTT-1x	BM	Ctrl	ctrl	YG	0.0144196
11_S2_L004:AGACAGGCATATCGGT-1x	BM	Ctrl	ctrl	YG	0.07487
11_S2_L004:AGACAGGGTGCCCGTA-1x	BM	Ctrl	ctrl	YG	0.157624
11_S2_L004:AGACAGGTCAACTGAC-1x	BM	Ctrl	ctrl	YG	-0.0703722
11_S2_L004:AGACAGGTCTTCTGTA-1x	BM	Ctrl	ctrl	YG	0.0345094
11_S2_L004:AGACCATAGCAATTAG-1x	BM	Ctrl	ctrl	YG	0.283326
11_S2_L004:AGACCATAGGATACAT-1x	BM	Ctrl	ctrl	YG	0.0198837
11_S2_L004:AGACCATGTATACGGG-1x	BM	Ctrl	ctrl	YG	0.0192907
11_S2_L004:AGACCATTCGAAGTGG-1x	BM	Ctrl	ctrl	YG	0.0687629
11_S2_L004:AGACCCGAGCATCCTA-1x	BM	Ctrl	ctrl	YG	0.0581574
11_S2_L004:AGACCCGAGCGGGTAT-1x	BM	Ctrl	ctrl	YG	0.0204099
11_S2_L004:AGACCCGAGCTGAGCA-1x	BM	Ctrl	ctrl	YG	0.0481887
11_S2_L004:AGACCCGAGGGCCAAT-1x	BM	Ctrl	ctrl	YG	0.0961025
11_S2_L004:AGACCCGAGGTCGTAG-1x	BM	Ctrl	ctrl	YG	0.203818
11_S2_L004:AGACCCGAGTTGCCTA-1x	BM	Ctrl	ctrl	YG	0.0377683
11_S2_L004:AGACCCGCACTTGTGA-1x	BM	Ctrl	ctrl	YG	0.0192169
11_S2_L004:AGACCCGCACTTTATC-1x	BM	Ctrl	ctrl	YG	0.0349839
11_S2_L004:AGACCCGCAGTCCGTG-1x	BM	Ctrl	ctrl	YG	0.0435604
11_S2_L004:AGACCCGCATCGGAGA-1x	BM	Ctrl	ctrl	YG	0.0322259
11_S2_L004:AGACCCGGTAGCGAGT-1x	BM	Ctrl	ctrl	YG	0.130847
11_S2_L004:AGACCCGGTGGACAGT-1x	BM	Ctrl	ctrl	YG	0.0622979
11_S2_L004:AGACCCGTCATGCCAA-1x	BM	Ctrl	ctrl	YG	0.0766156
11_S2_L004:AGACTCAAGTTGCGCC-1x	BM	Ctrl	ctrl	YG	0.0535126
11_S2_L004:AGACTCACAATAGTCC-1x	BM	Ctrl	ctrl	YG	0.0186104
11_S2_L004:AGACTCACACGGTGTC-1x	BM	Ctrl	ctrl	YG	0.0591089
11_S2_L004:AGACTCACAGTGGTGA-1x	BM	Ctrl	ctrl	YG	0.254038
11_S2_L004:AGACTCAGTCATCTAG-1x	BM	Ctrl	ctrl	YG	0.109644
11_S2_L004:AGACTCATCCTTCTTC-1x	BM	Ctrl	ctrl	YG	0.103221
11_S2_L004:AGAGAATAGACAGCTG-1x	BM	Ctrl	ctrl	YG	0.100019
11_S2_L004:AGAGAATAGCGTCAAG-1x	BM	Ctrl	ctrl	YG	0.0891106
11_S2_L004:AGAGAATCAATCCAGT-1x	BM	Ctrl	ctrl	YG	0.0167203
11_S2_L004:AGAGAATCACACCTAA-1x	BM	Ctrl	ctrl	YG	0.333242
11_S2_L004:AGAGAATCACGTATAC-1x	BM	Ctrl	ctrl	YG	0.0291665
11_S2_L004:AGAGAATCATCATGAC-1x	BM	Ctrl	ctrl	YG	-0.0706788
11_S2_L004:AGAGAATGTACAAGTA-1x	BM	Ctrl	ctrl	YG	0.14862
11_S2_L004:AGAGAATGTACATACC-1x	BM	Ctrl	ctrl	YG	0.20647
11_S2_L004:AGAGAATGTTGTGTAC-1x	BM	Ctrl	ctrl	YG	0.0859707
11_S2_L004:AGAGAATTCGCTAATG-1x	BM	Ctrl	ctrl	YG	0.172871
11_S2_L004:AGAGAGCAGACTTAAG-1x	BM	Ctrl	ctrl	YG	0.16532
11_S2_L004:AGAGAGCAGAGTAACT-1x	BM	Ctrl	ctrl	YG	0.0242122
11_S2_L004:AGAGAGCAGCTCCGAC-1x	BM	Ctrl	ctrl	YG	0.0529001
11_S2_L004:AGAGAGCAGGAGAGTA-1x	BM	Ctrl	ctrl	YG	0.0377656
11_S2_L004:AGAGAGCCACCTGCGA-1x	BM	Ctrl	ctrl	YG	0.0732205
11_S2_L004:AGAGAGCCACTTTAGG-1x	BM	Ctrl	ctrl	YG	0.176363
11_S2_L004:AGAGAGCCATCATGAC-1x	BM	Ctrl	ctrl	YG	0.0711224
11_S2_L004:AGAGAGCGTAGGTAGC-1x	BM	Ctrl	ctrl	YG	0.291306
11_S2_L004:AGAGAGCTCCCAGTGG-1x	BM	Ctrl	ctrl	YG	0.0280659
11_S2_L004:AGAGAGCTCGCAGAGA-1x	BM	Ctrl	ctrl	YG	0.0334616
11_S2_L004:AGAGAGCTCGTAGAGG-1x	BM	Ctrl	ctrl	YG	0.0540864
11_S2_L004:AGAGCAGAGTAGACCG-1x	BM	Ctrl	ctrl	YG	0.049159
11_S2_L004:AGAGCAGCAGACAATA-1x	BM	Ctrl	ctrl	YG	0.0476168
11_S2_L004:AGAGCAGCAGAGGAAA-1x	BM	Ctrl	ctrl	YG	0.0477625
11_S2_L004:AGAGCAGGTCCTCAGG-1x	BM	Ctrl	ctrl	YG	0.271056
11_S2_L004:AGAGCAGGTCCTCCTA-1x	BM	Ctrl	ctrl	YG	0.0651801
11_S2_L004:AGAGCAGGTTGTTTGG-1x	BM	Ctrl	ctrl	YG	0.0350645
11_S2_L004:AGAGCAGGTTTGCCGG-1x	BM	Ctrl	ctrl	YG	0.105737
11_S2_L004:AGAGCAGTCGAGAGCA-1x	BM	Ctrl	ctrl	YG	0.2829
11_S2_L004:AGAGCCCAGACTCATC-1x	BM	Ctrl	ctrl	YG	0.233775
11_S2_L004:AGAGCCCAGAGGATGA-1x	BM	Ctrl	ctrl	YG	0.0483491
11_S2_L004:AGAGCCCAGCTGGCTC-1x	BM	Ctrl	ctrl	YG	0.0222269
11_S2_L004:AGAGCCCAGGAACGTC-1x	BM	Ctrl	ctrl	YG	0.0784867
11_S2_L004:AGAGCCCAGGTGAGCT-1x	BM	Ctrl	ctrl	YG	0.0461168
11_S2_L004:AGAGCCCAGTAACAGT-1x	BM	Ctrl	ctrl	YG	0.194073
11_S2_L004:AGAGCCCCAGTAACAA-1x	BM	Ctrl	ctrl	YG	0.00361672
11_S2_L004:AGAGCCCGTCAGGCAA-1x	BM	Ctrl	ctrl	YG	0.177197
11_S2_L004:AGAGCCCGTGCTCGTG-1x	BM	Ctrl	ctrl	YG	0.176106
11_S2_L004:AGAGCCCGTTCTGACA-1x	BM	Ctrl	ctrl	YG	0.0792817
11_S2_L004:AGAGCCCTCTTCCCGA-1x	BM	Ctrl	ctrl	YG	0.0746987
11_S2_L004:AGATAGAAGCCGGAAT-1x	BM	Ctrl	ctrl	YG	0.189637
11_S2_L004:AGATAGAAGCGTTACT-1x	BM	Ctrl	ctrl	YG	0.09804
11_S2_L004:AGATAGAAGGATCATA-1x	BM	Ctrl	ctrl	YG	0.120588
11_S2_L004:AGATAGACAGGCATGA-1x	BM	Ctrl	ctrl	YG	0.0485046
11_S2_L004:AGATAGACATCATGAC-1x	BM	Ctrl	ctrl	YG	0.0682463
11_S2_L004:AGATAGAGTAGCTGAG-1x	BM	Ctrl	ctrl	YG	0.0653245
11_S2_L004:AGATAGAGTCGTGCCA-1x	BM	Ctrl	ctrl	YG	0.0508676
11_S2_L004:AGATAGATCACCTACC-1x	BM	Ctrl	ctrl	YG	0.0740463
11_S2_L004:AGATAGATCAGGTGTT-1x	BM	Ctrl	ctrl	YG	0.287507
11_S2_L004:AGATAGATCCTAGCGG-1x	BM	Ctrl	ctrl	YG	0.0854304
11_S2_L004:AGATAGATCGCTGTTC-1x	BM	Ctrl	ctrl	YG	0.0266888
11_S2_L004:AGATAGATCGGACCAC-1x	BM	Ctrl	ctrl	YG	0.0964041
11_S2_L004:AGATCCAAGGTAGGCT-1x	BM	Ctrl	ctrl	YG	-0.0706857
11_S2_L004:AGATCCACAAATACGA-1x	BM	Ctrl	ctrl	YG	0.00466154
11_S2_L004:AGATCCACAAATGGCG-1x	BM	Ctrl	ctrl	YG	0.0363966
11_S2_L004:AGATCCACAAGTCATC-1x	BM	Ctrl	ctrl	YG	0.0629492
11_S2_L004:AGATCCACACAACGAG-1x	BM	Ctrl	ctrl	YG	0.0717745
11_S2_L004:AGATCCACAGTAACAA-1x	BM	Ctrl	ctrl	YG	0.271126
11_S2_L004:AGATCCAGTCCCTGAG-1x	BM	Ctrl	ctrl	YG	0.193856
11_S2_L004:AGATCCAGTTCTCCCA-1x	BM	Ctrl	ctrl	YG	0.150852
11_S2_L004:AGATCCATCCGCTAGG-1x	BM	Ctrl	ctrl	YG	0.0452891
11_S2_L004:AGATCGTAGACGGATC-1x	BM	Ctrl	ctrl	YG	0.220706
11_S2_L004:AGATCGTAGTTGCTGT-1x	BM	Ctrl	ctrl	YG	0.0570421
11_S2_L004:AGATCGTCAGACCTAT-1x	BM	Ctrl	ctrl	YG	0.0348511
11_S2_L004:AGATCGTGTCTGTCCT-1x	BM	Ctrl	ctrl	YG	0.0807756
11_S2_L004:AGATCGTTCAAGCTTG-1x	BM	Ctrl	ctrl	YG	-0.0677133
11_S2_L004:AGATGAAAGACATCCT-1x	BM	Ctrl	ctrl	YG	-0.0622234
11_S2_L004:AGATGAAAGTAACCTC-1x	BM	Ctrl	ctrl	YG	0.203534
11_S2_L004:AGATGAAAGTCTTCCC-1x	BM	Ctrl	ctrl	YG	0.0651534
11_S2_L004:AGATGAAAGTGGAAAG-1x	BM	Ctrl	ctrl	YG	0.0570389
11_S2_L004:AGATGAACAGATTCGT-1x	BM	Ctrl	ctrl	YG	0.268398
11_S2_L004:AGATGAAGTCGTCGGT-1x	BM	Ctrl	ctrl	YG	0.148884
11_S2_L004:AGATGAAGTGGGCTCT-1x	BM	Ctrl	ctrl	YG	0.0571423
11_S2_L004:AGATGAAGTTAGCTAC-1x	BM	Ctrl	ctrl	YG	0.0469489
11_S2_L004:AGATGAATCACCGGTG-1x	BM	Ctrl	ctrl	YG	0.0425777
11_S2_L004:AGATGAATCCCGTTCA-1x	BM	Ctrl	ctrl	YG	0.00575922
11_S2_L004:AGATGAATCTCGGTCT-1x	BM	Ctrl	ctrl	YG	0.041198
11_S2_L004:AGATGAATCTTCGACC-1x	BM	Ctrl	ctrl	YG	0.166417
11_S2_L004:AGATGCTAGATCCCGC-1x	BM	Ctrl	ctrl	YG	0.319542
11_S2_L004:AGATGCTAGGCAATGC-1x	BM	Ctrl	ctrl	YG	0.109239
11_S2_L004:AGATGCTAGGGCATGT-1x	BM	Ctrl	ctrl	YG	0.218042
11_S2_L004:AGATGCTAGTTCCATG-1x	BM	Ctrl	ctrl	YG	0.0815757
11_S2_L004:AGATGCTCACGACGAA-1x	BM	Ctrl	ctrl	YG	0.0613724
11_S2_L004:AGATGCTGTCTGTAGT-1x	BM	Ctrl	ctrl	YG	0.0255997
11_S2_L004:AGATGCTTCACATCAG-1x	BM	Ctrl	ctrl	YG	0.0426926
11_S2_L004:AGATGCTTCCATTCGC-1x	BM	Ctrl	ctrl	YG	0.0512331
11_S2_L004:AGATGCTTCCCTTTGG-1x	BM	Ctrl	ctrl	YG	0.318574
11_S2_L004:AGCATCAAGATGAAGG-1x	BM	Ctrl	ctrl	YG	0.0434236
11_S2_L004:AGCATCAAGCGAGTAC-1x	BM	Ctrl	ctrl	YG	0.0307429
11_S2_L004:AGCATCAAGCGAGTCA-1x	BM	Ctrl	ctrl	YG	0.0794331
11_S2_L004:AGCATCACACGGTCTG-1x	BM	Ctrl	ctrl	YG	0.259393
11_S2_L004:AGCATCACAGAAATTG-1x	BM	Ctrl	ctrl	YG	0.13724
11_S2_L004:AGCATCACAGATAAAC-1x	BM	Ctrl	ctrl	YG	0.110039
11_S2_L004:AGCATCACAGTTGTTG-1x	BM	Ctrl	ctrl	YG	-0.0183983
11_S2_L004:AGCATCAGTTAAGCAA-1x	BM	Ctrl	ctrl	YG	0.0533521
11_S2_L004:AGCATCATCTCTGGTC-1x	BM	Ctrl	ctrl	YG	-0.0246167
11_S2_L004:AGCATCATCTGGGTCG-1x	BM	Ctrl	ctrl	YG	0.130141
11_S2_L004:AGCCAATAGACTCGAG-1x	BM	Ctrl	ctrl	YG	0.0925
11_S2_L004:AGCCAATAGATTGATG-1x	BM	Ctrl	ctrl	YG	0.068436
11_S2_L004:AGCCAATGTCAGGTAG-1x	BM	Ctrl	ctrl	YG	0.2413
11_S2_L004:AGCCAATGTCGTGGTC-1x	BM	Ctrl	ctrl	YG	0.123712
11_S2_L004:AGCCACGCAACCCTAA-1x	BM	Ctrl	ctrl	YG	0.0619388
11_S2_L004:AGCCACGCAACTCGTA-1x	BM	Ctrl	ctrl	YG	0.0634417
11_S2_L004:AGCCACGCAAGAGTGC-1x	BM	Ctrl	ctrl	YG	0.0997834
11_S2_L004:AGCCACGCATCCGTGG-1x	BM	Ctrl	ctrl	YG	0.137841
11_S2_L004:AGCCACGGTACATTGC-1x	BM	Ctrl	ctrl	YG	0.064322
11_S2_L004:AGCCACGGTCACCACG-1x	BM	Ctrl	ctrl	YG	0.0585527
11_S2_L004:AGCCACGGTCTCGACG-1x	BM	Ctrl	ctrl	YG	0.20636
11_S2_L004:AGCCACGGTTACACTG-1x	BM	Ctrl	ctrl	YG	0.331049
11_S2_L004:AGCCACGTCATCACCC-1x	BM	Ctrl	ctrl	YG	0.0719129
11_S2_L004:AGCCACGTCCGTGACG-1x	BM	Ctrl	ctrl	YG	0.0665853
11_S2_L004:AGCCACGTCTCCGTGT-1x	BM	Ctrl	ctrl	YG	0.303812
11_S2_L004:AGCCAGCAGCCAGAGT-1x	BM	Ctrl	ctrl	YG	0.0487167
11_S2_L004:AGCCAGCAGGATCACG-1x	BM	Ctrl	ctrl	YG	0.0279289
11_S2_L004:AGCCAGCAGGCACAAC-1x	BM	Ctrl	ctrl	YG	0.0415254
11_S2_L004:AGCCAGCAGGCCACCT-1x	BM	Ctrl	ctrl	YG	0.0679747
11_S2_L004:AGCCAGCCAATCTAGC-1x	BM	Ctrl	ctrl	YG	0.0257095
11_S2_L004:AGCCAGCTCCACATAG-1x	BM	Ctrl	ctrl	YG	0.0521522
11_S2_L004:AGCCAGCTCCCATAAG-1x	BM	Ctrl	ctrl	YG	0.223235
11_S2_L004:AGCCAGCTCGTAACTG-1x	BM	Ctrl	ctrl	YG	0.135658
11_S2_L004:AGCCAGCTCTTGGTCC-1x	BM	Ctrl	ctrl	YG	-0.0079957
11_S2_L004:AGCGATTAGAGCCCAA-1x	BM	Ctrl	ctrl	YG	0.168763
11_S2_L004:AGCGATTAGATCCTAC-1x	BM	Ctrl	ctrl	YG	0.0691567
11_S2_L004:AGCGATTAGCAAGGAA-1x	BM	Ctrl	ctrl	YG	0.0460683
11_S2_L004:AGCGATTAGCAGCCTC-1x	BM	Ctrl	ctrl	YG	0.054699
11_S2_L004:AGCGATTAGCGTGCCT-1x	BM	Ctrl	ctrl	YG	0.213461
11_S2_L004:AGCGATTCAAAGTATG-1x	BM	Ctrl	ctrl	YG	0.0303267
11_S2_L004:AGCGATTCACTTGGCG-1x	BM	Ctrl	ctrl	YG	0.0307245
11_S2_L004:AGCGATTCAGATACCT-1x	BM	Ctrl	ctrl	YG	0.0736236
11_S2_L004:AGCGATTCATGCTGCG-1x	BM	Ctrl	ctrl	YG	0.0768883
11_S2_L004:AGCGATTCATTCATCT-1x	BM	Ctrl	ctrl	YG	0.0568493
11_S2_L004:AGCGCCACACAAGTGG-1x	BM	Ctrl	ctrl	YG	0.110073
11_S2_L004:AGCGCCACACCGCTAG-1x	BM	Ctrl	ctrl	YG	0.139631
11_S2_L004:AGCGCCACACTGAGGA-1x	BM	Ctrl	ctrl	YG	0.0579254
11_S2_L004:AGCGCCATCCATCTGC-1x	BM	Ctrl	ctrl	YG	0.181958
11_S2_L004:AGCGCCATCTTAATCC-1x	BM	Ctrl	ctrl	YG	0.0329615
11_S2_L004:AGCGCTGAGAACAGGA-1x	BM	Ctrl	ctrl	YG	0.0505527
11_S2_L004:AGCGCTGAGTTAACAG-1x	BM	Ctrl	ctrl	YG	0.100217
11_S2_L004:AGCGCTGCAAAGCACG-1x	BM	Ctrl	ctrl	YG	0.130194
11_S2_L004:AGCGCTGCAACAAGTA-1x	BM	Ctrl	ctrl	YG	0.0359915
11_S2_L004:AGCGCTGGTAGAGGAA-1x	BM	Ctrl	ctrl	YG	0.107505
11_S2_L004:AGCGCTGGTCAATCTG-1x	BM	Ctrl	ctrl	YG	0.0363665
11_S2_L004:AGCGCTGGTGAGCCAA-1x	BM	Ctrl	ctrl	YG	0.0416002
11_S2_L004:AGCGCTGTCAGGACAG-1x	BM	Ctrl	ctrl	YG	0.0840211
11_S2_L004:AGCGCTGTCATTGTGG-1x	BM	Ctrl	ctrl	YG	0.247318
11_S2_L004:AGCGCTGTCCAATCTT-1x	BM	Ctrl	ctrl	YG	0.0479737
11_S2_L004:AGCGCTGTCCTCTAAT-1x	BM	Ctrl	ctrl	YG	0.203399
11_S2_L004:AGCGCTGTCGGACAAG-1x	BM	Ctrl	ctrl	YG	0.0628845
11_S2_L004:AGCGCTGTCTGCGGGT-1x	BM	Ctrl	ctrl	YG	-0.00698676
11_S2_L004:AGCGCTGTCTTGGAAC-1x	BM	Ctrl	ctrl	YG	0.0487674
11_S2_L004:AGCGTATAGCTCCGAC-1x	BM	Ctrl	ctrl	YG	0.0547169
11_S2_L004:AGCGTATAGTGCGCTC-1x	BM	Ctrl	ctrl	YG	0.188374
11_S2_L004:AGCGTATCAAGGTTGG-1x	BM	Ctrl	ctrl	YG	0.033259
11_S2_L004:AGCGTATCATCGAACT-1x	BM	Ctrl	ctrl	YG	0.0591403
11_S2_L004:AGCGTATGTCAACATC-1x	BM	Ctrl	ctrl	YG	0.068483
11_S2_L004:AGCGTATGTCGAGATG-1x	BM	Ctrl	ctrl	YG	0.293342
11_S2_L004:AGCGTATGTCGTGTTA-1x	BM	Ctrl	ctrl	YG	0.0744361
11_S2_L004:AGCGTATTCAACTCTT-1x	BM	Ctrl	ctrl	YG	0.00834487
11_S2_L004:AGCGTATTCGCAGTCG-1x	BM	Ctrl	ctrl	YG	0.0538585
11_S2_L004:AGCGTATTCGTGCTCT-1x	BM	Ctrl	ctrl	YG	0.0716383
11_S2_L004:AGCGTCGAGGTTCATC-1x	BM	Ctrl	ctrl	YG	0.117925
11_S2_L004:AGCGTCGCACTGAATC-1x	BM	Ctrl	ctrl	YG	0.0506446
11_S2_L004:AGCGTCGGTCATGACT-1x	BM	Ctrl	ctrl	YG	0.176608
11_S2_L004:AGCGTCGTCACTTATC-1x	BM	Ctrl	ctrl	YG	0.0399645
11_S2_L004:AGCTACACACAGCTGC-1x	BM	Ctrl	ctrl	YG	0.0606555
11_S2_L004:AGCTACACAGACATCT-1x	BM	Ctrl	ctrl	YG	-0.0305696
11_S2_L004:AGCTACAGTACGATGG-1x	BM	Ctrl	ctrl	YG	0.189913
11_S2_L004:AGCTACAGTGCGTGCT-1x	BM	Ctrl	ctrl	YG	0.0458836
11_S2_L004:AGCTACATCACTGATG-1x	BM	Ctrl	ctrl	YG	0.0174251
11_S2_L004:AGCTACATCGAGAAAT-1x	BM	Ctrl	ctrl	YG	0.216426
11_S2_L004:AGCTACATCGCAGTCG-1x	BM	Ctrl	ctrl	YG	0.100963
11_S2_L004:AGCTACATCTACCAGA-1x	BM	Ctrl	ctrl	YG	0.0558014
11_S2_L004:AGCTACATCTACTGAG-1x	BM	Ctrl	ctrl	YG	0.04931
11_S2_L004:AGCTCAAAGCTGAAAT-1x	BM	Ctrl	ctrl	YG	0.0563019
11_S2_L004:AGCTCAAAGGCTCTCG-1x	BM	Ctrl	ctrl	YG	0.0732368
11_S2_L004:AGCTCAAAGGTACAAT-1x	BM	Ctrl	ctrl	YG	0.0864172
11_S2_L004:AGCTCAACAGACGGAT-1x	BM	Ctrl	ctrl	YG	0.062212
11_S2_L004:AGCTCAAGTCCTGTCT-1x	BM	Ctrl	ctrl	YG	0.121448
11_S2_L004:AGCTCAAGTGACACAG-1x	BM	Ctrl	ctrl	YG	0.147953
11_S2_L004:AGCTCAAGTTATTCCT-1x	BM	Ctrl	ctrl	YG	0.247386
11_S2_L004:AGCTCAATCCCTCGAT-1x	BM	Ctrl	ctrl	YG	0.0734733
11_S2_L004:AGCTCAATCTGTCTCG-1x	BM	Ctrl	ctrl	YG	0.0660011
11_S2_L004:AGCTTCCAGGTTCCGC-1x	BM	Ctrl	ctrl	YG	0.172045
11_S2_L004:AGCTTCCCAAAGTATG-1x	BM	Ctrl	ctrl	YG	0.063971
11_S2_L004:AGCTTCCCACCTGCAG-1x	BM	Ctrl	ctrl	YG	0.0716632
11_S2_L004:AGCTTCCCACGGTGAA-1x	BM	Ctrl	ctrl	YG	0.195273
11_S2_L004:AGCTTCCCAGCTGAGA-1x	BM	Ctrl	ctrl	YG	0.0370208
11_S2_L004:AGCTTCCGTAGCTTGT-1x	BM	Ctrl	ctrl	YG	0.10682
11_S2_L004:AGCTTCCGTAGGAGTC-1x	BM	Ctrl	ctrl	YG	0.08492
11_S2_L004:AGCTTCCGTCGTACTA-1x	BM	Ctrl	ctrl	YG	0.0523824
11_S2_L004:AGCTTCCGTCGTGGTC-1x	BM	Ctrl	ctrl	YG	0.0549367
11_S2_L004:AGCTTCCGTGCAAGAC-1x	BM	Ctrl	ctrl	YG	0.281369
11_S2_L004:AGCTTCCGTTATTCTC-1x	BM	Ctrl	ctrl	YG	0.068983
11_S2_L004:AGCTTCCTCAGACCGC-1x	BM	Ctrl	ctrl	YG	0.169343
11_S2_L004:AGCTTCCTCAGTCCGG-1x	BM	Ctrl	ctrl	YG	0.109775
11_S2_L004:AGCTTCCTCGGTCACG-1x	BM	Ctrl	ctrl	YG	0.0367106
11_S2_L004:AGGAAATAGAGGGTCT-1x	BM	Ctrl	ctrl	YG	0.12615
11_S2_L004:AGGAAATAGCCTGCCA-1x	BM	Ctrl	ctrl	YG	0.203935
11_S2_L004:AGGAAATCAAGCGCAA-1x	BM	Ctrl	ctrl	YG	0.0447207
11_S2_L004:AGGAAATCAGTAGGAC-1x	BM	Ctrl	ctrl	YG	0.0714962
11_S2_L004:AGGAAATGTACCTATG-1x	BM	Ctrl	ctrl	YG	0.061652
11_S2_L004:AGGAAATGTAGTGGCA-1x	BM	Ctrl	ctrl	YG	0.060149
11_S2_L004:AGGAAATTCCATAGGT-1x	BM	Ctrl	ctrl	YG	0.0270527
11_S2_L004:AGGAAATTCGCGGTAC-1x	BM	Ctrl	ctrl	YG	0.0789776
11_S2_L004:AGGAATAAGAGCGACT-1x	BM	Ctrl	ctrl	YG	0.0423466
11_S2_L004:AGGAATAGTACAGAGC-1x	BM	Ctrl	ctrl	YG	0.113362
11_S2_L004:AGGAATAGTAGCGTAG-1x	BM	Ctrl	ctrl	YG	0.0937744
11_S2_L004:AGGAATAGTGAAAGTT-1x	BM	Ctrl	ctrl	YG	0.260197
11_S2_L004:AGGAATATCCCAGCGA-1x	BM	Ctrl	ctrl	YG	-0.000852639
11_S2_L004:AGGAATATCGAGCTGC-1x	BM	Ctrl	ctrl	YG	0.0782343
11_S2_L004:AGGACGAAGGTCGCCT-1x	BM	Ctrl	ctrl	YG	0.0894471
11_S2_L004:AGGACGACAAAGTATG-1x	BM	Ctrl	ctrl	YG	0.0608243
11_S2_L004:AGGACGACACCCGTAG-1x	BM	Ctrl	ctrl	YG	0.0447458
11_S2_L004:AGGACGACAGCATTGT-1x	BM	Ctrl	ctrl	YG	0.166465
11_S2_L004:AGGACGACATTGACAC-1x	BM	Ctrl	ctrl	YG	0.0655656
11_S2_L004:AGGACGAGTGGATACG-1x	BM	Ctrl	ctrl	YG	0.054519
11_S2_L004:AGGACGAGTTGTCCCT-1x	BM	Ctrl	ctrl	YG	0.113932
11_S2_L004:AGGACGATCTATGTGG-1x	BM	Ctrl	ctrl	YG	0.0541188
11_S2_L004:AGGACGATCTCCGCAT-1x	BM	Ctrl	ctrl	YG	0.0705772
11_S2_L004:AGGACTTAGGGTGAAA-1x	BM	Ctrl	ctrl	YG	0.0573291
11_S2_L004:AGGACTTCACGTTGGC-1x	BM	Ctrl	ctrl	YG	0.200468
11_S2_L004:AGGACTTCATTCACCC-1x	BM	Ctrl	ctrl	YG	0.150925
11_S2_L004:AGGACTTGTGTTCCTC-1x	BM	Ctrl	ctrl	YG	0.0562631
11_S2_L004:AGGACTTTCCGGCTTT-1x	BM	Ctrl	ctrl	YG	0.116323
11_S2_L004:AGGAGGTAGGGCCAAT-1x	BM	Ctrl	ctrl	YG	0.0364712
11_S2_L004:AGGAGGTAGGTGCGAT-1x	BM	Ctrl	ctrl	YG	0.279662
11_S2_L004:AGGAGGTAGTTGGACG-1x	BM	Ctrl	ctrl	YG	0.0413015
11_S2_L004:AGGAGGTCACCGCTGA-1x	BM	Ctrl	ctrl	YG	0.0960321
11_S2_L004:AGGAGGTCATGTGGTT-1x	BM	Ctrl	ctrl	YG	0.0472665
11_S2_L004:AGGAGGTGTGTGAGCA-1x	BM	Ctrl	ctrl	YG	0.134061
11_S2_L004:AGGAGGTTCAAAGGAT-1x	BM	Ctrl	ctrl	YG	0.0499373
11_S2_L004:AGGAGGTTCGGCTTCT-1x	BM	Ctrl	ctrl	YG	0.0899284
11_S2_L004:AGGAGGTTCTGCCTGT-1x	BM	Ctrl	ctrl	YG	0.0219461
11_S2_L004:AGGATAAAGGCTAGCA-1x	BM	Ctrl	ctrl	YG	0.0969574
11_S2_L004:AGGATAAAGGTAGCAC-1x	BM	Ctrl	ctrl	YG	0.166868
11_S2_L004:AGGATAACAAGTGACG-1x	BM	Ctrl	ctrl	YG	0.0643688
11_S2_L004:AGGATAAGTCACTACA-1x	BM	Ctrl	ctrl	YG	0.0821986
11_S2_L004:AGGATAAGTGTGAATA-1x	BM	Ctrl	ctrl	YG	0.118662
11_S2_L004:AGGATAAGTTCGAAGG-1x	BM	Ctrl	ctrl	YG	0.0962705
11_S2_L004:AGGATCTAGCGAACTG-1x	BM	Ctrl	ctrl	YG	0.0675765
11_S2_L004:AGGATCTAGGCGTCCT-1x	BM	Ctrl	ctrl	YG	0.0623769
11_S2_L004:AGGATCTAGTTACGTC-1x	BM	Ctrl	ctrl	YG	0.252739
11_S2_L004:AGGATCTCATCGGAAG-1x	BM	Ctrl	ctrl	YG	0.0705147
11_S2_L004:AGGATCTCATTATGCG-1x	BM	Ctrl	ctrl	YG	0.0514436
11_S2_L004:AGGATCTGTAGGAGTC-1x	BM	Ctrl	ctrl	YG	0.101911
11_S2_L004:AGGATCTGTATACAGA-1x	BM	Ctrl	ctrl	YG	-0.0285429
11_S2_L004:AGGATCTGTATGACAA-1x	BM	Ctrl	ctrl	YG	0.0903517
11_S2_L004:AGGATCTGTGATACTC-1x	BM	Ctrl	ctrl	YG	0.148211
11_S2_L004:AGGATCTGTGGTCAAG-1x	BM	Ctrl	ctrl	YG	0.107159
11_S2_L004:AGGATCTGTTAGCTAC-1x	BM	Ctrl	ctrl	YG	0.113708
11_S2_L004:AGGATCTGTTATTCCT-1x	BM	Ctrl	ctrl	YG	0.1358
11_S2_L004:AGGATCTGTTGCATTG-1x	BM	Ctrl	ctrl	YG	0.0813924
11_S2_L004:AGGATCTTCACCACAA-1x	BM	Ctrl	ctrl	YG	0.0513058
11_S2_L004:AGGATCTTCATCGGGC-1x	BM	Ctrl	ctrl	YG	0.138218
11_S2_L004:AGGCATTAGACGATAT-1x	BM	Ctrl	ctrl	YG	0.133788
11_S2_L004:AGGCATTAGGTACTGG-1x	BM	Ctrl	ctrl	YG	0.0702877
11_S2_L004:AGGCATTAGTCAGGGT-1x	BM	Ctrl	ctrl	YG	0.072183
11_S2_L004:AGGCATTAGTGGAAGA-1x	BM	Ctrl	ctrl	YG	0.0972903
11_S2_L004:AGGCATTGTACCCAGC-1x	BM	Ctrl	ctrl	YG	0.010819
11_S2_L004:AGGCATTGTTATGGTC-1x	BM	Ctrl	ctrl	YG	0.103863
11_S2_L004:AGGCATTTCCTCACCA-1x	BM	Ctrl	ctrl	YG	0.0554272
11_S2_L004:AGGCATTTCTTTGCAT-1x	BM	Ctrl	ctrl	YG	0.00978124
11_S2_L004:AGGCCACAGTCACACT-1x	BM	Ctrl	ctrl	YG	0.116123
11_S2_L004:AGGCCACCAATGAAAC-1x	BM	Ctrl	ctrl	YG	0.0951171
11_S2_L004:AGGCCACCACAGTGAG-1x	BM	Ctrl	ctrl	YG	0.0488351
11_S2_L004:AGGCCACGTGTCCTAA-1x	BM	Ctrl	ctrl	YG	0.32879
11_S2_L004:AGGCCACTCCCGTTGT-1x	BM	Ctrl	ctrl	YG	0.0543603
11_S2_L004:AGGCCACTCCGATCTC-1x	BM	Ctrl	ctrl	YG	0.0430881
11_S2_L004:AGGCCACTCGTGCATA-1x	BM	Ctrl	ctrl	YG	0.135551
11_S2_L004:AGGCTGCAGAGAGCCT-1x	BM	Ctrl	ctrl	YG	0.155639
11_S2_L004:AGGCTGCAGTAAAGCT-1x	BM	Ctrl	ctrl	YG	0.0151591
11_S2_L004:AGGCTGCAGTAACAGT-1x	BM	Ctrl	ctrl	YG	-0.0523932
11_S2_L004:AGGCTGCAGTGCGACA-1x	BM	Ctrl	ctrl	YG	0.194002
11_S2_L004:AGGCTGCAGTGTAGTA-1x	BM	Ctrl	ctrl	YG	0.0851424
11_S2_L004:AGGCTGCCAACCACAT-1x	BM	Ctrl	ctrl	YG	0.303249
11_S2_L004:AGGCTGCCAATCGAAA-1x	BM	Ctrl	ctrl	YG	0.035437
11_S2_L004:AGGCTGCCACATACGT-1x	BM	Ctrl	ctrl	YG	0.0587207
11_S2_L004:AGGCTGCGTCGAACAG-1x	BM	Ctrl	ctrl	YG	0.0474004
11_S2_L004:AGGCTGCGTCGCTTGG-1x	BM	Ctrl	ctrl	YG	0.0245138
11_S2_L004:AGGGAGTAGTGTACAA-1x	BM	Ctrl	ctrl	YG	0.167825
11_S2_L004:AGGGAGTCACGTAGTT-1x	BM	Ctrl	ctrl	YG	0.0418548
11_S2_L004:AGGGAGTTCCCTCGAT-1x	BM	Ctrl	ctrl	YG	0.0131638
11_S2_L004:AGGGAGTTCGACTCCT-1x	BM	Ctrl	ctrl	YG	0.0509231
11_S2_L004:AGGGAGTTCGCTAGCG-1x	BM	Ctrl	ctrl	YG	0.0723072
11_S2_L004:AGGGCCTAGATGACCG-1x	BM	Ctrl	ctrl	YG	0.0604497
11_S2_L004:AGGGCCTAGCCGTCGT-1x	BM	Ctrl	ctrl	YG	0.133722
11_S2_L004:AGGGCCTAGCGAGTAC-1x	BM	Ctrl	ctrl	YG	0.158215
11_S2_L004:AGGGCCTAGTGCGCTC-1x	BM	Ctrl	ctrl	YG	0.260522
11_S2_L004:AGGGCCTAGTTACGAA-1x	BM	Ctrl	ctrl	YG	0.0713908
11_S2_L004:AGGGCCTCAAGAGATT-1x	BM	Ctrl	ctrl	YG	0.246465
11_S2_L004:AGGGCCTCACGCTGAC-1x	BM	Ctrl	ctrl	YG	0.0524621
11_S2_L004:AGGGCCTGTCTTGGTA-1x	BM	Ctrl	ctrl	YG	0.0202482
11_S2_L004:AGGGCCTGTGTCACAT-1x	BM	Ctrl	ctrl	YG	0.0759226
11_S2_L004:AGGGCCTTCCCTCGAT-1x	BM	Ctrl	ctrl	YG	-0.0783484
11_S2_L004:AGGGCTCAGCGTATAA-1x	BM	Ctrl	ctrl	YG	0.262569
11_S2_L004:AGGGCTCCAATTGGTC-1x	BM	Ctrl	ctrl	YG	0.0162804
11_S2_L004:AGGGCTCCACGTGAGA-1x	BM	Ctrl	ctrl	YG	0.0631149
11_S2_L004:AGGGCTCTCGGATACT-1x	BM	Ctrl	ctrl	YG	0.0187629
11_S2_L004:AGGGCTCTCGGCTTCT-1x	BM	Ctrl	ctrl	YG	0.166215
11_S2_L004:AGGGTCCAGGTCGCCT-1x	BM	Ctrl	ctrl	YG	0.118768
11_S2_L004:AGGGTCCAGTCACTAC-1x	BM	Ctrl	ctrl	YG	0.0387533
11_S2_L004:AGGGTCCCAATGGCCC-1x	BM	Ctrl	ctrl	YG	0.0877083
11_S2_L004:AGGGTCCCAGGCACTC-1x	BM	Ctrl	ctrl	YG	0.129617
11_S2_L004:AGGGTCCCATCCCGTT-1x	BM	Ctrl	ctrl	YG	0.122494
11_S2_L004:AGGGTCCGTCAGATTC-1x	BM	Ctrl	ctrl	YG	0.0651957
11_S2_L004:AGGGTCCGTCGCACAC-1x	BM	Ctrl	ctrl	YG	0.109061
11_S2_L004:AGGGTCCGTTATAGCC-1x	BM	Ctrl	ctrl	YG	0.0238741
11_S2_L004:AGGGTCCGTTGTTGAC-1x	BM	Ctrl	ctrl	YG	0.15935
11_S2_L004:AGGGTCCGTTTAAGGA-1x	BM	Ctrl	ctrl	YG	0.0708901
11_S2_L004:AGGGTGAAGAGCAACC-1x	BM	Ctrl	ctrl	YG	0.0286658
11_S2_L004:AGGGTGACACACAGAG-1x	BM	Ctrl	ctrl	YG	0.202628
11_S2_L004:AGGGTGACACTAGTAC-1x	BM	Ctrl	ctrl	YG	0.0473112
11_S2_L004:AGGGTGAGTCCGGTGT-1x	BM	Ctrl	ctrl	YG	0.0583669
11_S2_L004:AGGGTGAGTGCGACAA-1x	BM	Ctrl	ctrl	YG	0.0688454
11_S2_L004:AGGGTGAGTGGACTGA-1x	BM	Ctrl	ctrl	YG	0.0684793
11_S2_L004:AGGGTGAGTTACCTTT-1x	BM	Ctrl	ctrl	YG	0.0606696
11_S2_L004:AGGGTGATCAAAGAAC-1x	BM	Ctrl	ctrl	YG	0.118294
11_S2_L004:AGGGTGATCACTGTTT-1x	BM	Ctrl	ctrl	YG	0.116057
11_S2_L004:AGGGTGATCCGGTAGC-1x	BM	Ctrl	ctrl	YG	0.0809802
11_S2_L004:AGGGTGATCGGAATGG-1x	BM	Ctrl	ctrl	YG	0.172564
11_S2_L004:AGGGTGATCTCGTGGG-1x	BM	Ctrl	ctrl	YG	0.128206
11_S2_L004:AGGGTTTAGGAACGTC-1x	BM	Ctrl	ctrl	YG	0.088193
11_S2_L004:AGGGTTTAGGTAGATT-1x	BM	Ctrl	ctrl	YG	0.0659508
11_S2_L004:AGGGTTTAGTGATGGC-1x	BM	Ctrl	ctrl	YG	0.0840455
11_S2_L004:AGGGTTTGTTTGCCGG-1x	BM	Ctrl	ctrl	YG	0.198573
11_S2_L004:AGGGTTTTCAAGGACG-1x	BM	Ctrl	ctrl	YG	0.0828658
11_S2_L004:AGGGTTTTCAGCAGAG-1x	BM	Ctrl	ctrl	YG	0.0545875
11_S2_L004:AGGGTTTTCGGCATTA-1x	BM	Ctrl	ctrl	YG	0.211869
11_S2_L004:AGGTAGGAGAGACAAG-1x	BM	Ctrl	ctrl	YG	0.0515248
11_S2_L004:AGGTAGGCAAACCATC-1x	BM	Ctrl	ctrl	YG	0.0487687
11_S2_L004:AGGTAGGCACGACGTC-1x	BM	Ctrl	ctrl	YG	0.191946
11_S2_L004:AGGTAGGCAGCTTTCC-1x	BM	Ctrl	ctrl	YG	0.0447478
11_S2_L004:AGGTAGGTCAGGCGAA-1x	BM	Ctrl	ctrl	YG	0.0588367
11_S2_L004:AGGTCATAGACAGCTG-1x	BM	Ctrl	ctrl	YG	0.124884
11_S2_L004:AGGTCATCAGCTGAAG-1x	BM	Ctrl	ctrl	YG	0.0557151
11_S2_L004:AGGTCATCAGGCGAAT-1x	BM	Ctrl	ctrl	YG	0.0492163
11_S2_L004:AGGTCATCATGACAAA-1x	BM	Ctrl	ctrl	YG	-0.00875742
11_S2_L004:AGGTCATGTGCATGTT-1x	BM	Ctrl	ctrl	YG	0.108433
11_S2_L004:AGGTCATGTTAAACAG-1x	BM	Ctrl	ctrl	YG	0.119221
11_S2_L004:AGGTCATGTTCGGTTA-1x	BM	Ctrl	ctrl	YG	0.277214
11_S2_L004:AGGTCATTCAGGAAGC-1x	BM	Ctrl	ctrl	YG	0.0682316
11_S2_L004:AGGTCATTCGAGATGG-1x	BM	Ctrl	ctrl	YG	0.149841
11_S2_L004:AGGTCATTCTTTGCGC-1x	BM	Ctrl	ctrl	YG	0.0295899
11_S2_L004:AGGTCTAAGCATACTC-1x	BM	Ctrl	ctrl	YG	0.0464537
11_S2_L004:AGGTCTAAGTCAACAA-1x	BM	Ctrl	ctrl	YG	0.0641945
11_S2_L004:AGGTCTAGTTGAGAGC-1x	BM	Ctrl	ctrl	YG	0.0486224
11_S2_L004:AGGTCTAGTTTGTTCT-1x	BM	Ctrl	ctrl	YG	0.0546671
11_S2_L004:AGGTCTATCAAGTTGC-1x	BM	Ctrl	ctrl	YG	0.171608
11_S2_L004:AGGTCTATCCAACACA-1x	BM	Ctrl	ctrl	YG	0.0597087
11_S2_L004:AGGTCTATCCATCGTC-1x	BM	Ctrl	ctrl	YG	0.193712
11_S2_L004:AGGTGTTAGCTCATAC-1x	BM	Ctrl	ctrl	YG	0.073049
11_S2_L004:AGGTGTTGTAACGTTC-1x	BM	Ctrl	ctrl	YG	0.203493
11_S2_L004:AGGTGTTGTCTTAGTG-1x	BM	Ctrl	ctrl	YG	-0.00433869
11_S2_L004:AGGTGTTTCGCTCATC-1x	BM	Ctrl	ctrl	YG	0.0884444
11_S2_L004:AGGTGTTTCGTCAAAC-1x	BM	Ctrl	ctrl	YG	0.149017
11_S2_L004:AGGTTACAGCCTGTCG-1x	BM	Ctrl	ctrl	YG	0.0171963
11_S2_L004:AGGTTACAGCTCTTCC-1x	BM	Ctrl	ctrl	YG	0.281897
11_S2_L004:AGGTTACAGTGCACTT-1x	BM	Ctrl	ctrl	YG	0.0424244
11_S2_L004:AGGTTACCAACCTATG-1x	BM	Ctrl	ctrl	YG	0.0328659
11_S2_L004:AGGTTACCAAGGGCAT-1x	BM	Ctrl	ctrl	YG	0.109518
11_S2_L004:AGGTTACCAATTCGTG-1x	BM	Ctrl	ctrl	YG	0.014143
11_S2_L004:AGGTTACCAGAGTCAG-1x	BM	Ctrl	ctrl	YG	0.098959
11_S2_L004:AGGTTACGTCTACAAC-1x	BM	Ctrl	ctrl	YG	0.0458669
11_S2_L004:AGGTTACGTCTGTCCT-1x	BM	Ctrl	ctrl	YG	0.031632
11_S2_L004:AGGTTACGTGTAACGG-1x	BM	Ctrl	ctrl	YG	0.101783
11_S2_L004:AGGTTACGTGTGGACA-1x	BM	Ctrl	ctrl	YG	0.0680332
11_S2_L004:AGGTTACGTGTTATCG-1x	BM	Ctrl	ctrl	YG	0.060598
11_S2_L004:AGGTTACGTGTTGATC-1x	BM	Ctrl	ctrl	YG	0.00776708
11_S2_L004:AGGTTACTCCACAGCG-1x	BM	Ctrl	ctrl	YG	0.0701168
11_S2_L004:AGGTTGTAGCCTATTG-1x	BM	Ctrl	ctrl	YG	0.0842418
11_S2_L004:AGGTTGTAGTTTGGCT-1x	BM	Ctrl	ctrl	YG	0.078252
11_S2_L004:AGGTTGTCATTAGGCT-1x	BM	Ctrl	ctrl	YG	0.0232165
11_S2_L004:AGGTTGTTCAAACCCA-1x	BM	Ctrl	ctrl	YG	0.0312769
11_S2_L004:AGTAACCAGTAAACGT-1x	BM	Ctrl	ctrl	YG	0.0807366
11_S2_L004:AGTAACCCAGAAGTGC-1x	BM	Ctrl	ctrl	YG	0.132638
11_S2_L004:AGTAACCCATGAGATA-1x	BM	Ctrl	ctrl	YG	0.18837
11_S2_L004:AGTAACCTCGTTCCTG-1x	BM	Ctrl	ctrl	YG	0.0400021
11_S2_L004:AGTAACCTCTGTCTCG-1x	BM	Ctrl	ctrl	YG	0.058433
11_S2_L004:AGTACCAAGGAACTAT-1x	BM	Ctrl	ctrl	YG	0.0257222
11_S2_L004:AGTACCAGTATTCCGA-1x	BM	Ctrl	ctrl	YG	0.0499703
11_S2_L004:AGTACCAGTCACCGCA-1x	BM	Ctrl	ctrl	YG	0.155908
11_S2_L004:AGTACCAGTTCTGACA-1x	BM	Ctrl	ctrl	YG	0.167041
11_S2_L004:AGTACCAGTTTCGGCG-1x	BM	Ctrl	ctrl	YG	0.042149
11_S2_L004:AGTACCATCAGGCGAA-1x	BM	Ctrl	ctrl	YG	0.0652691
11_S2_L004:AGTACCATCGGCATTA-1x	BM	Ctrl	ctrl	YG	0.0607519
11_S2_L004:AGTACTGAGTTAGTGA-1x	BM	Ctrl	ctrl	YG	0.00466312
11_S2_L004:AGTACTGCAATGGCCC-1x	BM	Ctrl	ctrl	YG	0.0653667
11_S2_L004:AGTACTGCACCATATG-1x	BM	Ctrl	ctrl	YG	0.0961489
11_S2_L004:AGTACTGGTACAGAGC-1x	BM	Ctrl	ctrl	YG	0.0644971
11_S2_L004:AGTACTGGTCAAATCC-1x	BM	Ctrl	ctrl	YG	0.0500546
11_S2_L004:AGTACTGTCCCTATTA-1x	BM	Ctrl	ctrl	YG	0.100342
11_S2_L004:AGTACTGTCTTCGTGC-1x	BM	Ctrl	ctrl	YG	0.0417271
11_S2_L004:AGTAGCTAGCACTCGC-1x	BM	Ctrl	ctrl	YG	0.148017
11_S2_L004:AGTAGCTAGTAAGAGG-1x	BM	Ctrl	ctrl	YG	0.00793696
11_S2_L004:AGTAGCTAGTGGTTAA-1x	BM	Ctrl	ctrl	YG	0.0849936
11_S2_L004:AGTAGCTCAAATGATG-1x	BM	Ctrl	ctrl	YG	0.00538313
11_S2_L004:AGTAGCTCAGACAAGC-1x	BM	Ctrl	ctrl	YG	0.0849774
11_S2_L004:AGTAGCTGTCAGACGA-1x	BM	Ctrl	ctrl	YG	0.170881
11_S2_L004:AGTAGCTGTCTCCCTA-1x	BM	Ctrl	ctrl	YG	0.0974067
11_S2_L004:AGTAGCTTCATTGTTC-1x	BM	Ctrl	ctrl	YG	0.0720611
11_S2_L004:AGTAGCTTCGAGAATA-1x	BM	Ctrl	ctrl	YG	0.0832123
11_S2_L004:AGTAGTCAGCTGTTAC-1x	BM	Ctrl	ctrl	YG	0.0531224
11_S2_L004:AGTAGTCGTGGATCAG-1x	BM	Ctrl	ctrl	YG	0.034744
11_S2_L004:AGTAGTCTCCCAATAG-1x	BM	Ctrl	ctrl	YG	0.00613331
11_S2_L004:AGTAGTCTCGCTCTCA-1x	BM	Ctrl	ctrl	YG	0.082848
11_S2_L004:AGTAGTCTCTGCGGCA-1x	BM	Ctrl	ctrl	YG	0.131787
11_S2_L004:AGTCAACAGCTAAATG-1x	BM	Ctrl	ctrl	YG	0.055521
11_S2_L004:AGTCAACCACCCTGTT-1x	BM	Ctrl	ctrl	YG	0.142769
11_S2_L004:AGTCACAAGATGACAT-1x	BM	Ctrl	ctrl	YG	0.0655245
11_S2_L004:AGTCACACATGGGAAC-1x	BM	Ctrl	ctrl	YG	0.0823478
11_S2_L004:AGTCACAGTATTGAGA-1x	BM	Ctrl	ctrl	YG	0.0339926
11_S2_L004:AGTCACAGTCATCACA-1x	BM	Ctrl	ctrl	YG	0.0645337
11_S2_L004:AGTCACAGTTAACCTG-1x	BM	Ctrl	ctrl	YG	0.0612063
11_S2_L004:AGTCACATCATTTGGG-1x	BM	Ctrl	ctrl	YG	0.0483391
11_S2_L004:AGTCATGAGGATCACG-1x	BM	Ctrl	ctrl	YG	0.0582805
11_S2_L004:AGTCATGCAGAGAATT-1x	BM	Ctrl	ctrl	YG	0.150873
11_S2_L004:AGTCATGCAGAGCGTA-1x	BM	Ctrl	ctrl	YG	0.048117
11_S2_L004:AGTCATGGTACCGGAA-1x	BM	Ctrl	ctrl	YG	0.126082
11_S2_L004:AGTCATGGTCCTACAA-1x	BM	Ctrl	ctrl	YG	0.133381
11_S2_L004:AGTCATGGTGCCTGAC-1x	BM	Ctrl	ctrl	YG	0.0284572
11_S2_L004:AGTCATGTCACGTCCT-1x	BM	Ctrl	ctrl	YG	0.202075
11_S2_L004:AGTCATGTCATTACCT-1x	BM	Ctrl	ctrl	YG	0.299192
11_S2_L004:AGTCATGTCCACGTAA-1x	BM	Ctrl	ctrl	YG	0.0429881
11_S2_L004:AGTCATGTCGGCCCAA-1x	BM	Ctrl	ctrl	YG	0.0178818
11_S2_L004:AGTCATGTCTACTTCA-1x	BM	Ctrl	ctrl	YG	0.153173
11_S2_L004:AGTCTCCAGGAGACCT-1x	BM	Ctrl	ctrl	YG	0.0536585
11_S2_L004:AGTCTCCGTACACGTT-1x	BM	Ctrl	ctrl	YG	0.0452458
11_S2_L004:AGTCTCCGTTTCACAG-1x	BM	Ctrl	ctrl	YG	0.0761423
11_S2_L004:AGTCTCCTCATCCTAT-1x	BM	Ctrl	ctrl	YG	0.0884337
11_S2_L004:AGTCTCCTCCTCAGGG-1x	BM	Ctrl	ctrl	YG	0.0297706
11_S2_L004:AGTCTCCTCGGTAAGG-1x	BM	Ctrl	ctrl	YG	-0.0215449
11_S2_L004:AGTGACTAGAAACCAT-1x	BM	Ctrl	ctrl	YG	0.110939
11_S2_L004:AGTGACTAGAAGTGTT-1x	BM	Ctrl	ctrl	YG	0.0246949
11_S2_L004:AGTGACTAGAGCAAGA-1x	BM	Ctrl	ctrl	YG	0.0668707
11_S2_L004:AGTGACTAGAGCCCAA-1x	BM	Ctrl	ctrl	YG	0.102041
11_S2_L004:AGTGACTAGATCGCTT-1x	BM	Ctrl	ctrl	YG	0.0505727
11_S2_L004:AGTGACTAGCTTTCTT-1x	BM	Ctrl	ctrl	YG	0.0259102
11_S2_L004:AGTGACTAGGCACTCC-1x	BM	Ctrl	ctrl	YG	0.024206
11_S2_L004:AGTGACTAGTCACTCA-1x	BM	Ctrl	ctrl	YG	0.0883657
11_S2_L004:AGTGACTCAAGACAAT-1x	BM	Ctrl	ctrl	YG	0.0141195
11_S2_L004:AGTGACTCAGAGCGTA-1x	BM	Ctrl	ctrl	YG	0.0482485
11_S2_L004:AGTGACTCATCGTGCG-1x	BM	Ctrl	ctrl	YG	0.158024
11_S2_L004:AGTGACTGTTACCGTA-1x	BM	Ctrl	ctrl	YG	0.0840879
11_S2_L004:AGTGATCAGTCCCAGC-1x	BM	Ctrl	ctrl	YG	0.0337908
11_S2_L004:AGTGATCAGTCGAGGT-1x	BM	Ctrl	ctrl	YG	0.0876781
11_S2_L004:AGTGATCCAAATAAGC-1x	BM	Ctrl	ctrl	YG	0.022075
11_S2_L004:AGTGATCCAAGCGCTC-1x	BM	Ctrl	ctrl	YG	0.0512363
11_S2_L004:AGTGATCCACTCCGGA-1x	BM	Ctrl	ctrl	YG	-0.0370832
11_S2_L004:AGTGATCCAGCTGCCA-1x	BM	Ctrl	ctrl	YG	0.0607589
11_S2_L004:AGTGATCCATGCCGCA-1x	BM	Ctrl	ctrl	YG	0.0637431
11_S2_L004:AGTGATCCATGTTTGG-1x	BM	Ctrl	ctrl	YG	0.24246
11_S2_L004:AGTGATCGTAGTGCGA-1x	BM	Ctrl	ctrl	YG	0.109475
11_S2_L004:AGTGATCTCACAGAGG-1x	BM	Ctrl	ctrl	YG	0.0501292
11_S2_L004:AGTGATCTCAGAGCGA-1x	BM	Ctrl	ctrl	YG	0.0751469
11_S2_L004:AGTGATCTCTGGGAGA-1x	BM	Ctrl	ctrl	YG	0.0242624
11_S2_L004:AGTGCCGAGGTAAAGG-1x	BM	Ctrl	ctrl	YG	0.0642646
11_S2_L004:AGTGCCGAGTTGTAGA-1x	BM	Ctrl	ctrl	YG	0.000396706
11_S2_L004:AGTGCCGCACAGCGCT-1x	BM	Ctrl	ctrl	YG	0.0705513
11_S2_L004:AGTGCCGCAGCCCAGT-1x	BM	Ctrl	ctrl	YG	0.154296
11_S2_L004:AGTGCCGCAGTAGTGG-1x	BM	Ctrl	ctrl	YG	0.0530705
11_S2_L004:AGTGCCGCATTATGCG-1x	BM	Ctrl	ctrl	YG	0.0270107
11_S2_L004:AGTGCCGGTCACAGAG-1x	BM	Ctrl	ctrl	YG	0.0375564
11_S2_L004:AGTGCCGTCCCTAGGG-1x	BM	Ctrl	ctrl	YG	0.0193009
11_S2_L004:AGTGCCGTCGGCGATC-1x	BM	Ctrl	ctrl	YG	0.0589194
11_S2_L004:AGTGTTGAGAGGACTC-1x	BM	Ctrl	ctrl	YG	0.102097
11_S2_L004:AGTGTTGAGCGTCGAA-1x	BM	Ctrl	ctrl	YG	0.0839724
11_S2_L004:AGTGTTGCACAATCTG-1x	BM	Ctrl	ctrl	YG	0.0286287
11_S2_L004:AGTGTTGCACTAGAGG-1x	BM	Ctrl	ctrl	YG	0.0572521
11_S2_L004:AGTGTTGCAGGACTTT-1x	BM	Ctrl	ctrl	YG	0.0659377
11_S2_L004:AGTGTTGTCGGTTAGT-1x	BM	Ctrl	ctrl	YG	0.0641281
11_S2_L004:AGTGTTGTCGTTATCT-1x	BM	Ctrl	ctrl	YG	0.0547158
11_S2_L004:AGTTAGCAGAAATCCA-1x	BM	Ctrl	ctrl	YG	0.100454
11_S2_L004:AGTTAGCAGCCTAACT-1x	BM	Ctrl	ctrl	YG	0.0277221
11_S2_L004:AGTTAGCAGGAAACGA-1x	BM	Ctrl	ctrl	YG	0.0476997
11_S2_L004:AGTTAGCAGTCATGAA-1x	BM	Ctrl	ctrl	YG	0.191509
11_S2_L004:AGTTAGCCAAATGGTA-1x	BM	Ctrl	ctrl	YG	0.121229
11_S2_L004:AGTTAGCCAAGCCATT-1x	BM	Ctrl	ctrl	YG	-0.00811027
11_S2_L004:AGTTAGCCACGGTGAA-1x	BM	Ctrl	ctrl	YG	0.0378898
11_S2_L004:AGTTAGCCAGGGCTTC-1x	BM	Ctrl	ctrl	YG	0.0607285
11_S2_L004:AGTTAGCCATAATGAG-1x	BM	Ctrl	ctrl	YG	0.157416
11_S2_L004:AGTTAGCCATGGACAG-1x	BM	Ctrl	ctrl	YG	0.0406221
11_S2_L004:AGTTAGCGTATAGGGC-1x	BM	Ctrl	ctrl	YG	0.160133
11_S2_L004:AGTTAGCGTCAAGGCA-1x	BM	Ctrl	ctrl	YG	0.146975
11_S2_L004:AGTTAGCGTCAGGAGT-1x	BM	Ctrl	ctrl	YG	0.191376
11_S2_L004:AGTTCCCAGTTTCAGC-1x	BM	Ctrl	ctrl	YG	0.0504436
11_S2_L004:AGTTCCCGTCTTGCGG-1x	BM	Ctrl	ctrl	YG	0.0338112
11_S2_L004:AGTTCCCGTGCCTACG-1x	BM	Ctrl	ctrl	YG	0.0777
11_S2_L004:AGTTCCCGTGTAAATG-1x	BM	Ctrl	ctrl	YG	0.0516292
11_S2_L004:AGTTCCCTCATCCTAT-1x	BM	Ctrl	ctrl	YG	0.0476509
11_S2_L004:AGTTCGAAGAGCCTGA-1x	BM	Ctrl	ctrl	YG	0.178554
11_S2_L004:AGTTCGAAGCACTAGG-1x	BM	Ctrl	ctrl	YG	0.0638468
11_S2_L004:AGTTCGAAGTCCCGAC-1x	BM	Ctrl	ctrl	YG	0.181068
11_S2_L004:AGTTCGAGTTGCCATA-1x	BM	Ctrl	ctrl	YG	0.212811
11_S2_L004:AGTTCGATCCTAGCCT-1x	BM	Ctrl	ctrl	YG	0.0534684
11_S2_L004:ATACCGAAGAGAGCGG-1x	BM	Ctrl	ctrl	YG	0.0667748
11_S2_L004:ATACCGAAGAGCCGAT-1x	BM	Ctrl	ctrl	YG	0.0216655
11_S2_L004:ATACCGAAGGCATGGT-1x	BM	Ctrl	ctrl	YG	0.0130861
11_S2_L004:ATACCGAAGTCCCAGC-1x	BM	Ctrl	ctrl	YG	0.203961
11_S2_L004:ATACCGAGTGACACAG-1x	BM	Ctrl	ctrl	YG	0.0459934
11_S2_L004:ATACCGAGTTTACGTG-1x	BM	Ctrl	ctrl	YG	0.185265
11_S2_L004:ATACCGATCCCAGGCA-1x	BM	Ctrl	ctrl	YG	-0.0126645
11_S2_L004:ATACCGATCGATTTCT-1x	BM	Ctrl	ctrl	YG	0.122255
11_S2_L004:ATACCGATCGTCAACA-1x	BM	Ctrl	ctrl	YG	-0.0431664
11_S2_L004:ATACCGATCGTTCTAT-1x	BM	Ctrl	ctrl	YG	0.0417934
11_S2_L004:ATACCGATCTGAGAGG-1x	BM	Ctrl	ctrl	YG	0.215779
11_S2_L004:ATACCTTAGCATCCCG-1x	BM	Ctrl	ctrl	YG	0.332918
11_S2_L004:ATACCTTCATCCGGCA-1x	BM	Ctrl	ctrl	YG	0.301219
11_S2_L004:ATACCTTGTATGAAGT-1x	BM	Ctrl	ctrl	YG	0.0484376
11_S2_L004:ATACCTTGTGTGTGTT-1x	BM	Ctrl	ctrl	YG	0.157861
11_S2_L004:ATACCTTTCAGCTGTA-1x	BM	Ctrl	ctrl	YG	0.191081
11_S2_L004:ATACCTTTCCCTGGTT-1x	BM	Ctrl	ctrl	YG	0.19668
11_S2_L004:ATACCTTTCGTAACAC-1x	BM	Ctrl	ctrl	YG	0.0609588
11_S2_L004:ATACCTTTCGTAGCTA-1x	BM	Ctrl	ctrl	YG	0.069396
11_S2_L004:ATACTTCCACCTCTAC-1x	BM	Ctrl	ctrl	YG	0.138987
11_S2_L004:ATACTTCCAGATCACT-1x	BM	Ctrl	ctrl	YG	-0.0134802
11_S2_L004:ATACTTCCAGTTCACA-1x	BM	Ctrl	ctrl	YG	0.0644355
11_S2_L004:ATACTTCCAGTTCTAG-1x	BM	Ctrl	ctrl	YG	0.0502936
11_S2_L004:ATACTTCCATCCGTGG-1x	BM	Ctrl	ctrl	YG	0.0166538
11_S2_L004:ATACTTCCATGACAAA-1x	BM	Ctrl	ctrl	YG	0.0599711
11_S2_L004:ATACTTCGTAAGAACT-1x	BM	Ctrl	ctrl	YG	0.0230512
11_S2_L004:ATACTTCGTAGGTAGC-1x	BM	Ctrl	ctrl	YG	0.0705567
11_S2_L004:ATACTTCGTGCACATT-1x	BM	Ctrl	ctrl	YG	0.0352378
11_S2_L004:ATACTTCTCACCCTCA-1x	BM	Ctrl	ctrl	YG	0.0303584
11_S2_L004:ATACTTCTCAGAGTTC-1x	BM	Ctrl	ctrl	YG	0.0807524
11_S2_L004:ATACTTCTCGTCAACA-1x	BM	Ctrl	ctrl	YG	0.276113
11_S2_L004:ATAGACCAGTCAAGCG-1x	BM	Ctrl	ctrl	YG	0.108693
11_S2_L004:ATAGACCCAGCTACTA-1x	BM	Ctrl	ctrl	YG	0.17366
11_S2_L004:ATAGACCCAGGTATGG-1x	BM	Ctrl	ctrl	YG	0.116058
11_S2_L004:ATAGACCTCAGTGGGA-1x	BM	Ctrl	ctrl	YG	0.0602989
11_S2_L004:ATAGACCTCGGAAACG-1x	BM	Ctrl	ctrl	YG	0.0468899
11_S2_L004:ATAGACCTCTGTAAGC-1x	BM	Ctrl	ctrl	YG	0.0561249
11_S2_L004:ATAGAGAAGCTCCGAC-1x	BM	Ctrl	ctrl	YG	0.0894243
11_S2_L004:ATAGAGAAGTCTGCGC-1x	BM	Ctrl	ctrl	YG	0.122769
11_S2_L004:ATAGAGAAGTTGCGCC-1x	BM	Ctrl	ctrl	YG	0.261472
11_S2_L004:ATAGAGACACTGCACG-1x	BM	Ctrl	ctrl	YG	0.0508227
11_S2_L004:ATAGAGAGTCACGACC-1x	BM	Ctrl	ctrl	YG	0.122557
11_S2_L004:ATAGAGAGTCGAAGCA-1x	BM	Ctrl	ctrl	YG	0.0568153
11_S2_L004:ATAGAGAGTTTGGGAG-1x	BM	Ctrl	ctrl	YG	0.0492961
11_S2_L004:ATAGAGATCATGCGGC-1x	BM	Ctrl	ctrl	YG	0.11616
11_S2_L004:ATAGAGATCTTCTTCC-1x	BM	Ctrl	ctrl	YG	0.0396808
11_S2_L004:ATAGGCTAGCATGCAG-1x	BM	Ctrl	ctrl	YG	0.0803554
11_S2_L004:ATAGGCTAGCCAAGTG-1x	BM	Ctrl	ctrl	YG	0.0682193
11_S2_L004:ATAGGCTGTCCCACGA-1x	BM	Ctrl	ctrl	YG	0.0973862
11_S2_L004:ATAGGCTGTGAAGCGT-1x	BM	Ctrl	ctrl	YG	0.0187851
11_S2_L004:ATATCCTAGAGACAAG-1x	BM	Ctrl	ctrl	YG	0.0722151
11_S2_L004:ATATCCTCATAATGCC-1x	BM	Ctrl	ctrl	YG	-0.0357126
11_S2_L004:ATATCCTGTTCGTTCC-1x	BM	Ctrl	ctrl	YG	0.0700925
11_S2_L004:ATATCCTTCCATCTAT-1x	BM	Ctrl	ctrl	YG	0.150253
11_S2_L004:ATCACAGCATTAAGCC-1x	BM	Ctrl	ctrl	YG	0.112524
11_S2_L004:ATCACAGGTAAGGCCA-1x	BM	Ctrl	ctrl	YG	0.0599594
11_S2_L004:ATCACAGGTACAAGCG-1x	BM	Ctrl	ctrl	YG	0.0568729
11_S2_L004:ATCACAGGTCTTCATT-1x	BM	Ctrl	ctrl	YG	0.0541398
11_S2_L004:ATCACAGGTTGCGGAA-1x	BM	Ctrl	ctrl	YG	0.175676
11_S2_L004:ATCACAGGTTTACGAC-1x	BM	Ctrl	ctrl	YG	0.10783
11_S2_L004:ATCACAGTCATCTGTT-1x	BM	Ctrl	ctrl	YG	0.276473
11_S2_L004:ATCACAGTCGATCCAA-1x	BM	Ctrl	ctrl	YG	0.0875177
11_S2_L004:ATCACGAAGCGTGTTT-1x	BM	Ctrl	ctrl	YG	0.0709362
11_S2_L004:ATCACGAAGTGCACTT-1x	BM	Ctrl	ctrl	YG	0.0591901
11_S2_L004:ATCACGAGTGAGTTGG-1x	BM	Ctrl	ctrl	YG	0.0891028
11_S2_L004:ATCACGAGTTTGGGAG-1x	BM	Ctrl	ctrl	YG	0.0854735
11_S2_L004:ATCACTTAGAGGATGA-1x	BM	Ctrl	ctrl	YG	0.0942099
11_S2_L004:ATCACTTAGAGTCTGG-1x	BM	Ctrl	ctrl	YG	0.0435654
11_S2_L004:ATCACTTAGCATGATA-1x	BM	Ctrl	ctrl	YG	0.0729423
11_S2_L004:ATCACTTGTAACTGCT-1x	BM	Ctrl	ctrl	YG	0.0593483
11_S2_L004:ATCACTTGTCAGTCCG-1x	BM	Ctrl	ctrl	YG	0.0386298
11_S2_L004:ATCACTTGTTCAGCGC-1x	BM	Ctrl	ctrl	YG	0.156127
11_S2_L004:ATCACTTTCAGAACCT-1x	BM	Ctrl	ctrl	YG	0.0907275
11_S2_L004:ATCACTTTCCATGAGT-1x	BM	Ctrl	ctrl	YG	0.0221752
11_S2_L004:ATCAGGTAGCCGAACA-1x	BM	Ctrl	ctrl	YG	0.0547756
11_S2_L004:ATCAGGTAGGCCCAAA-1x	BM	Ctrl	ctrl	YG	0.0494261
11_S2_L004:ATCAGGTCAAATGCTC-1x	BM	Ctrl	ctrl	YG	0.0688885
11_S2_L004:ATCAGGTCACACTGGC-1x	BM	Ctrl	ctrl	YG	0.254669
11_S2_L004:ATCAGGTCACCGGTCA-1x	BM	Ctrl	ctrl	YG	0.0611719
11_S2_L004:ATCAGGTCAGAAGTTA-1x	BM	Ctrl	ctrl	YG	0.11639
11_S2_L004:ATCAGGTCAGGTACGA-1x	BM	Ctrl	ctrl	YG	0.0265975
11_S2_L004:ATCAGGTCATGGAGAC-1x	BM	Ctrl	ctrl	YG	0.0524468
11_S2_L004:ATCAGGTGTCTTCCGT-1x	BM	Ctrl	ctrl	YG	0.071173
11_S2_L004:ATCAGGTTCAAGGAGC-1x	BM	Ctrl	ctrl	YG	0.179382
11_S2_L004:ATCAGGTTCCCGTGAG-1x	BM	Ctrl	ctrl	YG	-0.014798
11_S2_L004:ATCAGGTTCCGCACTT-1x	BM	Ctrl	ctrl	YG	0.30788
11_S2_L004:ATCAGGTTCGGCTGGT-1x	BM	Ctrl	ctrl	YG	0.0727829
11_S2_L004:ATCAGGTTCGGTAGGA-1x	BM	Ctrl	ctrl	YG	0.0399524
11_S2_L004:ATCAGGTTCTTTCCAA-1x	BM	Ctrl	ctrl	YG	0.075606
11_S2_L004:ATCATTCCAATGTCAC-1x	BM	Ctrl	ctrl	YG	0.063458
11_S2_L004:ATCATTCCACGCACCA-1x	BM	Ctrl	ctrl	YG	0.0691472
11_S2_L004:ATCATTCGTACGTAGG-1x	BM	Ctrl	ctrl	YG	0.31983
11_S2_L004:ATCATTCGTAGCTGCC-1x	BM	Ctrl	ctrl	YG	0.157472
11_S2_L004:ATCATTCGTGGGACAT-1x	BM	Ctrl	ctrl	YG	0.065368
11_S2_L004:ATCATTCTCCCGGTAG-1x	BM	Ctrl	ctrl	YG	0.0422482
11_S2_L004:ATCATTCTCGCATAGT-1x	BM	Ctrl	ctrl	YG	0.0543065
11_S2_L004:ATCCACCAGAGTTGTA-1x	BM	Ctrl	ctrl	YG	0.0258783
11_S2_L004:ATCCACCAGCCTGTGC-1x	BM	Ctrl	ctrl	YG	0.0928707
11_S2_L004:ATCCACCGTAGACTGG-1x	BM	Ctrl	ctrl	YG	0.00899833
11_S2_L004:ATCCACCGTCGCCTAG-1x	BM	Ctrl	ctrl	YG	0.0476943
11_S2_L004:ATCCACCTCATCACAG-1x	BM	Ctrl	ctrl	YG	0.21286
11_S2_L004:ATCCACCTCTCATGGA-1x	BM	Ctrl	ctrl	YG	0.0969269
11_S2_L004:ATCCATTCAAGTTCGT-1x	BM	Ctrl	ctrl	YG	0.201301
11_S2_L004:ATCCATTCATCCTAAG-1x	BM	Ctrl	ctrl	YG	0.0606702
11_S2_L004:ATCCATTGTGGCAGAT-1x	BM	Ctrl	ctrl	YG	0.000196243
11_S2_L004:ATCCATTGTGTCACAT-1x	BM	Ctrl	ctrl	YG	0.260732
11_S2_L004:ATCCATTGTTTGGGTT-1x	BM	Ctrl	ctrl	YG	0.124938
11_S2_L004:ATCCATTTCTTCGATT-1x	BM	Ctrl	ctrl	YG	0.266969
11_S2_L004:ATCCCTGAGACGGTCA-1x	BM	Ctrl	ctrl	YG	0.139725
11_S2_L004:ATCCCTGAGCCTGTGC-1x	BM	Ctrl	ctrl	YG	0.0220067
11_S2_L004:ATCCCTGCAGAATCGG-1x	BM	Ctrl	ctrl	YG	0.0572316
11_S2_L004:ATCCCTGCAGGAGGTT-1x	BM	Ctrl	ctrl	YG	0.0605355
11_S2_L004:ATCCCTGCATCCAATG-1x	BM	Ctrl	ctrl	YG	0.0362213
11_S2_L004:ATCCCTGGTCGAGTGA-1x	BM	Ctrl	ctrl	YG	0.217009
11_S2_L004:ATCCCTGTCATAAGGA-1x	BM	Ctrl	ctrl	YG	0.0648353
11_S2_L004:ATCCCTGTCATCTGTT-1x	BM	Ctrl	ctrl	YG	0.130106
11_S2_L004:ATCCCTGTCTCCTACG-1x	BM	Ctrl	ctrl	YG	0.0193058
11_S2_L004:ATCCGTCAGACTTGTC-1x	BM	Ctrl	ctrl	YG	0.0775812
11_S2_L004:ATCCGTCAGGAACTAT-1x	BM	Ctrl	ctrl	YG	0.0422283
11_S2_L004:ATCCGTCAGGGTACGT-1x	BM	Ctrl	ctrl	YG	0.0477057
11_S2_L004:ATCCGTCCAGACGGAT-1x	BM	Ctrl	ctrl	YG	0.0518472
11_S2_L004:ATCCGTCGTGGGCTCT-1x	BM	Ctrl	ctrl	YG	0.0822392
11_S2_L004:ATCCGTCTCTCTTAAC-1x	BM	Ctrl	ctrl	YG	0.322546
11_S2_L004:ATCCTATAGATAGGGA-1x	BM	Ctrl	ctrl	YG	0.0244761
11_S2_L004:ATCCTATAGCAGGTCA-1x	BM	Ctrl	ctrl	YG	0.232778
11_S2_L004:ATCCTATAGGTGCCTC-1x	BM	Ctrl	ctrl	YG	0.0713728
11_S2_L004:ATCCTATAGTCTTCGA-1x	BM	Ctrl	ctrl	YG	0.239141
11_S2_L004:ATCCTATCAAGGAGTC-1x	BM	Ctrl	ctrl	YG	0.0719178
11_S2_L004:ATCCTATGTGACTAAA-1x	BM	Ctrl	ctrl	YG	0.298779
11_S2_L004:ATCCTATTCCATTTGT-1x	BM	Ctrl	ctrl	YG	0.0613624
11_S2_L004:ATCGATGAGCAATTAG-1x	BM	Ctrl	ctrl	YG	0.0736147
11_S2_L004:ATCGATGCAAGTGGCA-1x	BM	Ctrl	ctrl	YG	0.133722
11_S2_L004:ATCGATGCAGTTGCGC-1x	BM	Ctrl	ctrl	YG	0.0302808
11_S2_L004:ATCGATGGTATGAAAC-1x	BM	Ctrl	ctrl	YG	0.0889862
11_S2_L004:ATCGATGGTATGCGGA-1x	BM	Ctrl	ctrl	YG	0.160194
11_S2_L004:ATCGATGGTCCGTACG-1x	BM	Ctrl	ctrl	YG	0.126203
11_S2_L004:ATCGATGGTGATCGTT-1x	BM	Ctrl	ctrl	YG	0.144279
11_S2_L004:ATCGATGGTTCGCGTG-1x	BM	Ctrl	ctrl	YG	0.0703393
11_S2_L004:ATCGATGTCCACTTTA-1x	BM	Ctrl	ctrl	YG	0.0231366
11_S2_L004:ATCGATGTCTACTCAT-1x	BM	Ctrl	ctrl	YG	0.00650173
11_S2_L004:ATCGATGTCTTGATTC-1x	BM	Ctrl	ctrl	YG	0.182142
11_S2_L004:ATCGCCTGTATAGGAT-1x	BM	Ctrl	ctrl	YG	0.111407
11_S2_L004:ATCGCCTGTATCCTTT-1x	BM	Ctrl	ctrl	YG	0.099564
11_S2_L004:ATCGCCTGTCGTCTCT-1x	BM	Ctrl	ctrl	YG	0.299416
11_S2_L004:ATCGCCTGTCGTTGCG-1x	BM	Ctrl	ctrl	YG	0.119778
11_S2_L004:ATCGCCTTCAACCTTT-1x	BM	Ctrl	ctrl	YG	0.17745
11_S2_L004:ATCGCCTTCCGTGACG-1x	BM	Ctrl	ctrl	YG	0.0717885
11_S2_L004:ATCGCCTTCCTGTTAT-1x	BM	Ctrl	ctrl	YG	0.0388444
11_S2_L004:ATCGCCTTCGATACAC-1x	BM	Ctrl	ctrl	YG	0.0599833
11_S2_L004:ATCGCCTTCTACTGAG-1x	BM	Ctrl	ctrl	YG	0.333193
11_S2_L004:ATCGGATCAAACTAGA-1x	BM	Ctrl	ctrl	YG	0.12805
11_S2_L004:ATCGGATCAGTTACCA-1x	BM	Ctrl	ctrl	YG	0.208035
11_S2_L004:ATCGGATGTATGCAAA-1x	BM	Ctrl	ctrl	YG	0.0356049
11_S2_L004:ATCGGATGTCAAAGAT-1x	BM	Ctrl	ctrl	YG	0.307535
11_S2_L004:ATCGGCGCACTGGACC-1x	BM	Ctrl	ctrl	YG	0.0707685
11_S2_L004:ATCGGCGGTACAATAG-1x	BM	Ctrl	ctrl	YG	0.0721514
11_S2_L004:ATCGGCGGTAGCTTAC-1x	BM	Ctrl	ctrl	YG	0.13002
11_S2_L004:ATCGGCGTCAGAGTGG-1x	BM	Ctrl	ctrl	YG	0.0458115
11_S2_L004:ATCGGCGTCGAGAAAT-1x	BM	Ctrl	ctrl	YG	0.0985325
11_S2_L004:ATCGGCGTCGCCGATG-1x	BM	Ctrl	ctrl	YG	0.0818303
11_S2_L004:ATCGTAGAGCCTAACT-1x	BM	Ctrl	ctrl	YG	0.0312977
11_S2_L004:ATCGTAGCAAATTGCC-1x	BM	Ctrl	ctrl	YG	0.192715
11_S2_L004:ATCGTAGCATTCTGTT-1x	BM	Ctrl	ctrl	YG	0.0362725
11_S2_L004:ATCGTAGGTATCCTCC-1x	BM	Ctrl	ctrl	YG	0.182818
11_S2_L004:ATCGTAGGTCGAATGG-1x	BM	Ctrl	ctrl	YG	0.0418116
11_S2_L004:ATCGTAGTCCAATCTT-1x	BM	Ctrl	ctrl	YG	0.057532
11_S2_L004:ATCGTAGTCGATCCAA-1x	BM	Ctrl	ctrl	YG	0.212808
11_S2_L004:ATCGTAGTCTGAATGC-1x	BM	Ctrl	ctrl	YG	0.049315
11_S2_L004:ATCGTCCAGCGGACAT-1x	BM	Ctrl	ctrl	YG	0.100993
11_S2_L004:ATCGTCCAGGCGACAT-1x	BM	Ctrl	ctrl	YG	0.0783697
11_S2_L004:ATCGTCCAGTAAACTG-1x	BM	Ctrl	ctrl	YG	0.0881054
11_S2_L004:ATCGTCCCAGTAGTTC-1x	BM	Ctrl	ctrl	YG	0.248562
11_S2_L004:ATCGTCCGTCTTCCGT-1x	BM	Ctrl	ctrl	YG	0.291333
11_S2_L004:ATCGTCCTCAGCGTCG-1x	BM	Ctrl	ctrl	YG	0.0442628
11_S2_L004:ATCGTGAAGCCATCCG-1x	BM	Ctrl	ctrl	YG	0.0935894
11_S2_L004:ATCGTGAAGTCATTGC-1x	BM	Ctrl	ctrl	YG	0.0862849
11_S2_L004:ATCGTGACACAGTCCG-1x	BM	Ctrl	ctrl	YG	0.114765
11_S2_L004:ATCGTGAGTATCATGC-1x	BM	Ctrl	ctrl	YG	0.228631
11_S2_L004:ATCGTGAGTCGGCCTA-1x	BM	Ctrl	ctrl	YG	0.178578
11_S2_L004:ATCGTGATCGCACTCT-1x	BM	Ctrl	ctrl	YG	0.120378
11_S2_L004:ATCTCTAAGACATCAA-1x	BM	Ctrl	ctrl	YG	0.205015
11_S2_L004:ATCTCTAAGGCCTAAG-1x	BM	Ctrl	ctrl	YG	0.0658487
11_S2_L004:ATCTCTAAGGGTTGCA-1x	BM	Ctrl	ctrl	YG	0.255703
11_S2_L004:ATCTCTACACGAGGTA-1x	BM	Ctrl	ctrl	YG	0.0745935
11_S2_L004:ATCTCTAGTACAAGTA-1x	BM	Ctrl	ctrl	YG	0.0767809
11_S2_L004:ATCTCTAGTAGATTGA-1x	BM	Ctrl	ctrl	YG	0.0762783
11_S2_L004:ATCTCTAGTAGCCCTG-1x	BM	Ctrl	ctrl	YG	0.208767
11_S2_L004:ATCTTCAAGACCCTTA-1x	BM	Ctrl	ctrl	YG	0.145146
11_S2_L004:ATCTTCAAGCCTCAGC-1x	BM	Ctrl	ctrl	YG	0.127511
11_S2_L004:ATCTTCACATACAGGG-1x	BM	Ctrl	ctrl	YG	0.13296
11_S2_L004:ATCTTCACATGACTAC-1x	BM	Ctrl	ctrl	YG	0.284286
11_S2_L004:ATCTTCAGTCCGCAGT-1x	BM	Ctrl	ctrl	YG	0.0459449
11_S2_L004:ATCTTCAGTGGCAGAT-1x	BM	Ctrl	ctrl	YG	0.0442355
11_S2_L004:ATCTTCAGTTACGATC-1x	BM	Ctrl	ctrl	YG	0.0679614
11_S2_L004:ATCTTCATCATGGCCG-1x	BM	Ctrl	ctrl	YG	0.0811363
11_S2_L004:ATGAAAGAGCACTCTA-1x	BM	Ctrl	ctrl	YG	0.0468052
11_S2_L004:ATGAAAGAGGACAAGA-1x	BM	Ctrl	ctrl	YG	0.194927
11_S2_L004:ATGAAAGGTCACTTAG-1x	BM	Ctrl	ctrl	YG	0.0624811
11_S2_L004:ATGAAAGGTGGATCGA-1x	BM	Ctrl	ctrl	YG	0.244769
11_S2_L004:ATGAAAGGTTAAACCC-1x	BM	Ctrl	ctrl	YG	0.0317744
11_S2_L004:ATGAAAGGTTAGTCGT-1x	BM	Ctrl	ctrl	YG	0.207357
11_S2_L004:ATGAAAGGTTCCTAAG-1x	BM	Ctrl	ctrl	YG	0.0216244
11_S2_L004:ATGAAAGTCCTTATCA-1x	BM	Ctrl	ctrl	YG	0.0464229
11_S2_L004:ATGACCAAGAAGGTAG-1x	BM	Ctrl	ctrl	YG	0.0137367
11_S2_L004:ATGACCAAGTGCTAGG-1x	BM	Ctrl	ctrl	YG	0.107705
11_S2_L004:ATGACCAAGTTACTCG-1x	BM	Ctrl	ctrl	YG	0.0866606
11_S2_L004:ATGACCACACCAGCCA-1x	BM	Ctrl	ctrl	YG	0.105602
11_S2_L004:ATGACCACATGACTGT-1x	BM	Ctrl	ctrl	YG	0.0914329
11_S2_L004:ATGACCAGTACTGCCG-1x	BM	Ctrl	ctrl	YG	0.0537216
11_S2_L004:ATGACCATCCGTCACT-1x	BM	Ctrl	ctrl	YG	0.0790658
11_S2_L004:ATGACCATCGGTAGGA-1x	BM	Ctrl	ctrl	YG	0.181101
11_S2_L004:ATGAGGGAGCCTGTCG-1x	BM	Ctrl	ctrl	YG	0.0576548
11_S2_L004:ATGAGGGAGCGCCGTT-1x	BM	Ctrl	ctrl	YG	0.266365
11_S2_L004:ATGAGGGAGCTCTATG-1x	BM	Ctrl	ctrl	YG	0.273848
11_S2_L004:ATGAGGGCAACGTAAA-1x	BM	Ctrl	ctrl	YG	0.0662743
11_S2_L004:ATGAGGGGTAACATCC-1x	BM	Ctrl	ctrl	YG	0.173853
11_S2_L004:ATGAGGGGTGCGGCTT-1x	BM	Ctrl	ctrl	YG	0.121393
11_S2_L004:ATGAGGGTCGAACGGA-1x	BM	Ctrl	ctrl	YG	0.0961586
11_S2_L004:ATGAGGGTCGACACTA-1x	BM	Ctrl	ctrl	YG	0.127269
11_S2_L004:ATGAGGGTCGCCGATG-1x	BM	Ctrl	ctrl	YG	0.0307496
11_S2_L004:ATGAGGGTCGCCTATC-1x	BM	Ctrl	ctrl	YG	0.0311611
11_S2_L004:ATGAGGGTCTCTCCGA-1x	BM	Ctrl	ctrl	YG	0.0315236
11_S2_L004:ATGAGTCAGAGGACTC-1x	BM	Ctrl	ctrl	YG	0.120215
11_S2_L004:ATGAGTCAGCACCGTC-1x	BM	Ctrl	ctrl	YG	0.0435706
11_S2_L004:ATGAGTCAGGTTAAAC-1x	BM	Ctrl	ctrl	YG	0.0558812
11_S2_L004:ATGAGTCCAAATTGCC-1x	BM	Ctrl	ctrl	YG	0.0297689
11_S2_L004:ATGAGTCCAGTCTACA-1x	BM	Ctrl	ctrl	YG	0.0893442
11_S2_L004:ATGAGTCGTCCCAAAT-1x	BM	Ctrl	ctrl	YG	0.123492
11_S2_L004:ATGAGTCGTCTACACA-1x	BM	Ctrl	ctrl	YG	0.188815
11_S2_L004:ATGAGTCGTCTCTCCA-1x	BM	Ctrl	ctrl	YG	0.0824268
11_S2_L004:ATGAGTCTCGAATCCA-1x	BM	Ctrl	ctrl	YG	0.0200264
11_S2_L004:ATGAGTCTCGCGGTAC-1x	BM	Ctrl	ctrl	YG	0.0718267
11_S2_L004:ATGATCGAGCCTGGAA-1x	BM	Ctrl	ctrl	YG	0.0893542
11_S2_L004:ATGATCGAGTCCGCCA-1x	BM	Ctrl	ctrl	YG	-0.00184686
11_S2_L004:ATGATCGAGTTCATGC-1x	BM	Ctrl	ctrl	YG	0.169048
11_S2_L004:ATGATCGCATCTAACG-1x	BM	Ctrl	ctrl	YG	0.0286073
11_S2_L004:ATGATCGCATTGTACG-1x	BM	Ctrl	ctrl	YG	0.0897784
11_S2_L004:ATGATCGGTCTACACA-1x	BM	Ctrl	ctrl	YG	0.0218128
11_S2_L004:ATGATCGGTTAGCTAC-1x	BM	Ctrl	ctrl	YG	0.0672402
11_S2_L004:ATGATCGGTTCAGTAC-1x	BM	Ctrl	ctrl	YG	0.136221
11_S2_L004:ATGATCGGTTCTGACA-1x	BM	Ctrl	ctrl	YG	0.163924
11_S2_L004:ATGATCGTCACTTATC-1x	BM	Ctrl	ctrl	YG	0.0782095
11_S2_L004:ATGATCGTCAGTCTTT-1x	BM	Ctrl	ctrl	YG	0.236553
11_S2_L004:ATGATCGTCCATACAG-1x	BM	Ctrl	ctrl	YG	0.151762
11_S2_L004:ATGCATGAGGGAGGCA-1x	BM	Ctrl	ctrl	YG	0.059195
11_S2_L004:ATGCATGAGGTCCCTG-1x	BM	Ctrl	ctrl	YG	0.0748957
11_S2_L004:ATGCATGAGTAACAGT-1x	BM	Ctrl	ctrl	YG	0.209771
11_S2_L004:ATGCATGAGTACGTCT-1x	BM	Ctrl	ctrl	YG	-0.00285084
11_S2_L004:ATGCATGCAAGTAGTA-1x	BM	Ctrl	ctrl	YG	0.318284
11_S2_L004:ATGCATGCATATCGGT-1x	BM	Ctrl	ctrl	YG	0.112012
11_S2_L004:ATGCATGGTCGGCCTA-1x	BM	Ctrl	ctrl	YG	0.0446549
11_S2_L004:ATGCATGGTGCAATAA-1x	BM	Ctrl	ctrl	YG	0.0442159
11_S2_L004:ATGCATGGTTATTCTC-1x	BM	Ctrl	ctrl	YG	0.046
11_S2_L004:ATGCATGGTTCTCCTG-1x	BM	Ctrl	ctrl	YG	0.0364106
11_S2_L004:ATGCATGTCAAATGAG-1x	BM	Ctrl	ctrl	YG	0.0786686
11_S2_L004:ATGCATGTCCAAAGGG-1x	BM	Ctrl	ctrl	YG	0.233571
11_S2_L004:ATGCATGTCGCTAATG-1x	BM	Ctrl	ctrl	YG	0.185358
11_S2_L004:ATGCCTCAGAACTGAT-1x	BM	Ctrl	ctrl	YG	0.182215
11_S2_L004:ATGCCTCAGGTCCTGC-1x	BM	Ctrl	ctrl	YG	0.305487
11_S2_L004:ATGCCTCCAAGTGATA-1x	BM	Ctrl	ctrl	YG	0.025294
11_S2_L004:ATGCCTCGTCGGTGTC-1x	BM	Ctrl	ctrl	YG	0.04473
11_S2_L004:ATGCCTCGTTACGATC-1x	BM	Ctrl	ctrl	YG	0.0713791
11_S2_L004:ATGCCTCTCATGAGAA-1x	BM	Ctrl	ctrl	YG	0.0659031
11_S2_L004:ATGCGATAGGATACAT-1x	BM	Ctrl	ctrl	YG	0.0499704
11_S2_L004:ATGCGATAGTCAGCGA-1x	BM	Ctrl	ctrl	YG	-0.0149192
11_S2_L004:ATGCGATCAGGACATG-1x	BM	Ctrl	ctrl	YG	0.0656353
11_S2_L004:ATGCGATGTTGATGTC-1x	BM	Ctrl	ctrl	YG	-0.0534786
11_S2_L004:ATGGAGGAGCGAAACC-1x	BM	Ctrl	ctrl	YG	0.229323
11_S2_L004:ATGGAGGCAGCGCGTT-1x	BM	Ctrl	ctrl	YG	0.0282279
11_S2_L004:ATGGAGGCATAAGCAA-1x	BM	Ctrl	ctrl	YG	0.0170718
11_S2_L004:ATGGAGGGTACCTAGT-1x	BM	Ctrl	ctrl	YG	0.045596
11_S2_L004:ATGGAGGGTGAGCAGT-1x	BM	Ctrl	ctrl	YG	0.0183537
11_S2_L004:ATGGAGGGTTATGTGC-1x	BM	Ctrl	ctrl	YG	0.0352521
11_S2_L004:ATGGAGGTCCTGCTAC-1x	BM	Ctrl	ctrl	YG	0.0686949
11_S2_L004:ATGGAGGTCTTACGGA-1x	BM	Ctrl	ctrl	YG	0.000205328
11_S2_L004:ATGGATCAGCGAACTG-1x	BM	Ctrl	ctrl	YG	0.0817904
11_S2_L004:ATGGATCAGGTCACAG-1x	BM	Ctrl	ctrl	YG	0.106618
11_S2_L004:ATGGATCCAAGTGGTG-1x	BM	Ctrl	ctrl	YG	0.166686
11_S2_L004:ATGGATCCACTTGTGA-1x	BM	Ctrl	ctrl	YG	0.191355
11_S2_L004:ATGGATCCAGGTAGTG-1x	BM	Ctrl	ctrl	YG	0.0654062
11_S2_L004:ATGGATCCATGTGACT-1x	BM	Ctrl	ctrl	YG	0.0678835
11_S2_L004:ATGGATCGTGTTCAGT-1x	BM	Ctrl	ctrl	YG	0.202022
11_S2_L004:ATGGATCGTTCCTAAG-1x	BM	Ctrl	ctrl	YG	0.0748581
11_S2_L004:ATGGATCTCGTGCACG-1x	BM	Ctrl	ctrl	YG	0.15473
11_S2_L004:ATGGATCTCTTACCGC-1x	BM	Ctrl	ctrl	YG	0.0559671
11_S2_L004:ATGGGAGAGAGTGACC-1x	BM	Ctrl	ctrl	YG	0.178822
11_S2_L004:ATGGGAGAGCAATAGT-1x	BM	Ctrl	ctrl	YG	0.0313449
11_S2_L004:ATGGGAGAGGTCGCCT-1x	BM	Ctrl	ctrl	YG	0.07063
11_S2_L004:ATGGGAGAGGTGGGTT-1x	BM	Ctrl	ctrl	YG	0.0597061
11_S2_L004:ATGGGAGCAAGTATCC-1x	BM	Ctrl	ctrl	YG	0.100072
11_S2_L004:ATGGGAGCAGCCGTTG-1x	BM	Ctrl	ctrl	YG	0.104804
11_S2_L004:ATGGGAGCATTGGGAG-1x	BM	Ctrl	ctrl	YG	0.280337
11_S2_L004:ATGGGAGGTTGGCCGT-1x	BM	Ctrl	ctrl	YG	0.0656554
11_S2_L004:ATGGGAGTCTCTATGT-1x	BM	Ctrl	ctrl	YG	0.0701133
11_S2_L004:ATGGGTTAGGAGACCT-1x	BM	Ctrl	ctrl	YG	0.0623478
11_S2_L004:ATGGGTTCAGAGGCTA-1x	BM	Ctrl	ctrl	YG	0.0726431
11_S2_L004:ATGGGTTGTCACTACA-1x	BM	Ctrl	ctrl	YG	0.0995284
11_S2_L004:ATGGGTTTCCTATTTG-1x	BM	Ctrl	ctrl	YG	0.0545104
11_S2_L004:ATGGGTTTCTCACGAA-1x	BM	Ctrl	ctrl	YG	0.199465
11_S2_L004:ATGGTTGAGGTATAGT-1x	BM	Ctrl	ctrl	YG	0.210577
11_S2_L004:ATGGTTGCACGTTGGC-1x	BM	Ctrl	ctrl	YG	0.0635907
11_S2_L004:ATGGTTGGTCTGTGCG-1x	BM	Ctrl	ctrl	YG	0.0802255
11_S2_L004:ATGGTTGTCGGTCATA-1x	BM	Ctrl	ctrl	YG	0.0521237
11_S2_L004:ATGTCCCAGTGCCGAA-1x	BM	Ctrl	ctrl	YG	0.0406698
11_S2_L004:ATGTCCCCAACTTGGT-1x	BM	Ctrl	ctrl	YG	0.121483
11_S2_L004:ATGTCCCCAGCGCTTG-1x	BM	Ctrl	ctrl	YG	0.0640555
11_S2_L004:ATGTCCCCATACAGCT-1x	BM	Ctrl	ctrl	YG	0.0421544
11_S2_L004:ATGTCCCGTAAGAACT-1x	BM	Ctrl	ctrl	YG	0.203573
11_S2_L004:ATGTCCCGTGGGACAT-1x	BM	Ctrl	ctrl	YG	0.0354125
11_S2_L004:ATGTCCCTCGCTACAA-1x	BM	Ctrl	ctrl	YG	0.101036
11_S2_L004:ATGTCCCTCGCTGATA-1x	BM	Ctrl	ctrl	YG	0.0567043
11_S2_L004:ATGTCTTAGCCACTCG-1x	BM	Ctrl	ctrl	YG	0.0547426
11_S2_L004:ATGTCTTAGTAGCAAT-1x	BM	Ctrl	ctrl	YG	0.062329
11_S2_L004:ATGTCTTAGTGTTCCA-1x	BM	Ctrl	ctrl	YG	0.171748
11_S2_L004:ATGTCTTGTCCCAAAT-1x	BM	Ctrl	ctrl	YG	0.0584893
11_S2_L004:ATGTCTTGTCCTTTGC-1x	BM	Ctrl	ctrl	YG	0.239167
11_S2_L004:ATGTCTTGTGAGATCG-1x	BM	Ctrl	ctrl	YG	0.100352
11_S2_L004:ATGTCTTGTGCATCTA-1x	BM	Ctrl	ctrl	YG	-0.0143846
11_S2_L004:ATGTCTTTCAAGCTGT-1x	BM	Ctrl	ctrl	YG	0.0331689
11_S2_L004:ATGTCTTTCTACTATC-1x	BM	Ctrl	ctrl	YG	0.0555028
11_S2_L004:ATGTCTTTCTCGAACA-1x	BM	Ctrl	ctrl	YG	0.0758827
11_S2_L004:ATTACCTAGAATCGTA-1x	BM	Ctrl	ctrl	YG	0.100635
11_S2_L004:ATTACCTAGGAGAGGC-1x	BM	Ctrl	ctrl	YG	0.0233212
11_S2_L004:ATTACCTCAATGCAAA-1x	BM	Ctrl	ctrl	YG	0.0699244
11_S2_L004:ATTACCTGTACTCCCT-1x	BM	Ctrl	ctrl	YG	0.138781
11_S2_L004:ATTACCTGTACTGGGA-1x	BM	Ctrl	ctrl	YG	0.122488
11_S2_L004:ATTACCTGTCATCGCG-1x	BM	Ctrl	ctrl	YG	0.101187
11_S2_L004:ATTACCTGTGATACAA-1x	BM	Ctrl	ctrl	YG	0.114401
11_S2_L004:ATTACCTTCCGAAGGA-1x	BM	Ctrl	ctrl	YG	0.139205
11_S2_L004:ATTACCTTCGACTCCT-1x	BM	Ctrl	ctrl	YG	0.0863877
11_S2_L004:ATTACTCAGTAAACAC-1x	BM	Ctrl	ctrl	YG	0.269018
11_S2_L004:ATTACTCCAGTTTCGA-1x	BM	Ctrl	ctrl	YG	0.0178102
11_S2_L004:ATTACTCGTGGCAGAT-1x	BM	Ctrl	ctrl	YG	0.237952
11_S2_L004:ATTACTCGTGTAAATG-1x	BM	Ctrl	ctrl	YG	-0.0679357
11_S2_L004:ATTACTCGTTCCATTT-1x	BM	Ctrl	ctrl	YG	0.132019
11_S2_L004:ATTACTCTCATCCTAT-1x	BM	Ctrl	ctrl	YG	0.0796126
11_S2_L004:ATTACTCTCATTGTTC-1x	BM	Ctrl	ctrl	YG	0.0970763
11_S2_L004:ATTACTCTCTCGAACA-1x	BM	Ctrl	ctrl	YG	0.0479448
11_S2_L004:ATTATCCAGGAGCTGT-1x	BM	Ctrl	ctrl	YG	0.24365
11_S2_L004:ATTATCCAGGCAGGGA-1x	BM	Ctrl	ctrl	YG	0.0376723
11_S2_L004:ATTATCCAGTGATTCC-1x	BM	Ctrl	ctrl	YG	0.0888538
11_S2_L004:ATTATCCCAAAGAACT-1x	BM	Ctrl	ctrl	YG	0.00621561
11_S2_L004:ATTATCCCACAAACGG-1x	BM	Ctrl	ctrl	YG	0.134011
11_S2_L004:ATTATCCCACTTCATT-1x	BM	Ctrl	ctrl	YG	0.341173
11_S2_L004:ATTATCCGTGTTGAGG-1x	BM	Ctrl	ctrl	YG	0.0452014
11_S2_L004:ATTCACTAGCCTTTCC-1x	BM	Ctrl	ctrl	YG	0.0563862
11_S2_L004:ATTCACTAGTATTCCG-1x	BM	Ctrl	ctrl	YG	0.177351
11_S2_L004:ATTCACTCAAACACCT-1x	BM	Ctrl	ctrl	YG	0.0331236
11_S2_L004:ATTCACTCAAACCACT-1x	BM	Ctrl	ctrl	YG	0.294957
11_S2_L004:ATTCACTCATCCAATG-1x	BM	Ctrl	ctrl	YG	0.0212497
11_S2_L004:ATTCACTTCATGCCGG-1x	BM	Ctrl	ctrl	YG	0.0508297
11_S2_L004:ATTCAGGAGCAGCCTC-1x	BM	Ctrl	ctrl	YG	0.325562
11_S2_L004:ATTCAGGAGGAATCGC-1x	BM	Ctrl	ctrl	YG	0.108075
11_S2_L004:ATTCAGGAGGTAACTA-1x	BM	Ctrl	ctrl	YG	0.228096
11_S2_L004:ATTCAGGAGTAGTGCG-1x	BM	Ctrl	ctrl	YG	0.0606541
11_S2_L004:ATTCAGGCACAGTGAG-1x	BM	Ctrl	ctrl	YG	0.0886977
11_S2_L004:ATTCAGGCAGCCCAGT-1x	BM	Ctrl	ctrl	YG	0.29581
11_S2_L004:ATTCAGGGTCGCGTCA-1x	BM	Ctrl	ctrl	YG	0.0985039
11_S2_L004:ATTCAGGTCCGTCACT-1x	BM	Ctrl	ctrl	YG	0.124093
11_S2_L004:ATTCATCAGGGAGGTG-1x	BM	Ctrl	ctrl	YG	0.144527
11_S2_L004:ATTCATCCACGCGCAT-1x	BM	Ctrl	ctrl	YG	0.0875828
11_S2_L004:ATTCATCCACTGCATA-1x	BM	Ctrl	ctrl	YG	0.103997
11_S2_L004:ATTCATCCAGCTGTTA-1x	BM	Ctrl	ctrl	YG	0.072718
11_S2_L004:ATTCATCTCGCTCCTA-1x	BM	Ctrl	ctrl	YG	0.0580076
11_S2_L004:ATTCCATAGAAACTGT-1x	BM	Ctrl	ctrl	YG	0.0816315
11_S2_L004:ATTCCATCAATTCTTC-1x	BM	Ctrl	ctrl	YG	0.233765
11_S2_L004:ATTCCATGTCGAGTGA-1x	BM	Ctrl	ctrl	YG	0.269818
11_S2_L004:ATTCCATTCCGCAGTG-1x	BM	Ctrl	ctrl	YG	0.11862
11_S2_L004:ATTCCATTCCGTAGGC-1x	BM	Ctrl	ctrl	YG	0.171687
11_S2_L004:ATTCCATTCGTGCATA-1x	BM	Ctrl	ctrl	YG	0.0836194
11_S2_L004:ATTCCCGAGCTCCACG-1x	BM	Ctrl	ctrl	YG	0.0943924
11_S2_L004:ATTCCCGAGTTCGCAT-1x	BM	Ctrl	ctrl	YG	0.0330191
11_S2_L004:ATTCCCGCAATCCAGT-1x	BM	Ctrl	ctrl	YG	-0.0372946
11_S2_L004:ATTCCCGCATACGCAT-1x	BM	Ctrl	ctrl	YG	0.0277603
11_S2_L004:ATTCCCGCATGGATCT-1x	BM	Ctrl	ctrl	YG	0.203887
11_S2_L004:ATTCCCGGTCCCGGTA-1x	BM	Ctrl	ctrl	YG	0.0671336
11_S2_L004:ATTCCTAAGAAACCCG-1x	BM	Ctrl	ctrl	YG	0.207846
11_S2_L004:ATTCCTAAGAACGTGC-1x	BM	Ctrl	ctrl	YG	0.0883633
11_S2_L004:ATTCCTAAGTCACTGT-1x	BM	Ctrl	ctrl	YG	0.104856
11_S2_L004:ATTCGTTAGTGAGGCT-1x	BM	Ctrl	ctrl	YG	0.0863866
11_S2_L004:ATTCGTTAGTTGGCGA-1x	BM	Ctrl	ctrl	YG	0.0798145
11_S2_L004:ATTCGTTCAACTCGAT-1x	BM	Ctrl	ctrl	YG	0.142956
11_S2_L004:ATTCGTTGTAGTGTGG-1x	BM	Ctrl	ctrl	YG	0.194549
11_S2_L004:ATTCGTTGTCATTGCA-1x	BM	Ctrl	ctrl	YG	0.0168892
11_S2_L004:ATTCGTTGTCTATGAC-1x	BM	Ctrl	ctrl	YG	0.00402846
11_S2_L004:ATTCGTTTCAGTGTTG-1x	BM	Ctrl	ctrl	YG	0.243346
11_S2_L004:ATTCTACAGACGACGT-1x	BM	Ctrl	ctrl	YG	0.273218
11_S2_L004:ATTCTACCAAGTGACG-1x	BM	Ctrl	ctrl	YG	0.0709486
11_S2_L004:ATTCTACCACGCAGTC-1x	BM	Ctrl	ctrl	YG	0.0400295
11_S2_L004:ATTCTACCAGAGACTG-1x	BM	Ctrl	ctrl	YG	0.17701
11_S2_L004:ATTCTACCATCTCATT-1x	BM	Ctrl	ctrl	YG	0.0403149
11_S2_L004:ATTCTACGTGGAGAAA-1x	BM	Ctrl	ctrl	YG	0.0506787
11_S2_L004:ATTCTACGTTGCATTG-1x	BM	Ctrl	ctrl	YG	0.0734866
11_S2_L004:ATTCTACGTTTGAACC-1x	BM	Ctrl	ctrl	YG	0.126127
11_S2_L004:ATTCTACTCATCTATC-1x	BM	Ctrl	ctrl	YG	0.0103945
11_S2_L004:ATTCTTGAGCCTCGTG-1x	BM	Ctrl	ctrl	YG	0.108011
11_S2_L004:ATTCTTGAGCGAGAAA-1x	BM	Ctrl	ctrl	YG	0.0628556
11_S2_L004:ATTCTTGAGGAGTACC-1x	BM	Ctrl	ctrl	YG	0.0811307
11_S2_L004:ATTCTTGAGGATCACG-1x	BM	Ctrl	ctrl	YG	0.0283753
11_S2_L004:ATTCTTGAGGGTCACA-1x	BM	Ctrl	ctrl	YG	0.066028
11_S2_L004:ATTCTTGGTACGATTC-1x	BM	Ctrl	ctrl	YG	0.0769622
11_S2_L004:ATTCTTGGTCACTTCC-1x	BM	Ctrl	ctrl	YG	0.108435
11_S2_L004:ATTCTTGGTCAGACTT-1x	BM	Ctrl	ctrl	YG	0.100025
11_S2_L004:ATTCTTGGTTACCCAA-1x	BM	Ctrl	ctrl	YG	0.214568
11_S2_L004:ATTCTTGTCCATCTAT-1x	BM	Ctrl	ctrl	YG	0.0396738
11_S2_L004:ATTCTTGTCTCTCCGA-1x	BM	Ctrl	ctrl	YG	0.0358208
11_S2_L004:ATTCTTGTCTTGGTCC-1x	BM	Ctrl	ctrl	YG	0.292471
11_S2_L004:ATTGGGTAGAAACACT-1x	BM	Ctrl	ctrl	YG	0.0329327
11_S2_L004:ATTGGGTAGACATAAC-1x	BM	Ctrl	ctrl	YG	0.062413
11_S2_L004:ATTGGGTAGCGCAATG-1x	BM	Ctrl	ctrl	YG	0.0547719
11_S2_L004:ATTGGGTAGGCTCACC-1x	BM	Ctrl	ctrl	YG	0.0437024
11_S2_L004:ATTGGGTCAAGGTCGA-1x	BM	Ctrl	ctrl	YG	0.0503756
11_S2_L004:ATTGGGTGTGCCGAAA-1x	BM	Ctrl	ctrl	YG	0.110789
11_S2_L004:ATTGGGTGTTCATCTT-1x	BM	Ctrl	ctrl	YG	0.0342037
11_S2_L004:ATTGGGTTCTGTGCAA-1x	BM	Ctrl	ctrl	YG	0.275596
11_S2_L004:ATTGTTCAGCAGCACA-1x	BM	Ctrl	ctrl	YG	0.0422911
11_S2_L004:ATTGTTCAGCTAAGTA-1x	BM	Ctrl	ctrl	YG	0.144706
11_S2_L004:ATTGTTCCACTGAGTT-1x	BM	Ctrl	ctrl	YG	0.0244677
11_S2_L004:ATTGTTCCAGCCCAGT-1x	BM	Ctrl	ctrl	YG	0.0599494
11_S2_L004:ATTGTTCGTAGAGATT-1x	BM	Ctrl	ctrl	YG	0.32513
11_S2_L004:ATTGTTCGTAGGAGTC-1x	BM	Ctrl	ctrl	YG	0.0780557
11_S2_L004:ATTGTTCGTCGAACGA-1x	BM	Ctrl	ctrl	YG	0.0639173
11_S2_L004:ATTGTTCGTGCCTAAT-1x	BM	Ctrl	ctrl	YG	0.0243204
11_S2_L004:ATTGTTCTCAGCGGAA-1x	BM	Ctrl	ctrl	YG	0.0513387
11_S2_L004:ATTGTTCTCGCCTTGT-1x	BM	Ctrl	ctrl	YG	0.163615
11_S2_L004:ATTTACCAGCCGAATG-1x	BM	Ctrl	ctrl	YG	0.100873
11_S2_L004:ATTTACCCATGAGGGT-1x	BM	Ctrl	ctrl	YG	0.0573247
11_S2_L004:ATTTACCGTAGTCACT-1x	BM	Ctrl	ctrl	YG	0.0115245
11_S2_L004:ATTTACCGTCATAAAG-1x	BM	Ctrl	ctrl	YG	0.065116
11_S2_L004:ATTTACCTCCTCACTG-1x	BM	Ctrl	ctrl	YG	0.0399676
11_S2_L004:ATTTCACCAACGCATT-1x	BM	Ctrl	ctrl	YG	0.255243
11_S2_L004:ATTTCACCACCCTATC-1x	BM	Ctrl	ctrl	YG	0.0392167
11_S2_L004:ATTTCACCAGTTGTCA-1x	BM	Ctrl	ctrl	YG	0.350618
11_S2_L004:ATTTCACCATCACGGC-1x	BM	Ctrl	ctrl	YG	0.0626536
11_S2_L004:ATTTCACCATGCCGAC-1x	BM	Ctrl	ctrl	YG	-0.00271355
11_S2_L004:ATTTCTGAGCACAAAT-1x	BM	Ctrl	ctrl	YG	0.0392577
11_S2_L004:ATTTCTGAGGAGAATG-1x	BM	Ctrl	ctrl	YG	0.0539412
11_S2_L004:ATTTCTGAGTACTGTC-1x	BM	Ctrl	ctrl	YG	0.0160726
11_S2_L004:ATTTCTGCAGAGGACT-1x	BM	Ctrl	ctrl	YG	0.0904014
11_S2_L004:ATTTCTGGTAGAGTTA-1x	BM	Ctrl	ctrl	YG	0.223106
11_S2_L004:ATTTCTGGTCCCGGTA-1x	BM	Ctrl	ctrl	YG	0.0263725
11_S2_L004:ATTTCTGGTCTCAGAT-1x	BM	Ctrl	ctrl	YG	0.123287
11_S2_L004:ATTTCTGGTGCTCCGA-1x	BM	Ctrl	ctrl	YG	0.347577
11_S2_L004:ATTTCTGGTTAAGCAA-1x	BM	Ctrl	ctrl	YG	0.11206
11_S2_L004:ATTTCTGTCCATAGAC-1x	BM	Ctrl	ctrl	YG	0.151489
11_S2_L004:ATTTCTGTCCGAGTGC-1x	BM	Ctrl	ctrl	YG	0.00725617
11_S2_L004:CAAAGAAAGCCTCATA-1x	BM	Ctrl	ctrl	YG	0.0876429
11_S2_L004:CAAAGAAAGGCTTTCA-1x	BM	Ctrl	ctrl	YG	0.0918616
11_S2_L004:CAAAGAAAGGGAGATA-1x	BM	Ctrl	ctrl	YG	0.0546171
11_S2_L004:CAAAGAAAGTGGTCAG-1x	BM	Ctrl	ctrl	YG	0.0986958
11_S2_L004:CAAAGAAGTAGCCCTG-1x	BM	Ctrl	ctrl	YG	0.306055
11_S2_L004:CAAAGAAGTTACTCAG-1x	BM	Ctrl	ctrl	YG	-0.0255608
11_S2_L004:CAAAGAATCACCACAA-1x	BM	Ctrl	ctrl	YG	0.0489088
11_S2_L004:CAAAGAATCCATTGGA-1x	BM	Ctrl	ctrl	YG	0.0396909
11_S2_L004:CAAAGAATCGTCGCTT-1x	BM	Ctrl	ctrl	YG	0.116065
11_S2_L004:CAAAGAATCTGCACCT-1x	BM	Ctrl	ctrl	YG	0.0528551
11_S2_L004:CAACAACAGATAGTGT-1x	BM	Ctrl	ctrl	YG	0.0932689
11_S2_L004:CAACAACAGGCGTTGA-1x	BM	Ctrl	ctrl	YG	0.0433851
11_S2_L004:CAACAACAGGTGCCTC-1x	BM	Ctrl	ctrl	YG	0.0276234
11_S2_L004:CAACAACAGTAACGAT-1x	BM	Ctrl	ctrl	YG	0.011122
11_S2_L004:CAACAACCACCTAAAC-1x	BM	Ctrl	ctrl	YG	0.0438507
11_S2_L004:CAACAACCACTACCCT-1x	BM	Ctrl	ctrl	YG	0.11981
11_S2_L004:CAACAACCACTAGGCC-1x	BM	Ctrl	ctrl	YG	-0.00424866
11_S2_L004:CAACAACCAGAGATGC-1x	BM	Ctrl	ctrl	YG	0.300616
11_S2_L004:CAACAACCAGCGTGCT-1x	BM	Ctrl	ctrl	YG	0.032647
11_S2_L004:CAACAACGTAGGCAAC-1x	BM	Ctrl	ctrl	YG	0.170523
11_S2_L004:CAACAACTCACTCACC-1x	BM	Ctrl	ctrl	YG	0.0556149
11_S2_L004:CAACAACTCTCGACCT-1x	BM	Ctrl	ctrl	YG	0.00155745
11_S2_L004:CAACAGTAGGGAGATA-1x	BM	Ctrl	ctrl	YG	0.0950602
11_S2_L004:CAACAGTAGGTTCTAC-1x	BM	Ctrl	ctrl	YG	0.156531
11_S2_L004:CAACAGTCATTCCTCG-1x	BM	Ctrl	ctrl	YG	0.166127
11_S2_L004:CAACAGTGTCGAGTGA-1x	BM	Ctrl	ctrl	YG	-0.023326
11_S2_L004:CAACAGTGTCGTGTTA-1x	BM	Ctrl	ctrl	YG	0.256255
11_S2_L004:CAACAGTGTGCCTAAT-1x	BM	Ctrl	ctrl	YG	0.0489227
11_S2_L004:CAACAGTTCCCATTTA-1x	BM	Ctrl	ctrl	YG	0.0422843
11_S2_L004:CAACCAAAGATAGTCA-1x	BM	Ctrl	ctrl	YG	0.191031
11_S2_L004:CAACCAAAGGTGATAT-1x	BM	Ctrl	ctrl	YG	0.0401222
11_S2_L004:CAACCAAAGTAAACAC-1x	BM	Ctrl	ctrl	YG	0.141674
11_S2_L004:CAACCAAAGTTGCATC-1x	BM	Ctrl	ctrl	YG	0.00909265
11_S2_L004:CAACCAACAACGTTAC-1x	BM	Ctrl	ctrl	YG	-0.0822045
11_S2_L004:CAACCAACAATATCCG-1x	BM	Ctrl	ctrl	YG	0.197687
11_S2_L004:CAACCAAGTAACCAGG-1x	BM	Ctrl	ctrl	YG	0.0715139
11_S2_L004:CAACCAAGTGCCTAAT-1x	BM	Ctrl	ctrl	YG	0.206959
11_S2_L004:CAACCAATCGAGAGCA-1x	BM	Ctrl	ctrl	YG	0.0863208
11_S2_L004:CAACCAATCGATTCCC-1x	BM	Ctrl	ctrl	YG	0.267046
11_S2_L004:CAACCAATCGGCTGTG-1x	BM	Ctrl	ctrl	YG	0.015718
11_S2_L004:CAACCAATCGTGCGAC-1x	BM	Ctrl	ctrl	YG	0.322994
11_S2_L004:CAACCTCAGGATATAC-1x	BM	Ctrl	ctrl	YG	0.145347
11_S2_L004:CAACCTCAGTGTTGTC-1x	BM	Ctrl	ctrl	YG	0.131986
11_S2_L004:CAACCTCAGTTAGTAG-1x	BM	Ctrl	ctrl	YG	0.102456
11_S2_L004:CAACCTCCACAGCCAC-1x	BM	Ctrl	ctrl	YG	0.133233
11_S2_L004:CAACCTCGTAACACGG-1x	BM	Ctrl	ctrl	YG	0.105908
11_S2_L004:CAACCTCGTAGTCTGT-1x	BM	Ctrl	ctrl	YG	0.00815145
11_S2_L004:CAACCTCGTCACCACG-1x	BM	Ctrl	ctrl	YG	0.0771777
11_S2_L004:CAACCTCGTGGCCACT-1x	BM	Ctrl	ctrl	YG	0.0604342
11_S2_L004:CAACGATAGCCTGAGA-1x	BM	Ctrl	ctrl	YG	0.11506
11_S2_L004:CAACGATAGCTGCCAC-1x	BM	Ctrl	ctrl	YG	0.0765503
11_S2_L004:CAACGATCATGAAGCG-1x	BM	Ctrl	ctrl	YG	0.106593
11_S2_L004:CAACGATGTAGACGGT-1x	BM	Ctrl	ctrl	YG	0.294124
11_S2_L004:CAACGATTCCATGCAA-1x	BM	Ctrl	ctrl	YG	-0.0519507
11_S2_L004:CAACGATTCTAGTGAC-1x	BM	Ctrl	ctrl	YG	0.0737347
11_S2_L004:CAACGATTCTTACGGA-1x	BM	Ctrl	ctrl	YG	0.0256071
11_S2_L004:CAACGGCAGGTACATA-1x	BM	Ctrl	ctrl	YG	0.32388
11_S2_L004:CAACGGCCAGCTGGTC-1x	BM	Ctrl	ctrl	YG	-0.00731693
11_S2_L004:CAACGGCCAGGCGATA-1x	BM	Ctrl	ctrl	YG	0.334718
11_S2_L004:CAACGGCCATTCACAG-1x	BM	Ctrl	ctrl	YG	0.0591802
11_S2_L004:CAACGGCCATTGAGGG-1x	BM	Ctrl	ctrl	YG	0.121974
11_S2_L004:CAACGGCGTAGGTGCA-1x	BM	Ctrl	ctrl	YG	0.123042
11_S2_L004:CAACGGCGTCAAGCGA-1x	BM	Ctrl	ctrl	YG	0.0111059
11_S2_L004:CAACGGCGTGCATACT-1x	BM	Ctrl	ctrl	YG	0.0819723
11_S2_L004:CAACGGCGTGTCCAAT-1x	BM	Ctrl	ctrl	YG	0.031727
11_S2_L004:CAACGGCGTTAATCGC-1x	BM	Ctrl	ctrl	YG	0.0423136
11_S2_L004:CAACGGCTCAAGCCTA-1x	BM	Ctrl	ctrl	YG	0.0452566
11_S2_L004:CAACGGCTCGTAACCA-1x	BM	Ctrl	ctrl	YG	0.051211
11_S2_L004:CAACGGCTCGTAGTGT-1x	BM	Ctrl	ctrl	YG	0.0478681
11_S2_L004:CAACGGCTCGTTCCTG-1x	BM	Ctrl	ctrl	YG	0.0122353
11_S2_L004:CAACGGCTCTCAGAAC-1x	BM	Ctrl	ctrl	YG	0.0410467
11_S2_L004:CAAGACTAGCTATCCA-1x	BM	Ctrl	ctrl	YG	0.061666
11_S2_L004:CAAGACTGTAGGTCAG-1x	BM	Ctrl	ctrl	YG	0.250855
11_S2_L004:CAAGACTGTATCATGC-1x	BM	Ctrl	ctrl	YG	0.0954509
11_S2_L004:CAAGACTGTCGAAACG-1x	BM	Ctrl	ctrl	YG	0.0750631
11_S2_L004:CAAGACTGTGCCGTTG-1x	BM	Ctrl	ctrl	YG	-0.0214908
11_S2_L004:CAAGACTGTGCTTATG-1x	BM	Ctrl	ctrl	YG	0.0622835
11_S2_L004:CAAGACTGTTTCCATT-1x	BM	Ctrl	ctrl	YG	0.0540075
11_S2_L004:CAAGACTGTTTCTATC-1x	BM	Ctrl	ctrl	YG	0.141868
11_S2_L004:CAAGACTTCACGGGAA-1x	BM	Ctrl	ctrl	YG	0.125809
11_S2_L004:CAAGACTTCCGAGCTG-1x	BM	Ctrl	ctrl	YG	0.0820433
11_S2_L004:CAAGACTTCCTGCCAT-1x	BM	Ctrl	ctrl	YG	0.31346
11_S2_L004:CAAGAGGAGACTTGTC-1x	BM	Ctrl	ctrl	YG	0.218924
11_S2_L004:CAAGAGGCAATAACGA-1x	BM	Ctrl	ctrl	YG	0.139788
11_S2_L004:CAAGAGGGTAGGATAT-1x	BM	Ctrl	ctrl	YG	0.0437086
11_S2_L004:CAAGAGGGTATCGGTT-1x	BM	Ctrl	ctrl	YG	0.016276
11_S2_L004:CAAGAGGTCAACGCTA-1x	BM	Ctrl	ctrl	YG	0.0647629
11_S2_L004:CAAGAGGTCCTATGGA-1x	BM	Ctrl	ctrl	YG	0.0826437
11_S2_L004:CAAGAGGTCGGACCAC-1x	BM	Ctrl	ctrl	YG	0.0635653
11_S2_L004:CAAGCTAAGTAGAGTT-1x	BM	Ctrl	ctrl	YG	0.0549242
11_S2_L004:CAAGCTATCATTCACT-1x	BM	Ctrl	ctrl	YG	0.0592754
11_S2_L004:CAAGCTATCGTCGCTT-1x	BM	Ctrl	ctrl	YG	0.0647838
11_S2_L004:CAAGGGAAGGTTTGAA-1x	BM	Ctrl	ctrl	YG	0.0527376
11_S2_L004:CAAGGGACAGTAACGG-1x	BM	Ctrl	ctrl	YG	0.0508406
11_S2_L004:CAAGGGAGTAATGCTC-1x	BM	Ctrl	ctrl	YG	0.0708535
11_S2_L004:CAAGGGAGTGGAACCA-1x	BM	Ctrl	ctrl	YG	0.0637477
11_S2_L004:CAAGGGAGTGTCCAAT-1x	BM	Ctrl	ctrl	YG	0.0559224
11_S2_L004:CAAGGGAGTTGGACCC-1x	BM	Ctrl	ctrl	YG	0.134578
11_S2_L004:CAAGGGATCACCTGTC-1x	BM	Ctrl	ctrl	YG	0.0657239
11_S2_L004:CAAGGGATCACGGAGA-1x	BM	Ctrl	ctrl	YG	0.282668
11_S2_L004:CAAGGGATCCCTCTCC-1x	BM	Ctrl	ctrl	YG	0.054168
11_S2_L004:CAATACGAGTTACGAA-1x	BM	Ctrl	ctrl	YG	0.0768852
11_S2_L004:CAATACGCAAATAAGC-1x	BM	Ctrl	ctrl	YG	0.170278
11_S2_L004:CAATACGCACTACCGG-1x	BM	Ctrl	ctrl	YG	0.0255005
[truncated: 138,594 more rows]
